# Supplementary material for: A CUC1/auxin genetic module links cell polarity to patterned tissue growth and leaf shape diversity in crucifer plants
Source: Proc Natl Acad Sci U S A. 2024 Jun 21;121(26):e2321877121. doi: 10.1073/pnas.2321877121 (PMC11214078; doi:10.1073/pnas.2321877121)
Supplement: Supplementary file 2 — Dataset S01 (XLSX) [file pnas.2321877121.sd01.xlsx]

## Sheet: 2h
Table S1. Time-course transcriptome analysis of Cardamine hirsuta RCOp::LhGR; 6xOp::ChCUC1:Venus
Differentially expressed genes (DEGs; fold change > 1.5 and adjusted p-value < 0.05)
C. hirsuta gene id	baseMean	foldChange	log2FoldChange	padj	A. thaliana gene id	Associated Gene Name	Description	Chromosome Name
CARHR007910	626.802	23.065	4.528	5.65e-37	AT1G08090	ATNRT2.1	nitrate transporter 2:1	1
CARHR245350	127.552	39.55	5.306	2.02e-28	AT4G37160	sks15	protein SKU5 similar 15	4
CARHR136350	314.692	16.185	4.017	5.75e-27	AT2G41260	M17	glycine-rich protein / late embryogenesis abundant protein (M17)	2
CARHR127890	161.863	17.402	4.121	9.45e-23	AT2G33790	ATAGP30	arabinogalactan protein 30	2
CARHR136890	77.205	38.2	5.255	1.24e-21	AT2G41810	AT2G41810	uncharacterized protein	2
CARHR143450	330.596	9.712	3.28	4e-20	AT2G48080	AT2G48080	oxidoreductase, 2OG-Fe(II) oxygenase-like protein	2
CARHR168420	184.481	10.383	3.376	1.1e-17	AT1G65870	AT1G65870	Disease resistance-responsive (dirigent-like protein) family protein	1
CARHR274180	40.026	121.426	6.924	4.83e-17	AT5G60520	AT5G60520	late embryogenesis abundant protein-like protein	5
CARHR030360	234.389	8.364	3.064	5.45e-16	AT1G30870	AT1G30870	peroxidase 7	1
CARHR085290	98.574	11.803	3.561	5.74e-15	AT3G10710	RHS12	pectinesterase 24	3
CARHR004710	312.154	6.764	2.758	2.78e-14	AT1G05250	AT1G05250	peroxidase 1/2	1
CARHR180280	1418.05	5.278	2.4	3.76e-13
CARHR172600	333.534	5.861	2.551	5.07e-13
CARHR023500	176.646	7.144	2.837	5.57e-13
CARHR206570	689.934	5.49	2.457	5.74e-13
CARHR285890	56.726	13.624	3.768	2.96e-12	AT5G59520	ZIP2	zinc transporter 2	5
CARHR259010	61.084	12.977	3.698	3.28e-12
CARHR253730	929.521	4.757	2.25	4.72e-12
CARHR172950	327.506	5.622	2.491	4.74e-12	AT3G62680	PRP3	proline-rich protein 3	3
CARHR143480	53.212	13.575	3.763	5.64e-12
CARHR233530	558.548	5.097	2.35	9.28e-12	AT4G26010	AT4G26010	peroxidase 44	4
CARHR160300	389.027	5.336	2.416	1.14e-11
CARHR075850	242.565	5.746	2.522	1.17e-11	AT3G01190	AT3G01190	peroxidase 27	3
CARHR093500	97.246	8.081	3.014	1.44e-11	AT3G18180	AT3G18180	Glycosyltransferase family 61 protein	3
CARHR094830	46.994	14.015	3.809	6.28e-11	AT3G19430	AT3G19430	late embryogenesis abundant protein-like protein	3
CARHR041650	87.467	8.103	3.018	6.36e-11
CARHR208300	230.634	5.426	2.44	8.3e-11	AT5G04960	AT5G04960	Putative pectinesterase/pectinesterase inhibitor 46	5
CARHR069370	88.395	7.264	2.861	2.9e-10
CARHR259640	65.631	9.086	3.184	2.95e-10	AT4G08620	SULTR1;1	sulfate transporter 1.1	4
CARHR236640	81.557	7.652	2.936	4.04e-10	AT4G28850	XTH26	xyloglucan:xyloglucosyl transferase	4
CARHR136880	122.904	6.139	2.618	4.22e-10	AT2G41800	AT2G41800	uncharacterized protein	2
CARHR292180	3053.19	4.018	2.006	5.1e-10	AT1G66200	ATGSR2	glutamine synthetase cytosolic isozyme 1-2	1
CARHR132770	4671.35	3.888	1.959	6.12e-10	AT2G38170	RCI4	vacuolar cation/proton exchanger 1	2
CARHR271390	340.487	4.664	2.221	6.29e-10	AT5G57625	AT5G57625	SCP-like extracellular protein domain-containing protein	5
CARHR012400	296.777	4.756	2.25	7.92e-10	AT1G12040	LRX1	leucine-rich repeat extensin-like protein 1	1
CARHR280200	616.314	4.273	2.095	1.04e-09	AT5G67400	RHS19	peroxidase 73	5
CARHR183710	1490.49	4.013	2.005	1.16e-09
CARHR180250	44.287	12.006	3.586	1.16e-09	AT5G43360	PHT3	putative inorganic phosphate transporter 1-3	5
CARHR160250	205.829	4.868	2.283	1.33e-09	AT3G50740	UGT72E1	coniferyl-alcohol glucosyltransferase	3
CARHR233270	370.759	4.485	2.165	1.41e-09	AT4G25820	XTR9	xyloglucan endotransglucosylase/hydrolase protein 14	4
CARHR098650	104.949	6.223	2.638	1.48e-09
CARHR041640	35.253	15.871	3.988	1.85e-09
CARHR056130	163.211	4.77	2.254	2.1e-09	AT1G64780	AMT1;2	ammonium transporter 1;2	1
CARHR281030	335.283	4.371	2.128	2.58e-09	AT5G66690	UGT72E2	coniferyl-alcohol glucosyltransferase	5
CARHR211050	24.846	29.546	4.885	3.71e-09
CARHR238070	499.751	4.075	2.027	7.15e-09	AT4G30170	AT4G30170	peroxidase 45	4
CARHR159980	69.12	6.931	2.793	1.24e-08	AT3G50460	HR2	RPW8-like protein 2	3
CARHR180440	85.823	5.743	2.522	2.41e-08	AT5G43290	WRKY49	putative WRKY transcription factor 49	5
CARHR042780	31.587	13.781	3.785	3.05e-08	AT1G52660	AT1G52660	P-loop containing nucleoside triphosphate hydrolase domain-containing protein	1
CARHR178740	324.412	3.996	1.999	4.23e-08
CARHR217800	128.352	4.659	2.22	4.93e-08
CARHR277480	784.616	3.655	1.87	5.06e-08
CARHR160320	39.424	10.084	3.334	5.35e-08
CARHR180690	105.941	5.228	2.386	5.78e-08
CARHR097300	156.243	4.553	2.187	6.52e-08	AT3G21352	AT3G21352	uncharacterized protein	3
CARHR198130	320.678	3.95	1.982	6.52e-08	AT5G15180	AT5G15180	peroxidase 56	5
CARHR203160	172.788	4.371	2.128	7.98e-08	AT5G10130	AT5G10130	pollen_Ole_e_I-domain containing protein	5
CARHR100380	41.161	9.2	3.202	9.43e-08	AT3G24290	AMT1;5	putative ammonium transporter 1 member 5	3
CARHR139080	13.792	Inf	Inf	1.11e-07	AT2G43890	AT2G43890	putative polygalacturonase /pectinase	2
CARHR006690	64.513	6.208	2.634	1.24e-07
CARHR121900	170.54	4.172	2.061	1.39e-07	AT2G28780	AT2G28780	uncharacterized protein	2
CARHR048670	110.132	4.841	2.275	1.66e-07	AT1G62980	EXP18	expansin A18	1
CARHR199000	582.704	3.562	1.833	1.67e-07	AT5G14330	AT5G14330	uncharacterized protein	5
CARHR077730	36.22	9.637	3.269	2.15e-07	AT3G03670	AT3G03670	peroxidase	3
CARHR240960	193.465	3.96	1.985	2.34e-07	AT4G32950	AT4G32950	putative protein phosphatase 2C 61	4
CARHR223950	946.315	3.375	1.755	2.39e-07	AT4G17340	TIP2;2	putative aquaporin TIP2-2	4
CARHR227840	37.363	8.99	3.168	3.37e-07	AT4G21250	AT4G21250	Sulfite exporter TauE/SafE family protein	4
CARHR154740	141.76	4.009	2.003	6.78e-07	AT3G46280	AT3G46280	protein kinase-like protein	3
CARHR033280	18.205	27.531	4.783	6.78e-07	AT1G33910	AT1G33910	putative avirulence-responsive protein	1
CARHR001680	249.05	3.592	1.845	7.65e-07	AT1G02360	AT1G02360	putative chitinase	1
CARHR159040	92.089	4.668	2.223	9.61e-07	AT3G49960	AT3G49960	peroxidase 35	3
CARHR182330	49.11	6.547	2.711	9.93e-07	AT5G49270	MRH4	COBRA-like protein 9	5
CARHR252810	30.482	9.693	3.277	1.15e-06	AT4G04745	AT4G04745	uncharacterized protein	4
CARHR231150	545.318	3.146	1.654	1.3e-06	AT4G23750	CRF2	ethylene-responsive transcription factor CRF2	4
CARHR053100	347.231	3.216	1.685	1.46e-06	AT1G59940	ARR3	two-component response regulator ARR3	1
CARHR012470	1689	2.928	1.55	1.85e-06	AT1G12110	CHL1-1	nitrate transporter 1.1	1
CARHR278010	723.918	3.198	1.677	1.94e-06	AT5G64100	AT5G64100	peroxidase 69	5
CARHR269720	37.78	7.342	2.876	2.13e-06	AT5G56320	ATHEXP ALPHA 1.5	expansin A14	5
CARHR013300	31.956	8.87	3.149	2.15e-06	AT1G12950	RSH2	root hair specific 2	1
CARHR173920	480.296	3.246	1.698	2.31e-06	AT5G47450	ATTIP2;3	aquaporin TIP2-3	5
CARHR099780	168.685	3.75	1.907	2.4e-06	AT3G23800	SBP3	selenium-binding protein 3	3
CARHR010610	757.275	2.943	1.557	3.36e-06	AT1G10470	ATRR1	two-component response regulator ARR4	1
CARHR113560	129.289	3.842	1.942	3.56e-06	AT2G22330	CYP79B3	tryptophan N-hydroxylase 2	2
CARHR150990	956.067	2.958	1.565	3.69e-06	AT3G44990	XTR8	xyloglucan:xyloglucosyl transferase	3
CARHR012260	66.295	4.985	2.318	4e-06	AT1G11920	AT1G11920	putative pectate lyase	1
CARHR178610	28.177	9.183	3.199	5.78e-06
CARHR273230	18.97	14.758	3.883	7.91e-06	AT5G59680	AT5G59680	leucine-rich repeat protein kinase-like protein	5
CARHR182170	6977.69	2.787	1.479	8.06e-06	AT5G49360	BXL1	beta-xylosidase 1	5
CARHR019660	208.952	3.261	1.705	8.89e-06	AT1G19050	ARR7	two-component response regulator ARR7	1
CARHR172610	55.465	4.974	2.314	8.95e-06
CARHR183730	212.961	3.211	1.683	8.95e-06	AT5G48430	AT5G48430	aspartyl protease family protein	5
CARHR136360	10.211	Inf	Inf	8.98e-06
CARHR098520	62.011	4.866	2.283	9.56e-06	AT3G22640	PAP85	cupin family protein	3
CARHR200510	71.215	4.385	2.133	1.06e-05	AT5G12940	AT5G12940	leucine-rich repeat-containing protein	5
CARHR193080	11.725	72.503	6.18	1.12e-05	AT5G19800	AT5G19800	hydroxyproline-rich glycoprotein family protein	5
CARHR042200	30.984	7.731	2.951	1.22e-05
CARHR250030	113.884	3.767	1.913	1.45e-05	AT4G01630	EXPA17	putative expansin-A17	4
CARHR087420	191.921	3.343	1.741	1.56e-05	AT3G12900	AT3G12900	oxidoreductase, 2OG-Fe(II) oxygenase family protein	3
CARHR293320	46.512	5.531	2.468	1.56e-05	AT2G26480	UGT76D1	UDP-glucosyl transferase 76D1	2
CARHR274190	166.047	3.374	1.754	1.64e-05	AT5G60530	AT5G60530	late embryogenesis abundant protein-like protein	5
CARHR075780	32.505	7.024	2.812	2.05e-05	AT3G01260	AT3G01260	aldose 1-epimerase domain-containing protein	3
CARHR083560	1003.07	2.843	1.508	2.28e-05	AT3G09220	LAC7	laccase 7	3
CARHR199180	30.666	7.156	2.839	2.48e-05	AT5G14150	AT5G14150	uncharacterized protein	5
CARHR170650	163.232	3.34	1.74	2.56e-05	AT3G60330	AHA7	H(+)-ATPase 7	3
CARHR232660	12.37	36.837	5.203	2.56e-05	AT4G25250	AT4G25250	plant invertase/pectin methylesterase inhibitor domain-containing protein	4
CARHR191120	58.043	4.634	2.212	2.62e-05	AT5G22410	RHS18	peroxidase 60	5
CARHR148980	116.067	3.589	1.843	2.63e-05
CARHR019600	327.263	3.013	1.591	2.65e-05	AT1G18980	AT1G18980	germin-like protein subfamily T member 2	1
CARHR264300	17.49	14.338	3.842	2.95e-05	AT5G51520	AT5G51520	plant invertase/pectin methylesterase inhibitor domain-containing protein	5
CARHR142210	20.104	11.479	3.521	2.97e-05	AT2G46860	AtPPa3	pyrophosphorylase 3	2
CARHR207770	208.817	3.17	1.665	3.25e-05	AT5G05500	AT5G05500	pollen_Ole_e_I-domain containing protein	5
CARHR080980	24.085	8.806	3.139	3.31e-05
CARHR198670	102.362	3.703	1.889	3.5e-05	AT5G14650	AT5G14650	polygalacturonase	5
CARHR149950	38.505	5.478	2.454	4.06e-05	AT3G45710	AT3G45710	major facilitator protein	3
CARHR046770	140.066	3.177	1.668	5e-05	AT1G64170	ATCHX16	cation/H(+) antiporter 16	1
CARHR215470	1461.94	2.711	1.439	5.49e-05
CARHR284700	125.616	3.366	1.751	5.65e-05	AT5G42180	AT5G42180	peroxidase 64	5
CARHR239190	29.268	6.592	2.721	6.12e-05	AT4G31320	AT4G31320	SAUR-like auxin-responsive protein	4
CARHR164490	1472.71	2.684	1.424	7.55e-05
CARHR039070	26.793	7.02	2.811	7.68e-05	AT1G49030	AT1G49030	PLAC8 family protein	1
CARHR171830	213.507	2.932	1.552	7.73e-05	AT3G61490	AT3G61490	polygalacturonase-like protein	3
CARHR095740	13.445	19.814	4.308	8.65e-05
CARHR164480	984.529	2.684	1.425	9.59e-05	AT3G28550	AT3G28550	Proline-rich extensin-like family protein	3
CARHR137930	23.561	7.691	2.943	9.69e-05	AT2G42850	CYP718	cytochrome P450, family 718	2
CARHR267630	162.34	3.078	1.622	0.000119	AT5G54370	AT5G54370	late embryogenesis abundant protein-like protein	5
CARHR235070	11.953	23.976	4.584	0.000133	AT4G27400	AT4G27400	late embryogenesis abundant protein-like protein	4
CARHR024040	168.605	3.048	1.608	0.000134
CARHR042220	27.308	6.627	2.728	0.000141	AT1G52070	AT1G52070	jacalin-like lectin domain-containing protein	1
CARHR020670	191.817	2.917	1.544	0.000148	AT1G20160	ATSBT5.2	Subtilisin-like serine endopeptidase-like protein	1
CARHR091930	819.131	2.531	1.34	0.000149
CARHR155490	50.107	4.139	2.049	0.000165	AT3G46900	COPT2	copper transporter 2	3
CARHR048350	22.57	7.708	2.946	0.00018
CARHR238040	436.397	2.544	1.347	0.000191	AT4G30140	CDEF1	GDSL esterase/lipase	4
CARHR028970	152.287	2.917	1.545	0.000196	AT1G29660	AT1G29660	GDSL esterase/lipase	1
CARHR238230	25.175	6.813	2.768	0.000207	AT4G30320	AT4G30320	allergen V5/Tpx-1-related family protein	4
CARHR240370	184.129	2.813	1.492	0.000207	AT4G32460	AT4G32460	uncharacterized protein	4
CARHR234790	43.029	4.632	2.212	0.000208
CARHR064120	857.1	2.562	1.357	0.000208
CARHR229520	11.474	21.845	4.449	0.000248
CARHR261590	51.338	4.074	2.026	0.000261	AT5G40420	OLEO2	oleosin 2	5
CARHR274340	368.166	2.659	1.411	0.000276	AT5G60660	PIP2F	putative aquaporin PIP2-4	5
CARHR023520	42.517	4.436	2.149	0.00028
CARHR195350	585.591	2.574	1.364	0.000313	AT5G17820	AT5G17820	peroxidase 57	5
CARHR264260	10.189	30.166	4.915	0.000313	AT5G51490	AT5G51490	putative pectinesterase/pectinesterase inhibitor 59	5
CARHR004730	243.975	2.698	1.432	0.000321	AT1G05260	RCI3	peroxidase 3	1
CARHR232620	102.579	3.208	1.682	0.000332	AT4G25220	RHS15	root hair specific 15 protein	4
CARHR179150	26.648	6.155	2.622	0.000338	AT5G44120	CRU1	12S seed storage protein CRU4	5
CARHR059860	362.273	2.575	1.364	0.000352	AT1G67330	AT1G67330	uncharacterized protein	1
CARHR205200	144.283	2.827	1.499	0.000352	AT5G07990	CYP75B1	Flavonoid 3'-monooxygenase	5
CARHR170400	7.42	Inf	Inf	0.000353	AT3G60090	AT3G60090	VQ motif-containing protein	3
CARHR091920	4191.09	2.337	1.225	0.000358
CARHR134290	126.475	3.003	1.587	0.000363	AT2G39430	AT2G39430	Disease resistance-responsive (dirigent-like protein) family protein	2
CARHR115430	149.154	2.878	1.525	0.00038	AT2G25810	TIP4;1	aquaporin TIP4-1	2
CARHR180240	819.426	2.414	1.271	0.000385
CARHR208560	8.713	53.619	5.745	0.000428	AT5G04730	AT5G04730	Ankyrin-repeat containing protein	5
CARHR058510	11.907	16.268	4.024	0.000433	AT1G66470	RHD6	transcription factor bHLH83	1
CARHR014030	54.252	3.808	1.929	0.00044	AT5G43690	AT5G43690	sulfotransferase family protein	5
CARHR193100	24.808	6.269	2.648	0.000444	AT5G19790	RAP2.11	ethylene-responsive transcription factor RAP2-11	5
CARHR114730	93.675	3.165	1.662	0.000454	AT2G23620	ATMES1	methyl esterase 1	2
CARHR018700	89.647	3.055	1.611	0.000482	AT1G18140	LAC1	laccase 1	1
CARHR150160	151.68	2.79	1.48	0.000504
CARHR150150	3181.9	2.309	1.207	0.000529
CARHR121490	33.563	4.846	2.277	0.000541	AT2G28490	AT2G28490	cupin domain-containing protein	2
CARHR107790	11.611	16.757	4.067	0.0006
CARHR022870	21.666	6.808	2.767	0.000601	AT1G22500	AT1G22500	E3 ubiquitin-protein ligase ATL15	1
CARHR076910	47.305	3.989	1.996	0.000613	AT3G02885	GASA5	GAST1 protein homolog 5	3
CARHR097340	21.57	6.684	2.741	0.000661
CARHR276210	22.822	6.292	2.654	0.000712	AT5G62420	AT5G62420	aldo/keto reductase family protein	5
CARHR246520	298.71	2.525	1.336	0.00082	AT4G40090	AGP3	arabinogalactan protein 3	4
CARHR281430	260.745	2.574	1.364	0.000831	AT5G66280	GMD1	GDP-mannose 4,6 dehydratase 1	5
CARHR193210	6.766	Inf	Inf	0.000843	AT5G19700	AT5G19700	MATE efflux family protein	5
CARHR250520	181.172	2.553	1.352	0.001	AT4G02330	ATPMEPCRB	pectinesterase 41	4
CARHR020550	180.653	2.614	1.386	0.001	AT1G20070	AT1G20070	uncharacterized protein	1
CARHR091910	275.803	2.463	1.3	0.001	AT3G16660	AT3G16660	Pollen Ole e 1 allergen and extensin family protein	3
CARHR150380	9.103	26.842	4.746	0.001	AT3G45220	AT3G45220	serpin-Z4	3
CARHR005170	36.896	4.258	2.09	0.001	AT1G05660	AT1G05660	Pectin lyase-like protein	1
CARHR193090	8.948	27.046	4.757	0.001
CARHR267340	102.515	2.85	1.511	0.001	AT5G54145	AT5G54145	uncharacterized protein	5
CARHR164720	61.71	3.225	1.689	0.001	AT3G54770	AT3G54770	RNA recognition motif-containing protein	3
CARHR208970	44.281	3.741	1.903	0.001	AT5G04330	AT5G04330	ferulate-5-hydroxylase	5
CARHR148880	23.706	5.592	2.483	0.001	AT3G27473	AT3G27473	cysteine/histidine-rich C1 domain-containing protein	3
CARHR082140	9.799	18.055	4.174	0.001	AT3G07490	AGD11	calmodulin-like protein 3	3
CARHR199360	31.703	4.529	2.179	0.001	AT5G14020	AT5G14020	Endosomal targeting BRO1-like domain-containing protein	5
CARHR007340	47.602	3.691	1.884	0.002	AT1G07550	AT1G07550	putative LRR receptor-like serine/threonine-protein kinase	1
CARHR043970	18.907	6.6	2.722	0.002	AT1G53680	ATGSTU28	glutathione S-transferase TAU 28	1
CARHR120540	596.688	2.234	1.16	0.002
CARHR274460	385.608	2.339	1.226	0.002	AT5G60780	ATNRT2.3	nitrate transporter 2.3	5
CARHR263260	29.054	4.792	2.261	0.002
CARHR205480	335.57	2.326	1.218	0.002	AT5G07690	MYB29	myb domain protein 29	5
CARHR207200	207.022	2.404	1.266	0.002	AT5G06000	EIF3G2	translation initiation factor eIF-3 subunit 4	5
CARHR146040	38.506	4.035	2.013	0.002	AT2G03720	MRH6	adenine nucleotide alpha hydrolases-like protein	2
CARHR002860	29.056	4.628	2.21	0.002
CARHR011830	625.777	2.239	1.163	0.002	AT1G11545	XTH8	xyloglucan:xyloglucosyl transferase	1
CARHR170740	314.936	2.323	1.216	0.002	AT3G60420	AT3G60420	Phosphoglycerate mutase family protein	3
CARHR256270	428.364	2.289	1.194	0.002	AT4G10380	NLM6	putative aquaporin NIP5-1	4
CARHR227010	6.157	Inf	Inf	0.002	AT4G20190	AT4G20190	uncharacterized protein	4
CARHR242820	107.524	2.79	1.48	0.002	AT4G34580	COW1	Sec14p-like phosphatidylinositol transfer family protein	4
CARHR264070	29.244	4.487	2.166	0.002	AT5G51310	AT5G51310	gibberellin 20-oxidase-related protein	5
CARHR084450	96.767	2.855	1.513	0.002	AT3G09925	AT3G09925	pollen Ole e 1 allergen and extensin family protein	3
CARHR071460	1321.38	2.212	1.146	0.002	AT1G78000	SEL1	sulfate transporter 1.2	1
CARHR096200	26.159	4.701	2.233	0.002	AT3G20460	AT3G20460	putative sugar transporter ERD6-like 13	3
CARHR134400	43.656	3.599	1.848	0.002	AT2G39510	AT2G39510	nodulin MtN21-like protein	2
CARHR038920	97.943	2.83	1.501	0.002	AT1G48930	AtGH9C1	endoglucanase 5	1
CARHR115570	32.061	4.149	2.053	0.002	AT2G25680	MOT1	molybdate transporter 1	2
CARHR237620	43.631	3.508	1.811	0.002	AT4G29740	CKX4	cytokinin dehydrogenase 4	4
CARHR025570	10.201	14.791	3.887	0.003	AT1G26360	ATMES13	methyl esterase 13	1
CARHR159200	31.358	4.162	2.057	0.003	AT3G50140	AT3G50140	uncharacterized protein	3
CARHR097290	48.824	3.351	1.744	0.003
CARHR253880	47.921	3.458	1.79	0.003	AT4G12360	AT4G12360	bifunctional inhibitor/lipid-transfer protein/seed storage 2S albumin-like protein	4
CARHR138120	295.477	2.244	1.166	0.003	AT2G43050	ATPMEPCRD	putative pectinesterase/ pectinerase inhibitor 16	2
CARHR159740	13.197	9.031	3.175	0.003
CARHR044000	63.175	2.948	1.56	0.003	AT1G53700	WAG1	protein WAG1	1
CARHR170200	37.07	3.852	1.946	0.003	AT3G59850	AT3G59850	polygalacturonase	3
CARHR097320	66.091	3.042	1.605	0.003	AT3G21370	BGLU19	beta glucosidase 19	3
CARHR226510	211.223	2.44	1.287	0.004	AT4G19690	IRT1	Fe(2+) transport protein 1	4
CARHR137770	32.441	3.983	1.994	0.004	AT2G42660	AT2G42660	myb family transcription factor	2
CARHR096720	15.747	6.837	2.773	0.004	AT3G20850	AT3G20850	proline-rich family protein	3
CARHR123520	164.566	2.466	1.302	0.004	AT2G30210	LAC3	laccase 3	2
CARHR271310	63.857	3.05	1.609	0.004	AT5G57540	AtXTH13	xyloglucan:xyloglucosyl transferase	5
CARHR020690	130.891	2.462	1.3	0.004	AT1G20190	ATEXPA11	expansin-A11	1
CARHR117060	9.692	13.822	3.789	0.004
CARHR165230	138.408	2.48	1.31	0.004	AT3G55230	AT3G55230	disease resistance-responsive, dirigent domain-containing protein	3
CARHR042000	36.321	3.73	1.899	0.004	AT1G51880	RHS6	protein root hair specific 6	1
CARHR105450	176.523	2.332	1.222	0.004	AT2G15020	AT2G15020	uncharacterized protein	2
CARHR031240	13.389	8.051	3.009	0.005	AT1G31885	NIP3;1	aquaporin NIP3-1	1
CARHR289420	72.876	2.902	1.537	0.005
CARHR262160	71.921	2.722	1.445	0.005
CARHR160950	27.002	4.283	2.099	0.005	AT3G51360	AT3G51360	aspartyl protease family protein	3
CARHR232530	35.439	3.686	1.882	0.005	AT4G25140	OLEO1	oleosin 1	4
CARHR011960	5.409	Inf	Inf	0.005	AT1G11655	AT1G11655	uncharacterized protein	1
CARHR076400	29.056	4.132	2.047	0.005	AT3G02430	AT3G02430	uncharacterized protein	3
CARHR250480	334.842	2.269	1.182	0.005	AT4G02270	RHS13	protein root hair specific 13	4
CARHR111880	243.976	2.29	1.195	0.006	AT2G21045	AT2G21045	rhodanese-like domain-containing protein	2
CARHR287470	685.303	2.058	1.041	0.006	AT2G16660	AT2G16660	putative nodulin protein	2
CARHR121010	68.384	2.741	1.455	0.006	AT2G28160	ATFIT1	FER-LIKE IRON DEFICIENCY-INDUCED transcription factor	2
CARHR237600	21.36	4.862	2.281	0.006	AT2G25160	CYP82F1	cytochrome P450, family 82, subfamily F, polypeptide 1	2
CARHR229100	24.787	4.434	2.149	0.006	AT4G22217	AT4G22217	defensin-like protein 100	4
CARHR004720	200.006	2.348	1.231	0.006
CARHR054730	31.892	3.633	1.861	0.006	AT1G57590	AT1G57590	Pectin lyase-like protein	1
CARHR005610	47.44	3.209	1.682	0.007	AT1G06090	AT1G06090	delta-9 desaturase-like 1 protein	1
CARHR100490	7.499	21.936	4.455	0.007
CARHR033200	190.837	2.249	1.169	0.007	AT1G33800	AT1G33800	uncharacterized protein	1
CARHR014460	58.902	2.927	1.549	0.007	AT1G14080	FUT6	Fucosyltransferase 6	1
CARHR159190	15.577	5.929	2.568	0.007	AT3G50130	AT3G50130	uncharacterized protein	3
CARHR192880	113.749	2.405	1.266	0.008	AT5G19970	AT5G19970	uncharacterized protein	5
CARHR229390	928.21	1.984	0.989	0.008	AT4G22490	AT4G22490	bifunctional inhibitor/lipid-transfer protein/seed storage 2S albumin-like protein	4
CARHR248120	50.904	3.038	1.603	0.008	AT4G00080	UNE11	unfertilized embryo sac 11 protein	4
CARHR284020	93.075	2.565	1.359	0.009
CARHR046280	418.085	2.085	1.06	0.009	AT1G64640	ENODL8	early nodulin-like protein 8	1
CARHR222100	46.662	2.97	1.57	0.009	AT1G65670	CYP702A1	cytochrome P450, family 702, subfamily A, polypeptide 1	1
CARHR069990	15.911	5.609	2.488	0.009	AT1G76430	PHT1;9	putative inorganic phosphate transporter 1-9	1
CARHR059560	83.734	2.543	1.347	0.01	AT1G67110	CYP735A2	cytokinin trans-hydroxylase	1
CARHR065650	225.222	2.144	1.101	0.01	AT1G72730	AT1G72730	translation initiation factor 4A-3	1
CARHR199400	84.584	2.607	1.382	0.01	AT5G13990	ATEXO70C2	exocyst complex component 7	5
CARHR180050	52.964	2.971	1.571	0.01
CARHR027650	52.902	2.979	1.575	0.01	AT1G28170	SOT7	sulfotransferase 7	1
CARHR008890	28.015	3.8	1.926	0.01	AT1G08990	PGSIP5	plant glycogenin-like starch initiation protein 5	1
CARHR149610	50.639	2.961	1.566	0.01	AT3G27950	AT3G27950	putative early nodule-specific protein	3
CARHR097670	41.035	3.184	1.671	0.01	AT3G21720	ICL	isocitrate lyase	3
CARHR097410	15.07	5.836	2.545	0.011	AT3G21460	AT3G21460	monothiol glutaredoxin-S10	3
CARHR259760	15.064	6.049	2.597	0.011	AT1G47600	BGLU34	myrosinase 4	1
CARHR050350	8.776	12.261	3.616	0.011	AT1G61950	CPK19	calcium-dependent protein kinase 19	1
CARHR068210	48.437	2.866	1.519	0.011	AT1G74890	ARR15	two-component response regulator ARR15	1
CARHR284770	478.205	2.031	1.023	0.012
CARHR236910	112.994	2.379	1.251	0.012	AT4G29180	RHS16	protein root hair specific 16	4
CARHR056500	436.21	2.011	1.008	0.012	AT1G65030	AT1G65030	WD40 domain-containing protein	1
CARHR206150	12.99	6.561	2.714	0.012	AT5G06990	AT5G06990	uncharacterized protein	5
CARHR257670	12.267	7.248	2.858	0.012
CARHR247880	132.933	2.282	1.19	0.012	AT4G38860	AT4G38860	SAUR-like auxin-responsive protein	4
CARHR264890	335.134	2.071	1.05	0.012	AT5G51950	AT5G51950	Glucose-methanol-choline (GMC) oxidoreductase family protein	5
CARHR118390	13.51	6.597	2.722	0.012	AT2G26410	Iqd4	protein IQ-domain 4	2
CARHR218840	136.505	2.305	1.205	0.013	AT4G13300	TPS13	terpenoid synthase 13	4
CARHR021680	137.443	2.365	1.242	0.013
CARHR172230	37.603	3.042	1.605	0.013	AT3G61880	CYP78A9	cytochrome p450 78a9	3
CARHR133660	464.388	1.994	0.995	0.013	AT2G38940	ATPT2	inorganic phosphate transporter 1-4	2
CARHR268610	48.766	2.908	1.54	0.013	AT5G55250	IAMT1	IAA carboxylmethyltransferase 1	5
CARHR154820	16.558	5.369	2.425	0.013
CARHR040150	11.461	7.817	2.967	0.013	AT1G50060	AT1G50060	putative pathogenesis-related protein	1
CARHR276730	74.149	2.544	1.347	0.013	AT5G62920	ARR6	two-component response regulator ARR6	5
CARHR027460	566.868	1.981	0.986	0.013	AT1G28010	ATABCB14	ABC transporter B family member 14	1
CARHR131680	2328.32	1.951	0.964	0.013	AT2G37170	PIP2B	aquaporin PIP2-2	2
CARHR008090	1330.6	1.924	0.944	0.014
CARHR225360	37.089	3.198	1.677	0.014	AT4G18510	CLE2	protein CLAVATA3/ESR-related 2	4
CARHR108060	141.392	2.282	1.191	0.015	AT2G17740	AT2G17740	cysteine/histidine-rich C1 domain-containing protein	2
CARHR001670	114.929	2.272	1.184	0.016
CARHR209660	85.693	2.422	1.276	0.017	AT5G03640	AT5G03640	protein kinase family protein	5
CARHR001280	108.383	2.318	1.213	0.017	AT1G01190	CYP78A8	cytochrome P450, family 78, subfamily A, polypeptide 8	1
CARHR063770	183.222	2.079	1.056	0.017	AT1G70560	SAV3	tryptophan aminotransferase	1
CARHR122370	741.708	1.904	0.929	0.017	AT2G29090	CYP707A2	abscisic acid 8'-hydroxylase 2	2
CARHR109690	8.257	11.94	3.578	0.017	AT2G19210	AT2G19210	putative receptor-like protein kinase	2
CARHR290060	96.81	2.148	1.103	0.018	AT4G15660	AT4G15660	monothiol glutaredoxin-S8	4
CARHR057740	989.037	1.899	0.925	0.018	AT1G65860	FMO GS-OX1	flavin-containing monooxygenase FMO GS-OX1	1
CARHR222020	27.966	3.564	1.833	0.018	AT4G15290	ATCSLB05	cellulose synthase-like protein B5	4
CARHR142950	125.618	2.317	1.212	0.019	AT2G47540	AT2G47540	pollen Ole e 1 allergen and extensin family protein	2
CARHR161110	58.653	2.703	1.434	0.019	AT3G51540	AT3G51540	uncharacterized protein	3
CARHR235960	262.046	1.994	0.996	0.019	AT4G28250	ATEXPB3	expansin B3	4
CARHR254660	21.092	4.216	2.076	0.019
CARHR072920	19.456	4.47	2.16	0.019	AT1G79250	AGC1.7	AGC kinase 1.7	1
CARHR274570	159.767	2.145	1.101	0.02	AT5G60890	ATMYB34	myb domain protein 34	5
CARHR291860	5.546	33.765	5.077	0.02	AT5G38450	CYP735A1	cytokinin trans-hydroxylase	5
CARHR198990	8.12	11.418	3.513	0.02	AT5G14340	AtMYB40	myb domain protein 40	5
CARHR000970	22.148	4.009	2.003	0.02	AT1G01453	AT1G01453	uncharacterized protein	1
CARHR036170	113.267	2.267	1.181	0.02	AT1G44970	AT1G44970	peroxidase 9	1
CARHR113980	8.067	11.488	3.522	0.021
CARHR219060	104.264	2.359	1.238	0.021	AT4G13420	HAK5	Potassium transporter 5	4
CARHR147630	18.946	4.122	2.044	0.021	AT3G26610	AT3G26610	putative polygalacturonase / pectinase	3
CARHR137090	42.389	2.964	1.567	0.022	AT2G41970	AT2G41970	putative protein kinase	2
CARHR010710	256.052	2.042	1.03	0.022	AT1G10550	XTH33	xyloglucan:xyloglucosyl transferase	1
CARHR181610	1141.48	1.877	0.909	0.022
CARHR172390	360.652	2.006	1.004	0.024	AT3G62040	AT3G62040	haloacid dehalogenase-like hydrolase domain-containing protein	3
CARHR119970	72.156	2.513	1.329	0.024	AT2G27380	ATEPR1	proline-rich extensin-like protein EPR1	2
CARHR233050	3325.09	1.833	0.874	0.024	AT4G25630	FIB2	rRNA 2'-O-methyltransferase fibrillarin 2	4
CARHR118070	18.517	4.369	2.127	0.025	AT5G37210	AT5G37210	cysteine/histidine-rich C1 domain-containing protein	5
CARHR166490	1236.45	1.85	0.887	0.025	AT3G56340	AT3G56340	40S ribosomal protein S26-3	3
CARHR065060	71.987	2.464	1.301	0.025	AT1G72200	AT1G72200	RING-H2 finger protein ATL11	1
CARHR038680	50.242	2.672	1.418	0.026	AT1G48750	AT1G48750	bifunctional inhibitor/lipid-transfer protein/seed storage 2S albumin-like protein	1
CARHR030010	10.608	7.112	2.83	0.026	AT1G30560	AT1G30560	putative glycerol-3-phosphate transporter 3	1
CARHR226040	2164.17	1.864	0.898	0.026	AT4G19170	NCED4	putative carotenoid cleavage dioxygenase 4	4
CARHR026010	820.516	1.866	0.9	0.027	AT1G25450	KCS5	3-ketoacyl-CoA synthase 5	1
CARHR062490	2309.77	1.828	0.87	0.027	AT1G69530	EXP1	expansin A1	1
CARHR105730	6.213	18.005	4.17	0.028
CARHR112490	22.854	3.703	1.889	0.028	AT2G21550	AT2G21550	bifunctional dihydrofolate reductase/thymidylate synthase	2
CARHR161500	309.712	1.916	0.938	0.028	AT3G51870	AT3G51870	putative envelope ADP,ATP carrier protein	3
CARHR008490	123.571	2.129	1.09	0.028	AT1G08590	AT1G08590	leucine-rich receptor-like protein kinase-like protein	1
CARHR178720	53.904	2.616	1.387	0.028
CARHR212810	200.002	2.072	1.051	0.028	AT5G41761	AT5G41761	uncharacterized protein	5
CARHR118370	27.135	3.279	1.713	0.028	AT2G26420	PIP5K3	phosphatidylinositol-4-phosphate 5-kinase 3	2
CARHR226500	21.554	3.861	1.949	0.029	AT4G19680	IRT2	Fe(2+) transport protein 2	4
CARHR173420	480.815	1.839	0.879	0.029	AT3G63110	IPT3	adenylate isopentenyltransferase 3	3
CARHR130020	53.357	2.605	1.382	0.029	AT2G35770	scpl28	serine carboxypeptidase-like 28	2
CARHR288880	4.114	Inf	Inf	0.03
CARHR179270	1861.19	1.862	0.896	0.03	AT5G44020	AT5G44020	HAD superfamily, subfamily IIIB acid phosphatase	5
CARHR211370	172.218	2.102	1.072	0.03	AT5G01040	LAC8	laccase 8	5
CARHR147510	19501.8	1.806	0.853	0.03	AT3G26520	TIP1;2	aquaporin TIP1-2	3
CARHR090150	107.851	2.185	1.128	0.03	AT3G15170	CUC1	protein CUP-SHAPED COTYLEDON 1	3
CARHR135290	15.933	4.438	2.15	0.032	AT2G40250	AT2G40250	GDSL esterase/lipase	2
CARHR155920	3400.81	1.865	0.9	0.032	AT3G47340	AT-ASN1	asparagine synthetase [glutamine-hydrolyzing]	3
CARHR286810	7.658	10.572	3.402	0.032
CARHR159700	34.372	3.042	1.605	0.032
CARHR229510	6.866	13.114	3.713	0.033
CARHR230640	119.515	2.108	1.076	0.033	AT4G23300	CRK22	cysteine-rich receptor-like protein kinase 22	4
CARHR023280	120.278	2.213	1.146	0.033	AT5G42500	AT5G42500	disease resistance-responsive, dirigent domain-containing protein	5
CARHR081660	20.608	3.858	1.948	0.034	AT3G07070	AT3G07070	protein kinase domain-containing protein	3
CARHR111420	18.599	3.985	1.994	0.034	AT2G20750	ATEXPB1	expansin B1	2
CARHR065160	2387.72	1.786	0.837	0.034
CARHR089210	97.978	2.246	1.167	0.035	AT3G14280	AT3G14280	uncharacterized protein	3
CARHR061300	1239.8	1.836	0.877	0.035	AT1G68520	AT1G68520	zinc finger protein CONSTANS-LIKE 6	1
CARHR111000	146.734	2.003	1.002	0.035	AT2G20450	AT2G20450	60S ribosomal protein L14-1	2
CARHR269100	5.059	30.717	4.941	0.035	AT5G55800	AT5G55800	cysteine/histidine-rich C1 domain-containing protein	5
CARHR021910	297.112	1.888	0.917	0.036	AT1G21540	AT1G21540	putative AMP-binding protein	1
CARHR100210	146.278	2.108	1.076	0.036	AT3G24020	AT3G24020	disease resistance-responsive, dirigent domain-containing protein	3
CARHR280080	1121.67	1.789	0.84	0.036	AT5G67510	AT5G67510	60S ribosomal protein L26-2	5
CARHR285300	1129.59	1.8	0.848	0.036	AT5G59240	AT5G59240	40S ribosomal protein S8-2	5
CARHR138180	293.939	1.902	0.927	0.037	AT2G43110	AT2G43110	uncharacterized protein	2
CARHR246760	3516.96	1.781	0.833	0.037	AT4G39940	AKN2	Adenylyl-sulfate kinase 2	4
CARHR197350	1117.73	1.808	0.855	0.037	AT5G15950	AT5G15950	S-adenosylmethionine decarboxylase-like protein	5
CARHR130330	288.666	1.995	0.996	0.038	AT2G36100	AT2G36100	uncharacterized protein	2
CARHR112080	263.524	1.901	0.927	0.038	AT2G21210	AT2G21210	SAUR-like auxin-responsive protein	2
CARHR224710	266.494	1.963	0.973	0.038	AT4G17970	ALMT12	aluminum-activated, malate transporter 12	4
CARHR024390	1799.59	1.8	0.848	0.039	AT1G24100	UGT74B1	N-hydroxythioamide S-beta-glucosyltransferase	1
CARHR050810	1012.88	1.792	0.842	0.04	AT1G61580	ARP2	60S ribosomal protein L3-2	1
CARHR071980	319.08	1.894	0.922	0.04	AT1G78500	AT1G78500	pentacyclic triterpene synthase 6	1
CARHR047040	21.468	3.548	1.827	0.041	AT1G63930	ROH1	protein ROH1	1
CARHR109670	940.592	1.793	0.842	0.041	AT2G19190	FRK1	senescence-induced receptor-like serine/threonine-protein kinase	2
CARHR184000	10.67	6.351	2.667	0.042	AT5G48290	AT5G48290	heavy metal transport/detoxification domain-containing protein	5
CARHR011900	1160.32	1.782	0.833	0.042
CARHR246750	1787.9	1.776	0.829	0.042	AT4G39950	CYP79B2	tryptophan N-hydroxylase 1	4
CARHR154470	191.804	2	1	0.043	AT3G46130	ATMYB48-3	transcription factor MYB48	3
CARHR042910	24.451	3.409	1.769	0.043	AT1G52750	AT1G52750	alpha/beta-hydrolase domain-containing protein	1
CARHR133270	12.468	5.218	2.383	0.043	AT2G38600	AT2G38600	HAD superfamily, subfamily IIIB acid phosphatase	2
CARHR130340	172.566	1.945	0.96	0.044	AT2G36090	AT2G36090	F-box protein	2
CARHR234110	1451.01	1.805	0.852	0.044	AT4G26530	AT4G26530	fructose-bisphosphate aldolase, class I	4
CARHR120520	839.867	1.807	0.853	0.044	AT2G27820	PD1	arogenate dehydratase 3	2
CARHR043350	3.814	Inf	Inf	0.044	AT1G53130	GRI	Stigma-specific Stig1 family protein	1
CARHR015540	392.455	1.828	0.87	0.045	AT1G15000	scpl50	serine carboxypeptidase-like 50	1
CARHR245020	1180.48	1.795	0.844	0.045	AT4G36670	AT4G36670	putative polyol transporter 6	4
CARHR063950	232.631	1.954	0.967	0.045	AT1G70690	HWI1	cysteine-rich repeat secretory protein 2	1
CARHR124550	51.721	2.507	1.326	0.046	AT2G31020	ORP1A	oxysterol binding protein-related protein 1A	2
CARHR138760	428.321	1.83	0.872	0.046
CARHR044160	640.055	1.799	0.848	0.046	AT1G53830	PME2	pectinesterase 2	1
CARHR062120	27.499	3.086	1.626	0.046	AT1G69240	MES15	methyl esterase 15	1
CARHR095210	3802.95	1.748	0.806	0.046	AT3G19710	BCAT4	putative branched-chain-amino-acid aminotransferase 4	3
CARHR236690	239.76	1.962	0.972	0.047	AT4G28940	AT4G28940	Phosphorylase-like protein protein	4
CARHR171770	730.347	1.852	0.889	0.047	AT3G61430	ATPIP1	aquaporin PIP1-1	3
CARHR220550	1796.92	1.795	0.844	0.048	AT4G12730	FLA2	fasciclin-like arabinogalactan protein 2	4
CARHR233190	2015.89	1.746	0.804	0.048	AT4G25740	AT4G25740	40S ribosomal protein S10-1	4
CARHR219650	5565.67	1.749	0.807	0.049	AT4G13770	CYP83A1	cytochrome P450 83A1	4
CARHR121780	439.513	1.855	0.891	0.049	AT2G28670	AT2G28670	Disease resistance-responsive (dirigent-like protein) family protein	2
CARHR002910	23.57	3.356	1.747	0.049	AT1G03550	AT1G03550	secretory carrier-associated membrane protein 2	1
CARHR165490	300.127	0.064	-3.969	8.28e-26
CARHR122760	979.185	0.101	-3.313	8.58e-23	AT2G29470	ATGSTU3	glutathione S-transferase tau 3	2
CARHR189470	509.88	0.096	-3.378	5.05e-22	AT5G24110	WRKY30	WRKY DNA-binding protein 30	5
CARHR016540	2767.68	0.128	-2.965	4.47e-20	AT1G16030	Hsp70b	heat shock protein 70B	1
CARHR131130	1843.17	0.134	-2.901	9.36e-19
CARHR045780	144.932	0.081	-3.631	7.27e-18	AT1G56060	AT1G56060	uncharacterized protein	1
CARHR267370	230.255	0.106	-3.237	1.31e-17	AT5G54165	AT5G54165	uncharacterized protein	5
CARHR248980	559.141	0.133	-2.912	1.39e-17	AT4G01360	AT4G01360	uncharacterized protein	4
CARHR177730	230.28	0.114	-3.135	1.39e-16	AT5G44990	AT5G44990	Glutathione S-transferase family protein	5
CARHR289790	171.068	0.108	-3.216	4.2e-16	AT1G56250	PP2-B14	F-box protein PP2-B14	1
CARHR060560	1364.53	0.159	-2.652	4.7e-16	AT1G67920	AT1G67920	uncharacterized protein	1
CARHR265630	7608.95	0.165	-2.598	4.7e-16	AT5G52640	AtHsp90-1	heat shock protein 81-1	5
CARHR085900	1641.39	0.161	-2.638	6.39e-16	AT3G11340	AT3G11340	UDP-glycosyltransferase-like protein	3
CARHR076850	135.078	0.097	-3.365	9.9e-16	AT3G02840	AT3G02840	armadillo/beta-catenin-like repeat-containing protein	3
CARHR288750	826.183	0.156	-2.684	1.11e-15
CARHR280570	1372.04	0.161	-2.631	1.45e-15	AT5G67080	MAPKKK19	mitogen-activated protein kinase kinase kinase 19	5
CARHR067570	3097.3	0.168	-2.576	1.51e-15	AT1G74310	ATHSP101	heat shock protein 101	1
CARHR200390	957.992	0.165	-2.598	2.86e-15	AT5G13080	WRKY75	putative WRKY transcription factor 75	5
CARHR264990	374.679	0.148	-2.758	2.86e-15	AT5G52050	AT5G52050	mate efflux domain-containing protein	5
CARHR122830	848.305	0.169	-2.568	1.34e-14	AT2G29500	AT2G29500	HSP20 family protein	2
CARHR043110	473.024	0.157	-2.67	1.45e-14	AT1G52890	ANAC019	NAC domain-containing protein 19	1
CARHR100610	610.994	0.168	-2.569	2.82e-14	AT3G24500	MBF1C	multiprotein-bridging factor 1c	3
CARHR292310	869.179	0.176	-2.51	3.07e-14	AT1G66160	ATCMPG1	U-box domain-containing protein 20	1
CARHR090550	433.286	0.16	-2.644	3.11e-14	AT3G15500	NAC3	NAC domain-containing protein 55	3
CARHR154670	377.727	0.16	-2.644	3.41e-14
CARHR242260	673.679	0.176	-2.504	7.07e-14
CARHR144620	3394.15	0.192	-2.378	1.13e-13	AT2G02010	GAD4	glutamate decarboxylase 4	2
CARHR289800	207.885	0.142	-2.817	1.23e-13
CARHR073630	2362.22	0.191	-2.39	1.33e-13	AT1G80840	WRKY40	putative WRKY transcription factor 40	1
CARHR291170	238.011	0.146	-2.777	1.41e-13	AT1G71520	AT1G71520	ethylene-responsive transcription factor ERF020	1
CARHR027680	340.005	0.163	-2.614	2.28e-13	AT1G28190	AT1G28190	uncharacterized protein	1
CARHR042670	248.135	0.158	-2.66	3.76e-13	AT1G52560	AT1G52560	HSP20-like chaperone	1
CARHR085890	227.369	0.154	-2.701	5.68e-13
CARHR246100	72.061	0.082	-3.615	5.76e-13	AT4G37710	AT4G37710	VQ motif-containing protein	4
CARHR131160	387.15	0.171	-2.545	5.96e-13	AT2G36770	AT2G36770	UDP-glucosyl transferase 73C	2
CARHR070210	1706.71	0.204	-2.29	1.07e-12	AT1G76650	CML38	calcium-binding protein CML38	1
CARHR101610	2021.3	0.204	-2.29	1.2e-12	AT3G25250	AGC2	serine/threonine-protein kinase OXI1	3
CARHR149860	424.944	0.181	-2.467	1.21e-12	AT3G28210	PMZ	zinc finger AN1 domain-containing stress-associated protein 12	3
CARHR192600	7304.21	0.206	-2.279	1.29e-12	AT5G20230	SAG14	blue copper protein	5
CARHR183440	440.994	0.182	-2.457	1.3e-12	AT5G48570	FKBP65	peptidylprolyl isomerase	5
CARHR016070	32034	0.21	-2.253	1.35e-12	AT1G15520	ABCG40	ABC transporter G family member 40	1
CARHR067880	1281.38	0.2	-2.322	1.99e-12	AT1G74590	ATGSTU10	glutathione S-transferase TAU 10	1
CARHR273400	3458.96	0.211	-2.248	2.11e-12	AT5G59820	RHL41	C2H2-type zinc finger protein	5
CARHR063020	257.443	0.172	-2.54	3.71e-12	AT1G69930	ATGSTU11	glutathione S-transferase TAU 11	1
CARHR120160	1816.43	0.214	-2.222	4.24e-12	AT2G27500	AT2G27500	glucan endo-1,3-beta-glucosidase 14	2
CARHR207680	5434.52	0.22	-2.186	5.33e-12	AT5G05600	AT5G05600	oxidoreductase, 2OG-Fe(II) oxygenase family protein	5
CARHR107190	3963.75	0.221	-2.179	7.11e-12	AT2G16900	AT2G16900	phospholipase-like protein	2
CARHR101990	1089.88	0.21	-2.251	8.51e-12
CARHR256610	142.669	0.151	-2.724	1.16e-11	AT4G10250	ATHSP22.0	heat shock protein 22	4
CARHR278740	2606.52	0.224	-2.156	1.57e-11	AT5G64750	ABR1	ethylene-responsive transcription factor ABR1	5
CARHR225830	5864.53	0.228	-2.131	1.85e-11	AT4G18950	AT4G18950	Integrin-linked protein kinase family protein	4
CARHR265690	569.402	0.204	-2.294	1.85e-11
CARHR237680	447.169	0.198	-2.335	2.43e-11	AT4G29780	AT4G29780	uncharacterized protein	4
CARHR089600	1510.72	0.221	-2.176	2.49e-11	AT3G14620	CYP72A8	cytochrome P450, family 72, subfamily A, polypeptide 8	3
CARHR201110	1103.78	0.215	-2.216	2.53e-11	AT5G12020	HSP17.6II	heat shock protein 17.6-II	5
CARHR013840	643.221	0.214	-2.223	2.99e-11	AT1G13520	AT1G13520	uncharacterized protein	1
CARHR229620	884.537	0.216	-2.213	2.99e-11	AT4G22690	CYP706A1	cytochrome P450, family 706, subfamily A, polypeptide 1	4
CARHR063590	1444.38	0.226	-2.144	4.18e-11	AT1G70420	AT1G70420	uncharacterized protein	1
CARHR007140	861.738	0.216	-2.209	4.46e-11	AT1G07400	AT1G07400	class I heat shock protein	1
CARHR169730	2308.81	0.228	-2.134	4.84e-11	AT3G59350	AT3G59350	protein kinase family protein	3
CARHR130460	2066.49	0.227	-2.137	5.26e-11	AT2G36220	AT2G36220	uncharacterized protein	2
CARHR265710	1112.37	0.223	-2.164	6.12e-11	AT5G52750	AT5G52750	heavy metal transport/detoxification domain-containing protein	5
CARHR245750	5674.61	0.236	-2.082	6.69e-11	AT4G37370	CYP81D8	cytochrome P450, family 81, subfamily D, polypeptide 8	4
CARHR073650	537.158	0.216	-2.214	6.74e-11	AT1G80820	CCR2	cinnamoyl-CoA reductase	1
CARHR063000	842.162	0.221	-2.177	7.84e-11	AT1G69920	ATGSTU12	glutathione S-transferase TAU 12	1
CARHR114180	143.962	0.165	-2.596	8.86e-11	AT2G22860	ATPSK2	phytosulfokine-beta	2
CARHR099200	202.059	0.185	-2.437	9.64e-11	AT3G23250	ATMYB15	myb domain protein 15	3
CARHR050520	95.252	0.133	-2.91	1.03e-10	AT1G61810	BGLU45	beta-glucosidase 45	1
CARHR044380	141.435	0.167	-2.585	1.11e-10	AT1G54050	AT1G54050	HSP20-like chaperone	1
CARHR247060	833.017	0.226	-2.146	1.36e-10	AT4G39670	AT4G39670	glycolipid transfer protein	4
CARHR053220	920.264	0.228	-2.131	1.39e-10	AT1G59860	AT1G59860	HSP20-like chaperone	1
CARHR063010	391.978	0.206	-2.278	1.53e-10
CARHR089620	11939.2	0.242	-2.048	1.69e-10	AT3G14660	CYP72A13	cytochrome P450, family 72, subfamily A, polypeptide 13	3
CARHR208950	2335.68	0.238	-2.073	1.71e-10	AT5G04340	C2H2	putative c2h2 zinc finger transcription factor	5
CARHR131110	4635.91	0.24	-2.062	1.92e-10	AT2G36750	UGT73C1	cytokinin-O-glucosyltransferase 1	2
CARHR131150	4137.51	0.239	-2.064	2.01e-10	AT2G36780	AT2G36780	UDP-glucosyl transferase 73C	2
CARHR103910	405.138	0.216	-2.211	2.25e-10
CARHR211760	124.676	0.167	-2.58	2.56e-10	AT5G01380	AT5G01380	transcription factor	5
CARHR243920	468.014	0.22	-2.184	2.79e-10
CARHR001720	599.428	0.227	-2.139	2.95e-10	AT1G02400	ATGA2OX4	gibberellin 2-oxidase 6	1
CARHR089610	83.299	0.13	-2.944	2.95e-10
CARHR136730	445.053	0.222	-2.172	3.11e-10	AT2G41640	AT2G41640	Glycosyltransferase family 61 protein	2
CARHR081020	195.799	0.195	-2.356	3.35e-10	AT3G06490	AtMYB108	myb domain protein 108	3
CARHR125910	636.718	0.232	-2.108	3.35e-10	AT2G32120	HSP70T-2	heat-shock protein 70T-2	2
CARHR185260	282.522	0.213	-2.231	4.3e-10	AT5G28646	WVD2	TPX2 (targeting protein for Xklp2) family protein	5
CARHR221840	337.051	0.213	-2.229	4.3e-10	AT4G15100	scpl30	putative serine carboxypeptidase-like 30	4
CARHR018870	249.251	0.2	-2.323	5.1e-10
CARHR074990	1233.43	0.245	-2.032	5.36e-10	AT3G01970	WRKY45	WRKY DNA-binding protein 45	3
CARHR019640	2357.75	0.252	-1.988	6.89e-10	AT1G19020	AT1G19020	uncharacterized protein	1
CARHR192980	252.671	0.208	-2.263	7.66e-10	AT5G19880	AT5G19880	peroxidase 58	5
CARHR130230	387.681	0.23	-2.122	8.54e-10	AT2G35980	NHL10	late embryogenesis abundant hydroxyproline-rich glycoprotein	2
CARHR032240	1874.44	0.251	-1.994	9.2e-10	AT1G32920	AT1G32920	uncharacterized protein	1
CARHR075270	2531.77	0.253	-1.981	1.01e-09	AT3G01650	RGLG1	E3 ubiquitin-protein ligase RGLG1	3
CARHR201100	522.339	0.239	-2.067	1.02e-09
CARHR207830	1059.26	0.254	-1.979	1.02e-09	AT5G05410	DREB2	dehydration-responsive element-binding protein 2A	5
CARHR172490	7448.54	0.257	-1.961	1.12e-09	AT3G62150	PGP21	ABC transporter B family member 21	3
CARHR084050	294.548	0.214	-2.223	1.3e-09	AT3G09640	APX2	L-ascorbate peroxidase	3
CARHR012510	2133.44	0.259	-1.95	1.41e-09	AT1G12200	AT1G12200	dimethylaniline monooxygenase (N-oxide forming)	1
CARHR132160	607.08	0.241	-2.053	1.42e-09	AT2G37430	AT2G37430	C2H2 and C2HC zinc finger domain-containing protein	2
CARHR109350	4964.59	0.261	-1.938	1.51e-09	AT4G34131	UGT73B3	UDP-glucosyl transferase 73B3	4
CARHR005200	6359.73	0.261	-1.936	1.63e-09	AT1G05680	UGT74E2	Uridine diphosphate glycosyltransferase 74E2	1
CARHR023250	208.494	0.206	-2.281	1.79e-09	AT1G22890	AT1G22890	uncharacterized protein	1
CARHR259590	1738.2	0.255	-1.971	1.8e-09	AT4G08555	AT4G08555	uncharacterized protein	4
CARHR068600	255.223	0.218	-2.197	1.9e-09
CARHR114930	447.506	0.234	-2.096	2.31e-09	AT2G26150	ATHSFA2	heat stress transcription factor A-2	2
CARHR013720	445.791	0.241	-2.052	2.66e-09	AT1G13340	AT1G13340	Regulator of Vps4 activity in the MVB pathway protein	1
CARHR019980	64.762	0.125	-2.996	2.77e-09	AT1G19390	AT1G19390	putative wall-associated receptor kinase-like 11	1
CARHR281070	358.777	0.24	-2.06	3.91e-09	AT5G66650	AT5G66650	uncharacterized protein	5
CARHR242360	51.459	0.109	-3.194	4.09e-09	AT4G34410	RRTF1	ethylene-responsive transcription factor ERF109	4
CARHR279650	475.974	0.26	-1.944	4.36e-09	AT5G65690	PEPCK	phosphoenolpyruvate carboxykinase 2	5
CARHR125980	544.567	0.251	-1.997	4.87e-09	AT2G32210	AT2G32210	uncharacterized protein	2
CARHR274480	1795.77	0.266	-1.913	5.21e-09	AT5G60800	AT5G60800	heavy metal transport/detoxification domain-containing protein	5
CARHR051300	155.072	0.206	-2.278	9.17e-09	AT1G61340	AT1G61340	F-box protein	1
CARHR064280	729.481	0.261	-1.94	9.69e-09	AT1G71000	AT1G71000	chaperone DnaJ-domain containing protein	1
CARHR263380	5590.68	0.273	-1.873	9.69e-09	AT5G39050	AT5G39050	HXXXD-type acyl-transferase-like protein	5
CARHR134950	12817.8	0.279	-1.839	9.97e-09	AT2G40000	HSPRO2	HS1 PRO-1 2-like protein	2
CARHR158860	461.696	0.254	-1.978	1.04e-08	AT3G49780	PSK4	phytosulfokine-beta	3
CARHR097460	446.57	0.257	-1.961	1.23e-08	AT3G21520	DMP1	DUF679 domain membrane protein 1	3
CARHR006980	1433.58	0.267	-1.903	1.24e-08	AT1G07260	UGT71C3	UDP-glucosyl transferase 71C3	1
CARHR252960	134.659	0.201	-2.317	1.24e-08	AT4G04540	CRK39	putative cysteine-rich receptor-like protein kinase 39	4
CARHR070160	2221.29	0.279	-1.844	1.26e-08	AT1G76600	AT1G76600	uncharacterized protein	1
CARHR163530	99.884	0.174	-2.521	1.26e-08	AT3G53600	AT3G53600	C2H2-type zinc finger protein	3
CARHR129950	287.269	0.24	-2.061	1.34e-08	AT2G35710	AT2G35710	nucleotide-diphospho-sugar transferase domain-containing protein	2
CARHR185180	830.176	0.27	-1.887	1.41e-08
CARHR290010	6387.73	0.288	-1.794	1.49e-08	AT4G15610	AT4G15610	uncharacterized protein	4
CARHR154450	213.344	0.228	-2.133	1.57e-08	AT3G46110	AT3G46110	uncharacterized protein	3
CARHR017720	890.91	0.276	-1.859	1.67e-08	AT1G17147	AT1G17147	VQ motif-containing protein	1
CARHR186030	1745.83	0.275	-1.864	1.67e-08	AT5G27420	CNI1	E3 ubiquitin-protein ligase ATL31	5
CARHR250570	14047.2	0.282	-1.828	1.67e-08	AT4G02380	SAG21	senescence-associated protein	4
CARHR027970	251.158	0.244	-2.033	1.7e-08	AT1G28480	GRX480	glutaredoxin-C9	1
CARHR219930	1861.3	0.279	-1.84	1.73e-08	AT2G18193	AT2G18193	P-loop containing nucleoside triphosphate hydrolase-like protein	2
CARHR194660	302.095	0.243	-2.042	1.81e-08	AT5G18360	AT5G18360	TIR-NBS-LRR class disease resistance protein	5
CARHR177470	1446.29	0.282	-1.828	2.29e-08	AT5G45110	NPR3	NPR1-like protein 3	5
CARHR114200	606.596	0.273	-1.871	2.31e-08	AT2G22880	AT2G22880	VQ motif-containing protein	2
CARHR037080	190.908	0.228	-2.131	2.42e-08	AT1G47510	AT5PTASE11	Type I inositol-1,4,5-trisphosphate 5-phosphatase 11	1
CARHR050770	84.278	0.167	-2.578	2.54e-08	AT1G61610	AT1G61610	S-locus lectin protein kinase-like protein	1
CARHR243390	1105.28	0.279	-1.84	2.7e-08	AT4G35110	AT4G35110	phospholipase-like (PEARLI 4) family protein	4
CARHR123570	1388.33	0.285	-1.813	2.78e-08	AT2G30250	WRKY25	putative WRKY transcription factor 25	2
CARHR175630	656.193	0.267	-1.903	2.79e-08
CARHR253800	1209.55	0.28	-1.835	3.25e-08	AT4G12400	Hop3	putative stress-inducible protein	4
CARHR267770	866.161	0.281	-1.832	3.56e-08	AT5G54490	PBP1	pinoid-binding protein 1	5
CARHR031720	3034.25	0.295	-1.763	3.7e-08	AT1G32350	AOX1D	alternative oxidase 3	1
CARHR198580	1065.26	0.286	-1.806	3.78e-08	AT5G14730	AT5G14730	uncharacterized protein	5
CARHR175490	50.462	0.121	-3.048	4.04e-08	AT5G46295	AT5G46295	uncharacterized protein	5
CARHR078480	58.294	0.137	-2.872	4.11e-08	AT3G04300	AT3G04300	cupin domain-containing protein	3
CARHR085510	258.466	0.251	-1.996	4.18e-08
CARHR146590	4281.1	0.296	-1.755	4.4e-08	AT3G25610	AT3G25610	phospholipid-transporting ATPase 10	3
CARHR146510	11124.5	0.3	-1.735	5.35e-08	AT2G03760	ST1	flavonol sulfotransferase-like protein	2
CARHR224170	1779.55	0.287	-1.799	5.35e-08	AT4G17500	ATERF-1	ethylene-responsive transcription factor 1A	4
CARHR027240	2825.69	0.289	-1.788	5.7e-08	AT1G27730	STZ	zinc finger protein STZ/ZAT10	1
CARHR231560	7623.75	0.3	-1.737	6.11e-08	AT4G24160	AT4G24160	hydrolase, alpha/beta fold family protein	4
CARHR032430	4815.2	0.294	-1.767	6.52e-08	AT1G33110	AT1G33110	MATE efflux family protein	1
CARHR090610	207.705	0.243	-2.04	6.52e-08
CARHR114170	76.304	0.177	-2.497	7.23e-08
CARHR023540	847.84	0.287	-1.8	8.05e-08	AT1G23120	AT1G23120	major latex-related protein	1
CARHR273300	627.978	0.284	-1.818	8.05e-08	AT5G59720	HSP18.2	heat shock protein 18.2	5
CARHR062790	9578.78	0.297	-1.75	8.34e-08
CARHR227790	250.278	0.276	-1.86	8.4e-08	AT4G21200	ATGA2OX8	gibberellin 2-beta-dioxygenase 8	4
CARHR119880	2675.24	0.298	-1.747	8.41e-08	AT2G27310	AT2G27310	F-box protein	2
CARHR123270	764.241	0.278	-1.845	8.41e-08	AT2G30020	AT2G30020	putative protein phosphatase 2C 25	2
CARHR200270	1795.45	0.296	-1.754	8.91e-08	AT5G13200	AT5G13200	GEM-like protein 5	5
CARHR289020	54.639	0.14	-2.836	9.3e-08	AT5G66890	AT5G66890	putative disease resistance protein	5
CARHR202640	367.342	0.272	-1.876	1.11e-07	AT5G10695	AT5G10695	uncharacterized protein	5
CARHR275330	1865.72	0.296	-1.757	1.11e-07	AT5G61560	AT5G61560	U-box domain-containing protein 51	5
CARHR005030	12378.6	0.302	-1.728	1.2e-07	AT1G05560	UGT1	indole-3-acetate beta-glucosyltransferase 1	1
CARHR245510	2591.61	0.308	-1.697	1.21e-07	AT4G36990	HSF4	heat stress transcription factor B-1	4
CARHR120340	147.983	0.225	-2.153	1.22e-07
CARHR270700	216.602	0.246	-2.022	1.38e-07	AT5G56960	AT5G56960	putative transcription factor bHLH041	5
CARHR053680	177.414	0.247	-2.016	1.39e-07	AT5G67310	CYP81G1	cytochrome P450, family 81, subfamily G, polypeptide 1	5
CARHR065240	6591.64	0.314	-1.673	1.42e-07	AT1G72330	ALAAT2	alanine aminotransferase 2	1
CARHR085600	141.217	0.231	-2.114	1.42e-07	AT3G11020	DREB2B	dehydration-responsive element-binding protein 2B	3
CARHR058760	8264.59	0.307	-1.706	1.45e-07
CARHR025530	536.177	0.28	-1.834	1.52e-07	AT1G26420	AT1G26420	FAD-binding and BBE domain-containing protein	1
CARHR010270	9606.37	0.31	-1.689	1.58e-07	AT1G10170	ATNFXL1	NF-X1-type zinc finger protein NFXL1	1
CARHR242700	1807.15	0.301	-1.732	1.67e-07	AT4G34150	AT4G34150	calcium-dependent lipid-binding domain-containing protein	4
CARHR193120	1386.32	0.303	-1.725	1.68e-07	AT4G12735	AT4G12735	uncharacterized protein	4
CARHR169500	269.595	0.265	-1.917	1.7e-07	AT3G59080	AT3G59080	aspartyl protease family protein	3
CARHR157660	1463.92	0.311	-1.684	1.72e-07	AT3G48850	PHT3;2	phosphate transporter 3;2	3
CARHR142370	17957	0.317	-1.658	1.73e-07	AT2G47000	PGP4	ABC transporter B family member 4	2
CARHR032350	941.556	0.295	-1.762	1.8e-07	AT1G33030	AT1G33030	O-methyltransferase-like protein	1
CARHR026080	632.063	0.291	-1.782	1.83e-07	AT1G25400	AT1G25400	uncharacterized protein	1
CARHR257020	12161.2	0.306	-1.71	1.87e-07	AT5G51070	ERD1	ERD1 protein	5
CARHR157210	184.468	0.257	-1.961	2.21e-07	AT3G48450	AT3G48450	RPM1-interacting protein 4 (RIN4)	3
CARHR249050	1525.91	0.298	-1.744	2.24e-07	AT4G01250	WRKY22	WRKY transcription factor 22	4
CARHR285860	186.596	0.264	-1.923	2.34e-07	AT5G59490	AT5G59490	haloacid dehalogenase-like hydrolase domain-containing protein	5
CARHR004830	920.068	0.305	-1.713	2.36e-07	AT1G05340	AT1G05340	uncharacterized protein	1
CARHR290240	7611.54	0.311	-1.687	2.36e-07	AT4G15760	MO1	monooxygenase 1	4
CARHR206470	168.086	0.242	-2.049	2.39e-07	AT5G06730	AT5G06730	peroxidase 54	5
CARHR151170	76.838	0.187	-2.422	2.46e-07	AT3G44870	AT3G44870	S-adenosyl-L-methionine-dependent methyltransferase-like protein	3
CARHR168410	252.207	0.262	-1.935	2.54e-07
CARHR143860	1208.52	0.301	-1.73	2.63e-07	AT2G01340	At17.1	uncharacterized protein	2
CARHR046870	352.295	0.272	-1.876	2.67e-07	AT1G64065	AT1G64065	late embryogenesis abundant hydroxyproline-rich glycoprotein	1
CARHR224160	149.918	0.238	-2.072	2.76e-07	AT4G17490	ATERF6	ethylene-responsive transcription factor 6	4
CARHR029760	1258.71	0.303	-1.722	2.92e-07	AT1G30370	AT1G30370	lipase-3 domain-containing protein	1
CARHR204220	6870.33	0.315	-1.667	3.06e-07	AT5G08790	ATAF2	protein ATAF2	5
CARHR184140	1500.71	0.311	-1.684	3.23e-07
CARHR257840	1155.63	0.309	-1.696	3.87e-07	AT5G50450	AT5G50450	MYND-type zinc finger protein	5
CARHR287940	404.103	0.292	-1.775	4.15e-07	AT5G49520	WRKY48	putative WRKY transcription factor 48	5
CARHR206310	4911.53	0.322	-1.634	4.24e-07	AT5G06860	PGIP1	Polygalacturonase inhibitor 1	5
CARHR111100	220.616	0.269	-1.894	4.5e-07	AT2G20550	AT2G20550	HSP40/DnaJ peptide-binding protein	2
CARHR198610	349.868	0.283	-1.819	4.52e-07	AT5G14700	AT5G14700	Rossmann-fold NAD(P)-binding domain-containing protein	5
CARHR211420	276.105	0.273	-1.875	4.61e-07	AT5G01100	AT5G01100	O-fucosyltransferase family protein	5
CARHR015410	1316.16	0.316	-1.664	4.63e-07	AT5G35525	AT5G35525	PLAC8 family protein	5
CARHR126030	15708.4	0.32	-1.644	4.74e-07	AT2G32240	AT2G32240	uncharacterized protein	2
CARHR159610	1487.14	0.318	-1.653	4.92e-07	AT3G50260	CEJ1	ethylene-responsive transcription factor ERF011	3
CARHR281780	682.556	0.307	-1.703	4.92e-07	AT5G65980	AT5G65980	auxin efflux carrier family protein	5
CARHR018860	76.294	0.191	-2.39	5.67e-07
CARHR095070	41.268	0.137	-2.865	5.79e-07	AT3G19615	AT3G19615	uncharacterized protein	3
CARHR162170	569.259	0.301	-1.731	6.03e-07	AT3G52400	SYP122	syntaxin-122	3
CARHR281100	175.679	0.255	-1.971	6.14e-07	AT5G66640	DAR3	protein DA1-related 3	5
CARHR131180	4545.46	0.321	-1.638	6.53e-07
CARHR067870	121.93	0.231	-2.113	6.78e-07
CARHR142930	796.194	0.308	-1.699	7.24e-07	AT2G47520	HRE2	ethylene-responsive transcription factor ERF071	2
CARHR213820	2109.33	0.325	-1.62	7.64e-07	AT5G40690	AT5G40690	uncharacterized protein	5
CARHR058810	10625	0.331	-1.597	7.9e-07
CARHR024110	625.802	0.308	-1.701	7.93e-07	AT1G23710	AT1G23710	uncharacterized protein	1
CARHR283800	953.443	0.322	-1.633	8.03e-07	AT1G59590	ZCF37	protein ZCF37	1
CARHR242720	6663.25	0.322	-1.635	8.05e-07	AT4G34138	UGT73B1	UDP-glucosyl transferase 73B1	4
CARHR264460	95.554	0.221	-2.176	8.05e-07
CARHR060440	3501.77	0.323	-1.632	8.17e-07	AT1G67810	SUFE2	sulfur E2	1
CARHR187760	122.004	0.235	-2.092	8.34e-07	AT5G25440	AT5G25440	protein kinase family protein	5
CARHR097210	108.803	0.229	-2.126	8.42e-07
CARHR089130	952.934	0.318	-1.655	1.03e-06	AT3G14225	GLIP4	GDSL esterase/lipase 4	3
CARHR245550	41.305	0.136	-2.88	1.1e-06	AT4G36950	MAPKKK21	mitogen-activated protein kinase kinase kinase 21	4
CARHR271010	2147.54	0.328	-1.61	1.11e-06	AT5G57220	CYP81F2	cytochrome P450, family 81, subfamily F, polypeptide 2	5
CARHR226660	4866.53	0.338	-1.567	1.12e-06	AT4G19880	AT4G19880	Intracellular chloride channel-like protein	4
CARHR053550	1272.96	0.323	-1.629	1.14e-06	AT1G59660	AT1G59660	Nucleoporin autopeptidase	1
CARHR023270	35.714	0.121	-3.047	1.2e-06
CARHR249830	20341.2	0.33	-1.6	1.23e-06	AT4G01870	AT4G01870	tolB-related protein	4
CARHR269340	744.169	0.325	-1.622	1.23e-06	AT5G55970	AT5G55970	RING/U-box domain-containing protein	5
CARHR050990	398.079	0.301	-1.733	1.47e-06
CARHR236050	542.159	0.311	-1.685	1.48e-06	AT4G28350	AT4G28350	concanavalin A-like lectin kinase-like protein	4
CARHR047610	532.141	0.318	-1.653	1.54e-06	AT1G63720	AT1G63720	uncharacterized protein	1
CARHR271290	54.349	0.172	-2.543	1.63e-06	AT5G57510	AT5G57510	uncharacterized protein	5
CARHR119660	275.547	0.289	-1.79	1.67e-06	AT2G27180	AT2G27180	uncharacterized protein	2
CARHR265700	164.852	0.261	-1.935	1.72e-06
CARHR027860	128.725	0.249	-2.008	1.77e-06
CARHR070140	270.028	0.295	-1.759	1.78e-06	AT1G76590	AT1G76590	PLATZ transcription factor domain-containing protein	1
CARHR099180	75.876	0.204	-2.291	1.84e-06	AT3G23230	AT3G23230	ethylene-responsive transcription factor ERF098	3
CARHR057490	1180.83	0.338	-1.565	1.99e-06	AT1G65690	AT1G65690	late embryogenesis abundant (LEA) hydroxyproline-rich glycoprotein	1
CARHR025870	5702.29	0.342	-1.549	2.15e-06	AT2G41730	AT2G41730	uncharacterized protein	2
CARHR047330	419.062	0.319	-1.649	2.15e-06	AT1G63840	AT1G63840	RING/U-box domain-containing protein	1
CARHR276300	300.897	0.308	-1.701	2.15e-06	AT5G62520	SRO5	RCD one 5-like protein	5
CARHR224920	208.853	0.288	-1.798	2.22e-06	AT4G18170	WRKY28	WRKY DNA-binding protein 28	4
CARHR235850	94.768	0.242	-2.045	2.24e-06	AT4G28140	AT4G28140	ethylene-responsive transcription factor ERF054	4
CARHR164420	360.098	0.324	-1.625	2.24e-06
CARHR187820	2799.37	0.34	-1.557	2.28e-06
CARHR165950	133.76	0.257	-1.958	2.36e-06	AT3G55840	AT3G55840	Hs1pro-1 protein	3
CARHR187810	11675	0.342	-1.547	2.36e-06	AT5G25560	AT5G25560	CHY and CTCHY and RING-type zinc finger protein	5
CARHR197440	1638.21	0.337	-1.569	2.39e-06	AT5G15870	AT5G15870	glycosyl hydrolase family 81 protein	5
CARHR200260	1922.31	0.336	-1.573	2.39e-06	AT5G13210	AT5G13210	uncharacterized protein	5
CARHR023170	113.811	0.252	-1.991	2.53e-06	AT1G22810	AT1G22810	ethylene-responsive transcription factor ERF019	1
CARHR154440	532.929	0.327	-1.611	2.58e-06	AT3G46080	AT3G46080	C2H2-type zinc finger protein	3
CARHR070970	449.074	0.312	-1.68	2.62e-06	AT1G77450	anac032	NAC domain containing protein 32	1
CARHR224330	350.022	0.311	-1.687	2.8e-06	AT4G17615	ATCBL1	calcineurin B-like protein 1	4
CARHR069610	189.705	0.287	-1.8	2.94e-06	AT1G76070	AT1G76070	uncharacterized protein	1
CARHR087080	4459.1	0.338	-1.564	3e-06	AT3G12580	HSP70	heat shock protein 70-4	3
CARHR041980	2169.39	0.343	-1.542	3.05e-06
CARHR123460	973.677	0.339	-1.56	3.22e-06	AT2G30140	AT2G30140	UDP-glucoronosyl/UDP-glucosyl transferase-like protein	2
CARHR142580	123.218	0.26	-1.945	3.32e-06	AT2G47190	ATMYB2	myb domain protein 2	2
CARHR148000	1148.64	0.34	-1.556	3.39e-06	AT3G26910	AT3G26910	hydroxyproline-rich glycoprotein family protein	3
CARHR166850	971.131	0.327	-1.613	3.39e-06	AT3G56710	SIB1	sigma factor binding protein 1	3
CARHR242010	2142.53	0.348	-1.524	3.65e-06	AT4G33920	AT4G33920	putative protein phosphatase 2C 63	4
CARHR045640	3283.81	0.355	-1.492	3.69e-06	AT1G55920	SAT5	serine O-acetyltransferase	1
CARHR122810	7482.61	0.352	-1.507	3.71e-06	AT2G29490	ATGSTU1	glutathione S-transferase	2
CARHR196920	264.512	0.299	-1.74	3.83e-06
CARHR125810	1986.45	0.343	-1.545	3.83e-06	AT2G32020	AT2G32020	GCN5-related N-acetyltransferase-like protein	2
CARHR158660	3614.21	0.342	-1.547	3.94e-06	AT3G49620	DIN11	2-oxoglutarate-Fe(II)-dependent oxygenase domain-containing protein	3
CARHR225760	724.778	0.329	-1.604	4.31e-06	AT4G18880	HSF A4A	heat stress transcription factor A-4a	4
CARHR016140	20.47	0.067	-3.902	4.37e-06	AT1G15610	AT1G15610	uncharacterized protein	1
CARHR151720	3678.67	0.351	-1.509	4.41e-06	AT3G28740	CYP81D1	cytochrome P450 CYP81D11	3
CARHR217000	6967.58	0.349	-1.518	4.58e-06	AT5G35690	AT5G35690	uncharacterized protein	5
CARHR188900	1218.26	0.344	-1.538	4.91e-06	AT5G24530	DMR6	downy mildew resistance 6 protein / oxidoreductase	5
CARHR058570	21.086	0.072	-3.796	4.97e-06	AT1G66550	WRKY67	putative WRKY transcription factor 67	1
CARHR227430	3047.91	0.355	-1.492	5.21e-06	AT4G20860	AT4G20860	FAD-binding and BBE domain-containing protein	4
CARHR021590	226.628	0.307	-1.704	5.33e-06	AT1G21140	AT1G21140	Vacuolar iron transporter-like protein	1
CARHR008850	239.987	0.303	-1.722	5.62e-06	AT1G08940	AT1G08940	Phosphoglycerate mutase-like protein	1
CARHR149390	1112.24	0.355	-1.494	5.62e-06	AT3G27880	AT3G27880	uncharacterized protein	3
CARHR035240	3105.11	0.35	-1.514	5.73e-06	AT1G42990	BZIP60	bZIP transcription factor 60	1
CARHR116530	1291.2	0.356	-1.492	5.93e-06	AT2G25140	CLPB4	casein lytic proteinase B4	2
CARHR199690	1381.49	0.346	-1.53	5.99e-06	AT5G13750	ZIFL1	zinc induced facilitator-like 1 protein	5
CARHR159250	573.582	0.328	-1.609	6.01e-06
CARHR146700	1538.89	0.349	-1.518	6.01e-06	AT3G25790	AT3G25790	myb-like transcription factor family protein	3
CARHR209690	664.359	0.332	-1.589	6.13e-06	AT5G03610	AT5G03610	GDSL esterase/lipase	5
CARHR022760	3862.45	0.349	-1.518	6.21e-06	AT1G22410	AT1G22410	class-II DAHP synthetase-like protein	1
CARHR066540	242.715	0.298	-1.749	6.38e-06	AT1G73540	NUDT21	nudix hydrolase 21	1
CARHR037880	649.159	0.335	-1.577	6.43e-06	AT1G48260	CIPK17	CBL-interacting serine/threonine-protein kinase 17	1
CARHR062860	369.795	0.342	-1.548	6.81e-06	AT1G69790	AT1G69790	protein kinase domain-containing protein	1
CARHR214320	514.197	0.333	-1.589	7.15e-06	AT5G38280	PR5K	PR5-like receptor kinase	5
CARHR083020	180.477	0.298	-1.748	7.28e-06
CARHR017760	14839	0.359	-1.478	7.57e-06	AT1G17170	GST	glutathione S-transferase TAU 24	1
CARHR087920	2689.76	0.355	-1.492	7.95e-06	AT3G13310	AT3G13310	chaperone DnaJ-domain containing protein	3
CARHR040410	514.446	0.341	-1.554	8.12e-06	AT1G50400	AT1G50400	mitochondrial import receptor subunit TOM40	1
CARHR088760	386.881	0.342	-1.547	8.14e-06
CARHR059020	2133.89	0.35	-1.514	8.27e-06
CARHR292630	667.021	0.336	-1.575	8.53e-06	AT3G28340	GATL10	putative galacturonosyltransferase-like 10	3
CARHR005060	258.58	0.321	-1.64	8.56e-06	AT1G05575	AT1G05575	uncharacterized protein	1
CARHR074920	1089.4	0.349	-1.519	8.56e-06	AT3G02040	SRG3	senescence-related protein	3
CARHR017750	6969.81	0.37	-1.435	8.63e-06	AT1G17180	ATGSTU25	glutathione S-transferase TAU 25	1
CARHR062780	673.16	0.34	-1.554	8.91e-06
CARHR277700	5219.57	0.357	-1.488	8.91e-06	AT5G63790	NAC102	NAC domain-containing protein 102	5
CARHR111650	105.39	0.278	-1.848	9.16e-06	AT2G20880	AT2G20880	ethylene-responsive transcription factor ERF053	2
CARHR088880	2731.26	0.357	-1.486	9.27e-06	AT3G14050	AT-RSH2	RelA-SpoT like protein RSH2	3
CARHR264470	62.435	0.213	-2.228	9.27e-06
CARHR131170	5516.8	0.354	-1.499	9.72e-06	AT2G36800	DOGT1	cytokinin-O-glucosyltransferase 3	2
CARHR073450	164.561	0.301	-1.734	9.8e-06	AT1G79680	ATWAKL10	wall-associated receptor kinase-like 10	1
CARHR089630	796.893	0.346	-1.532	1.02e-05
CARHR099460	685.404	0.347	-1.527	1.03e-05
CARHR115990	215.694	0.316	-1.662	1.07e-05	AT2G25460	AT2G25460	uncharacterized protein	2
CARHR140760	1075.67	0.359	-1.478	1.1e-05	AT2G45570	CYP76C2	cytochrome P450 76C2	2
CARHR083820	1011.41	0.348	-1.524	1.1e-05
CARHR231970	323.269	0.315	-1.667	1.11e-05	AT4G24570	DIC2	dicarboxylate carrier 2	4
CARHR081420	1090.44	0.351	-1.511	1.22e-05	AT3G06780	AT3G06780	glycine-rich protein	3
CARHR098260	5672.01	0.369	-1.439	1.28e-05	AT3G22370	AOX1A	alternative oxidase 1A	3
CARHR263840	50.986	0.194	-2.365	1.3e-05
CARHR177710	1427.61	0.361	-1.469	1.31e-05	AT5G45020	AT5G45020	putative glutathione S-transferase	5
CARHR245480	1511.74	0.376	-1.412	1.33e-05	AT4G37030	AT4G37030	uncharacterized protein	4
CARHR238120	7259.05	0.364	-1.46	1.33e-05	AT4G30210	ATR2	NADPH-ferrihemoprotein reductase	4
CARHR250820	3815.3	0.361	-1.471	1.36e-05	AT4G02520	ATPM24.1	glutathione S-transferase PM24	4
CARHR020280	1900.12	0.359	-1.478	1.38e-05	AT1G19770	PUP14	purine permease 14	1
CARHR239710	550.705	0.344	-1.538	1.46e-05	AT4G31800	WRKY18	WRKY transcription factor 18	4
CARHR076810	232	0.318	-1.651	1.52e-05	AT3G02800	AT3G02800	tyrosine specific protein phosphatase-like protein	3
CARHR058770	8293.4	0.367	-1.448	1.59e-05
CARHR264530	143.652	0.294	-1.765	1.62e-05	AT5G51680	AT5G51680	hydroxyproline-rich glycoprotein family protein	5
CARHR252520	271.871	0.33	-1.6	1.66e-05	AT4G05010	AT4G05010	F-box protein	4
CARHR063740	1157.76	0.356	-1.492	1.7e-05	AT1G70530	CRK3	cysteine-rich receptor-like protein kinase 3	1
CARHR285070	42.66	0.176	-2.504	1.77e-05	AT5G42380	CML39	calcium-binding protein CML37	5
CARHR255310	740.084	0.355	-1.496	1.81e-05	AT4G11280	ACS6	1-aminocyclopropane-1-carboxylate synthase 6	4
CARHR290630	291.286	0.33	-1.599	1.85e-05
CARHR235360	338.185	0.335	-1.576	1.93e-05	AT4G27652	AT4G27652	uncharacterized protein	4
CARHR010060	1567.59	0.364	-1.46	1.98e-05	AT1G09940	HEMA2	glutamyl-tRNA reductase 2	1
CARHR024440	69.281	0.229	-2.127	1.99e-05
CARHR121580	1372.72	0.365	-1.455	2.08e-05
CARHR005570	607.797	0.356	-1.491	2.15e-05	AT1G06050	AT1G06050	uncharacterized protein	1
CARHR143830	422.168	0.362	-1.468	2.16e-05	AT2G01300	AT2G01300	uncharacterized protein	2
CARHR189610	178.2	0.322	-1.637	2.24e-05	AT5G23950	AT5G23950	calcium-dependent lipid-binding domain-containing protein	5
CARHR275580	6958.2	0.374	-1.417	2.24e-05	AT5G61820	AT5G61820	uncharacterized protein	5
CARHR271690	615.679	0.357	-1.486	2.28e-05	AT5G57910	AT5G57910	uncharacterized protein	5
CARHR083710	1401.21	0.36	-1.473	2.44e-05	AT3G09350	Fes1A	protein Fes1A	3
CARHR232600	642.156	0.364	-1.459	2.45e-05	AT4G25200	ATHSP23.6-MITO	small heat shock protein 23.6	4
CARHR047840	435.813	0.353	-1.502	2.48e-05
CARHR051230	506.614	0.353	-1.503	2.48e-05	AT1G61360	AT1G61360	S-like receptor protein kinase	1
CARHR135210	227.244	0.325	-1.62	2.48e-05	AT2G40180	ATHPP2C5	putative protein phosphatase 2C 30	2
CARHR254060	1248.43	0.368	-1.442	2.56e-05	AT4G12120	SEC1B	protein transport sec1b	4
CARHR230310	134.029	0.289	-1.789	2.56e-05
CARHR135430	277.082	0.344	-1.539	2.62e-05	AT2G40340	DREB2C	dehydration-responsive element-binding protein 2C	2
CARHR071810	737.987	0.387	-1.37	2.85e-05
CARHR111110	60.096	0.223	-2.162	2.99e-05
CARHR194910	477.265	0.357	-1.486	3.09e-05	AT5G18150	AT5G18150	Methyltransferase-related protein	5
CARHR098860	306.501	0.356	-1.488	3.14e-05	AT3G22910	AT3G22910	Ca2+-transporting ATPase	3
CARHR188240	363.515	0.346	-1.53	3.31e-05
CARHR242110	467.638	0.373	-1.424	3.5e-05	AT4G33980	AT4G33980	uncharacterized protein	4
CARHR070250	41133.1	0.383	-1.383	3.53e-05	AT1G76690	OPR2	12-oxophytodienoate reductase 2	1
CARHR097920	5003.14	0.38	-1.395	3.53e-05	AT3G22060	AT3G22060	cysteine-rich repeat secretory protein 38	3
CARHR241770	1106.41	0.384	-1.38	3.53e-05
CARHR095030	489.581	0.372	-1.428	3.55e-05	AT3G19580	AZF2	zinc-finger protein 2	3
CARHR163000	158.47	0.309	-1.696	3.55e-05	AT3G53150	UGT73D1	UDP-glucosyl transferase 73D1	3
CARHR279350	2699.85	0.376	-1.41	3.55e-05	AT5G65380	AT5G65380	mate efflux domain-containing protein	5
CARHR224630	1825.75	0.38	-1.396	3.62e-05	AT4G17900	AT4G17900	PLATZ transcription factor family protein	4
CARHR154680	49.995	0.213	-2.229	3.7e-05	AT3G46230	ATHSP17.4	heat shock protein 17.4	3
CARHR239430	8204.81	0.382	-1.387	3.74e-05	AT4G31550	WRKY11	putative WRKY transcription factor 11	4
CARHR002190	136.451	0.304	-1.717	3.79e-05	AT1G02850	BGLU11	beta glucosidase 11	1
CARHR098140	401.263	0.349	-1.52	3.91e-05
CARHR061420	1141.04	0.378	-1.405	3.92e-05	AT1G68620	AT1G68620	alpha/beta-hydrolase domain-containing protein	1
CARHR196250	1431.76	0.371	-1.43	3.92e-05	AT5G16910	ATCSLD2	cellulose synthase-like protein D2	5
CARHR014970	101.407	0.282	-1.824	4.05e-05
CARHR089950	30685.9	0.384	-1.379	4.08e-05	AT3G14990	AT3G14990	class I glutamine amidotransferase domain-containing protein	3
CARHR205710	6500.6	0.398	-1.328	4.15e-05	AT5G07440	GDH2	glutamate dehydrogenase 2	5
CARHR071790	1912.22	0.394	-1.345	4.25e-05
CARHR230090	110.37	0.281	-1.831	4.25e-05	AT4G23030	AT4G23030	mate efflux domain-containing protein	4
CARHR159260	268.516	0.338	-1.563	4.38e-05
CARHR201180	2750.66	0.38	-1.397	4.39e-05	AT5G11950	AT5G11950	cytokinin riboside 5'-monophosphate phosphoribohydrolase LOG8	5
CARHR003700	58.606	0.222	-2.172	4.58e-05	AT1G04370	ATERF14	ethylene-responsive transcription factor 14	1
CARHR120050	875.317	0.374	-1.42	4.67e-05	AT2G26530	AR781	uncharacterized protein	2
CARHR050850	1367.37	0.383	-1.384	4.69e-05	AT1G61560	ATMLO6	MLO-like protein 6	1
CARHR215250	192.386	0.33	-1.601	4.69e-05
CARHR161540	366.351	0.356	-1.49	4.73e-05	AT3G51910	AT-HSFA7A	heat stress transcription factor A-7a	3
CARHR162280	77.966	0.26	-1.941	4.76e-05	AT3G52520	AT3G52520	uncharacterized protein	3
CARHR278160	3288.48	0.39	-1.357	4.85e-05	AT5G64250	AT5G64250	Aldolase-type TIM barrel family protein	5
CARHR142540	176.651	0.33	-1.602	4.94e-05
CARHR187510	3276.14	0.387	-1.369	4.94e-05	AT5G25930	AT5G25930	Protein kinase family protein with leucine-rich repeat domain	5
CARHR276270	591.731	0.379	-1.401	4.99e-05	AT5G62480	ATGSTU9	glutathione S-transferase tau 9	5
CARHR047440	271.193	0.342	-1.549	5.35e-05	AT1G63730	AT1G63730	TIR-NBS-LRR class disease resistance protein	1
CARHR232710	262.003	0.348	-1.525	5.38e-05	AT4G25300	AT4G25300	protein SRG1	4
CARHR138190	312.58	0.376	-1.412	5.74e-05	AT2G43120	AT2G43120	pirin-like protein	2
CARHR127730	196.974	0.338	-1.566	5.86e-05	AT2G33710	AT2G33710	ethylene-responsive transcription factor ERF112	2
CARHR139780	49.599	0.219	-2.19	6.21e-05	AT2G44578	AT2G44578	RING/U-box domain-containing protein	2
CARHR047470	240.359	0.339	-1.559	6.34e-05
CARHR030830	840.172	0.374	-1.42	6.49e-05	AT1G31350	KUF1	F-box/kelch-repeat protein SKIP25	1
CARHR230300	1226	0.38	-1.395	6.49e-05	AT4G23190	CRK11	cysteine-rich receptor-like protein kinase 11	4
CARHR125820	276.761	0.347	-1.525	6.5e-05	AT2G32030	AT2G32030	GCN5-related N-acetyltransferase-like protein	2
CARHR103580	2936.57	0.397	-1.331	6.57e-05	AT2G05940	AT2G05940	kinase-like protein	2
CARHR133160	2028.68	0.391	-1.355	6.57e-05	AT2G38470	WRKY33	putative WRKY transcription factor 33	2
CARHR236480	91.649	0.288	-1.797	6.63e-05	AT4G28703	AT4G28703	cupin domain-containing protein	4
CARHR065460	256.582	0.339	-1.56	6.99e-05	AT1G72520	LOX4	lipoxygenase 4	1
CARHR108710	1488.23	0.394	-1.342	7.1e-05
CARHR202770	101.194	0.287	-1.8	7.15e-05	AT5G10520	RBK1	ROP binding protein kinase 1	5
CARHR135150	2357.71	0.391	-1.355	7.29e-05	AT2G40140	SZF2	zinc finger CCCH domain-containing protein 29	2
CARHR255040	72.075	0.256	-1.963	7.34e-05
CARHR075430	881.735	0.385	-1.375	7.46e-05	AT3G01513	AT3G01513	uncharacterized protein	3
CARHR045550	4669.98	0.395	-1.341	7.53e-05	AT1G55850	ATCSLE1	cellulose synthase-like protein E1	1
CARHR230600	569.052	0.371	-1.43	7.79e-05
CARHR230590	631.131	0.372	-1.427	7.93e-05
CARHR191390	2080.21	0.391	-1.356	8.12e-05	AT5G22140	AT5G22140	FAD/NAD(P)-binding oxidoreductase family protein	5
CARHR107660	745.01	0.391	-1.354	8.3e-05	AT2G17500	AT2G17500	auxin efflux carrier-like protein	2
CARHR067620	550.871	0.374	-1.418	8.48e-05	AT1G74360	AT1G74360	putative LRR receptor-like serine/threonine-protein kinase	1
CARHR134500	1455.74	0.391	-1.354	8.73e-05	AT2G39660	BIK1	serine/threonine-protein kinase BIK1	2
CARHR289040	80.016	0.272	-1.878	8.99e-05
CARHR159780	120.405	0.305	-1.715	9.04e-05	AT3G50310	MAPKKK20	mitogen-activated protein kinase kinase kinase 20	3
CARHR291590	1667.72	0.4	-1.321	9.04e-05	AT3G63380	AT3G63380	Ca2+-transporting ATPase	3
CARHR076110	1387.56	0.396	-1.336	9.18e-05	AT3G02140	TMAC2	Ninja-family protein AFP4	3
CARHR212520	3790.39	0.401	-1.319	9.23e-05	AT5G42050	AT5G42050	DCD (Development and Cell Death) domain protein	5
CARHR287510	2983.23	0.418	-1.257	9.27e-05
CARHR249730	618.234	0.37	-1.433	9.3e-05	AT4G01950	ATGPAT3	glycerol-3-phosphate acyltransferase	4
CARHR139620	88.65	0.288	-1.795	9.43e-05	AT2G44460	BGLU28	beta glucosidase 28	2
CARHR122770	393.422	0.385	-1.376	9.45e-05	AT2G29480	ATGSTU2	glutathione S-transferase	2
CARHR195530	573.272	0.383	-1.383	9.45e-05	AT5G17650	AT5G17650	glycine/proline-rich protein	5
CARHR200770	253.518	0.358	-1.481	9.45e-05	AT5G12340	AT5G12340	uncharacterized protein	5
CARHR087670	10149.8	0.4	-1.324	0.000101	AT3G13080	ATMRP3	ABC transporter C family member 3	3
CARHR143340	165.443	0.329	-1.604	0.000101	AT2G47950	AT2G47950	uncharacterized protein	2
CARHR271880	3807.5	0.398	-1.33	0.000102	AT5G58070	ATTIL	outer membrane lipoprotein Blc	5
CARHR275810	522.535	0.382	-1.389	0.000103	AT5G62020	AT-HSFB2A	heat stress transcription factor B-2a	5
CARHR261560	118.059	0.311	-1.684	0.000105	AT5G40460	AT5G40460	uncharacterized protein	5
CARHR289010	1100.96	0.387	-1.371	0.000105
CARHR152090	62.43	0.254	-1.978	0.000105	AT3G29000	AT3G29000	putative calcium-binding protein CML30	3
CARHR211140	1119.55	0.391	-1.355	0.000108	AT5G02230	AT5G02230	haloacid dehalogenase-like hydrolase domain-containing protein	5
CARHR046520	397.348	0.376	-1.413	0.000112	AT1G64400	LACS3	long-chain acyl-CoA synthetase	1
CARHR133550	302.457	0.386	-1.374	0.000112
CARHR030170	1889.71	0.417	-1.261	0.000113	AT1G30700	AT1G30700	FAD-binding and BBE domain-containing protein	1
CARHR166050	162.871	0.336	-1.575	0.000114	AT3G55970	ATJRG21	jasmonate-regulated protein	3
CARHR145630	46.289	0.234	-2.093	0.000115
CARHR264710	2114.28	0.395	-1.339	0.000116	AT5G51830	AT5G51830	fructokinase	5
CARHR007460	23.424	0.131	-2.935	0.000118
CARHR019380	551.207	0.377	-1.406	0.000119	AT1G18740	AT1G18740	uncharacterized protein	1
CARHR206140	747.931	0.401	-1.317	0.000119	AT5G07010	ST2A	sulfotransferase 2A	5
CARHR182020	3120.91	0.397	-1.333	0.00012	AT5G49480	ATCP1	Ca2+-binding protein 1	5
CARHR167780	2782.58	0.402	-1.314	0.00012	AT3G57550	AGK2	guanylate kinase	3
CARHR182870	682.323	0.396	-1.337	0.00012	AT5G48850	ATSDI1	tetratricopeptide repeat domain-containing protein	5
CARHR208070	1093.02	0.397	-1.332	0.000121	AT5G05190	AT5G05190	uncharacterized protein	5
CARHR183770	260.412	0.366	-1.452	0.000122	AT5G48410	ATGLR1.3	glutamate receptor 1.3	5
CARHR265680	97.568	0.292	-1.776	0.000123
CARHR149930	664.155	0.402	-1.316	0.000126
CARHR024430	591.64	0.382	-1.39	0.000132	AT1G24140	AT1G24140	matrix metalloprotease domain-containing protein	1
CARHR035910	586.259	0.382	-1.39	0.000133	AT1G44350	ILL6	IAA-amino acid hydrolase ILR1-like 6	1
CARHR150910	49.315	0.222	-2.169	0.000139	AT3G45060	ATNRT2.6	high affinity nitrate transporter 2.6	3
CARHR109270	555.97	0.382	-1.39	0.00014	AT2G18690	AT2G18690	uncharacterized protein	2
CARHR286690	57.713	0.271	-1.883	0.000141	AT3G28600	AT3G28600	AAA-type ATPase family protein	3
CARHR021570	63.94	0.262	-1.93	0.000141
CARHR209670	6419.1	0.403	-1.311	0.000141	AT5G03630	ATMDAR2	monodehydroascorbate reductase (NADH)	5
CARHR174140	1938.36	0.395	-1.339	0.000142	AT5G47220	ERF2	ethylene-responsive transcription factor 2	5
CARHR233120	675.801	0.391	-1.355	0.000145	AT4G25672	CPuORF12	uncharacerized protein	4
CARHR131100	957.404	0.389	-1.362	0.000146	AT2G36740	SWC2	vacuolar protein sorting-associated protein 72	2
CARHR214480	386.254	0.373	-1.421	0.000146	AT5G38200	AT5G38200	class I glutamine amidotransferase domain-containing protein	5
CARHR233110	2526.4	0.405	-1.305	0.000148	AT4G25670	AT4G25670	uncharacterized protein	4
CARHR116810	73.314	0.269	-1.897	0.000149	AT2G24850	TAT3	tyrosine aminotransferase 3	2
CARHR098150	173.141	0.343	-1.542	0.00015	AT3G22240	AT3G22240	uncharacterized protein	3
CARHR183490	2042.38	0.407	-1.297	0.00015	AT5G48540	AT5G48540	cysteine-rich repeat secretory protein 55	5
CARHR215440	49.132	0.232	-2.11	0.00015	AT5G37490	AT5G37490	U-box domain-containing protein 21	5
CARHR089080	2132.05	0.406	-1.299	0.000165	AT3G14200	AT3G14200	chaperone DnaJ-domain containing protein	3
CARHR125920	1515.94	0.412	-1.28	0.000165	AT2G32150	AT2G32150	haloacid dehalogenase-like hydrolase domain-containing protein	2
CARHR244410	519.263	0.404	-1.308	0.000171	AT4G36010	AT4G36010	pathogenesis-related thaumatin family protein	4
CARHR160480	1468.35	0.408	-1.294	0.000178	AT3G50910	AT3G50910	uncharacterized protein	3
CARHR222170	1120.43	0.4	-1.322	0.00018	AT4G15420	AT4G15420	ubiquitin fusion degradation UFD1 family protein	4
CARHR229480	569.804	0.4	-1.32	0.000183	AT4G22590	TPPG	haloacid dehalogenase-like hydrolase domain-containing protein	4
CARHR235790	402.161	0.393	-1.347	0.000185	AT4G28085	AT4G28085	uncharacterized protein	4
CARHR241470	646.174	0.399	-1.325	0.000185	AT4G33420	AT4G33420	peroxidase	4
CARHR289450	233.199	0.363	-1.462	0.000186
CARHR233250	688.84	0.394	-1.345	0.000189	AT4G25800	AT4G25800	Calmodulin-binding protein	4
CARHR053230	50.939	0.243	-2.042	0.000189
CARHR107990	451.162	0.387	-1.37	0.000197	AT2G17705	AT2G17705	uncharacterized protein	2
CARHR005210	258.429	0.371	-1.432	0.000206	AT1G05690	BT3	BTB and TAZ domain protein 3	1
CARHR075770	133.717	0.365	-1.454	0.00021
CARHR036230	7098.44	0.419	-1.254	0.000217	AT1G45145	ATTRX5	thioredoxin H5	1
CARHR230580	18.518	0.103	-3.277	0.000232
CARHR097940	36.39	0.201	-2.318	0.000238
CARHR281680	331.102	0.387	-1.369	0.000259	AT5G66070	AT5G66070	NEP1-interacting protein-like 1	5
CARHR092360	22.502	0.147	-2.767	0.000261
CARHR270100	516.698	0.402	-1.315	0.000265	AT5G56460	AT5G56460	protein kinase family protein	5
CARHR251310	3248.45	0.417	-1.261	0.000271	AT4G02940	AT4G02940	oxidoreductase, 2OG-Fe(II) oxygenase family protein	4
CARHR002270	23072.9	0.424	-1.239	0.000273	AT1G02920	GST11	glutathione S-transferase 11	1
CARHR139000	1649.45	0.406	-1.299	0.000284	AT2G43820	GT	UDP-glucosyltransferase 74F2	2
CARHR263360	475.739	0.388	-1.366	0.000292
CARHR232760	128.937	0.333	-1.588	0.000294	AT4G25350	SHB1	phosphate transporter PHO1-4	4
CARHR156460	2352.45	0.428	-1.223	0.000295	AT3G47780	ATATH6	ABC transporter A family member 7	3
CARHR015970	58.919	0.263	-1.925	0.000301	AT1G15415	AT1G15415	uncharacterized protein	1
CARHR249820	631.53	0.401	-1.317	0.000313	AT4G01860	AT4G01860	transducin/WD40 domain-containing protein	4
CARHR185560	116.22	0.348	-1.522	0.000314	AT5G49620	AtMYB78	myb domain protein 78	5
CARHR062670	426.705	0.393	-1.349	0.000319	AT1G69680	AT1G69680	Mog1/PsbP/DUF1795-like photosystem II reaction center PsbP-like protein	1
CARHR132960	75.582	0.306	-1.707	0.000321	AT2G38340	DREB19	dehydration-responsive element-binding protein 2E	2
CARHR048000	622.495	0.406	-1.302	0.000334
CARHR021580	4701.16	0.427	-1.228	0.000335	AT1G21120	AT1G21120	O-methyltransferase family protein	1
CARHR089700	497.402	0.411	-1.281	0.000336	AT3G14770	SWEET2	nodulin MtN3-like protein	3
CARHR252190	6181.53	0.423	-1.24	0.00035	AT4G05390	ATRFNR1	ferredoxin--NADP+ reductase	4
CARHR007410	345.259	0.389	-1.36	0.00035	AT1G07620	ATOBGM	GTP-binding protein Obg/CgtA	1
CARHR226450	89.295	0.319	-1.65	0.000352	AT4G19645	AT4G19645	TRAM, LAG1 and CLN8 (TLC) lipid-sensing domain containing protein	4
CARHR166030	764.689	0.408	-1.294	0.000364	AT3G55950	CCR3	putative serine/threonine-protein kinase-like protein CCR3	3
CARHR028960	304.642	0.406	-1.301	0.000371	AT1G29640	AT1G29640	uncharacterized protein	1
CARHR106090	244.997	0.391	-1.356	0.000372	AT2G15760	AT2G15760	uncharacterized protein	2
CARHR235670	446.204	0.406	-1.301	0.00039	AT4G27970	SLAH2	SLAC1 homologue 2	4
CARHR131760	1178.96	0.419	-1.254	0.0004	AT2G37770	AT2G37770	NAD(P)-linked oxidoreductase-like protein	2
CARHR153680	141.644	0.359	-1.477	0.000409	AT3G50930	BCS1	cytochrome BC1 synthesis	3
CARHR127600	383.456	0.4	-1.322	0.000419	AT2G33580	AT2G33580	protein kinase family protein	2
CARHR285820	1101.44	0.42	-1.253	0.000422	AT5G59450	AT5G59450	scarecrow-like protein 11	5
CARHR092840	3617.74	0.425	-1.233	0.000426	AT3G17510	CIPK1	CBL-interacting serine/threonine-protein kinase 1	3
CARHR245770	119.087	0.339	-1.562	0.000426	AT4G37390	YDK1	indole-3-acetic acid-amido synthetase GH3.2	4
CARHR187750	71.624	0.297	-1.753	0.000427
CARHR163740	1307.68	0.42	-1.25	0.000433	AT3G53810	AT3G53810	concanavalin A-like lectin kinase-like protein	3
CARHR016170	4568.41	0.424	-1.237	0.000439	AT1G15670	AT1G15670	putative F-box/kelch-repeat protein	1
CARHR027290	3188.22	0.427	-1.226	0.000448	AT1G27770	PEA1	autoinhibited Ca2+-ATPase 1	1
CARHR089300	318.498	0.386	-1.373	0.000454	AT3G14460	AT3G14460	LRR and NB-ARC domain-containing disease resistance protein	3
CARHR057190	493.615	0.396	-1.336	0.000459
CARHR249330	995.685	0.422	-1.246	0.000461	AT4G01010	CNGC13	cyclic nucleotide-gated channel 13	4
CARHR051210	1519.79	0.425	-1.236	0.000463	AT1G61380	SD1-29	protein S-domain-1 29	1
CARHR071750	588.375	0.416	-1.267	0.000482	AT1G78280	AT1G78280	transferase	1
CARHR024240	501.151	0.406	-1.299	0.000515	AT1G23850	AT1G23850	uncharacterized protein	1
CARHR217350	171.543	0.374	-1.42	0.000516	AT5G35320	AT5G35320	uncharacterized protein	5
CARHR009080	61.369	0.284	-1.819	0.000525	AT1G09155	AtPP2-B15	F-box protein PP2-B15	1
CARHR226250	146.582	0.36	-1.473	0.000541	AT4G19460	AT4G19460	UDP-glycosyltransferase-like protein	4
CARHR053180	617.612	0.415	-1.27	0.000542	AT1G59910	AT1G59910	formin-like protein 7	1
CARHR237870	3466.28	0.431	-1.214	0.000547	AT4G29950	AT4G29950	RabGAP/TBC domain-containing protein	4
CARHR051720	6263.66	0.453	-1.142	0.000582	AT1G60750	AT1G60750	auxin-induced atb2-like protein	1
CARHR085390	282.995	0.403	-1.311	0.000594	AT3G10815	AT3G10815	RING/U-box domain-containing protein	3
CARHR233580	1004.36	0.42	-1.252	0.000598	AT4G26070	NMAPKK	mitogen-activated protein kinase kinase 1	4
CARHR265440	547.212	0.42	-1.253	0.0006	AT5G52450	AT5G52450	mate efflux domain-containing protein	5
CARHR268510	220.951	0.395	-1.339	0.000607	AT5G55150	AT5G55150	uncharacterized protein	5
CARHR215160	55.782	0.288	-1.797	0.000608	AT5G37670	AT5G37670	heat shock protein 15.7	5
CARHR279790	314.698	0.421	-1.249	0.000616	AT5G65790	MYB68	myb domain protein 68	5
CARHR091540	167.848	0.366	-1.451	0.000617	AT3G16330	AT3G16330	uncharacterized protein	3
CARHR090850	389.946	0.408	-1.294	0.000619	AT3G15760	AT3G15760	uncharacterized protein	3
CARHR006870	220.434	0.383	-1.383	0.00062	AT1G07160	AT1G07160	putative protein phosphatase 2C 2	1
CARHR063730	892.709	0.42	-1.253	0.000625	AT1G70520	CRK2	cysteine-rich receptor-like protein kinase 2	1
CARHR099910	155.365	0.358	-1.484	0.000637	AT3G24230	AT3G24230	putative pectate lyase 9	3
CARHR196180	6107.48	0.438	-1.191	0.000639	AT5G17000	AT5G17000	2-alkenal reductase	5
CARHR048900	416.901	0.425	-1.236	0.00066	AT1G62840	AT1G62840	uncharacterized protein	1
CARHR008830	1552.32	0.458	-1.127	0.000671	AT1G08920	ESL1	sugar transporter ERD6-like 3	1
CARHR231410	12.72	0.081	-3.624	0.000741	AT4G24000	CSLG2	cellulose synthase-like protein G2	4
CARHR018480	4283.13	0.448	-1.158	0.000767	AT1G17860	AT1G17860	kunitz type trypsin and protease inhibitor domain-containing protein	1
CARHR056050	618.592	0.454	-1.14	0.000767
CARHR073480	534.758	0.429	-1.222	0.000773	AT1G79710	AT1G79710	major facilitator protein	1
CARHR270750	92.875	0.342	-1.55	0.000777	AT5G57010	AT5G57010	calmodulin-binding protein-like protein	5
CARHR291090	711.311	0.428	-1.225	0.000784	AT1G71697	ATCK1	choline kinase 1	1
CARHR132840	182.524	0.383	-1.385	0.000803	AT2G38250	AT2G38250	DNA-binding protein	2
CARHR124830	534.483	0.411	-1.282	0.000812	AT2G31230	ATERF15	ethylene-responsive transcription factor 15	2
CARHR081840	466.474	0.435	-1.202	0.000813	AT3G07195	AT3G07195	RPM1-interacting protein 4 (RIN4) family protein	3
CARHR143280	1722.67	0.449	-1.157	0.000826	AT2G47890	AT2G47890	zinc finger protein CONSTANS-LIKE 13	2
CARHR012310	500.682	0.436	-1.197	0.000829	AT1G11960	AT1G11960	putative ERD4 protein	1
CARHR226160	327.376	0.409	-1.291	0.000835	AT4G19370	AT4G19370	uncharacterized protein	4
CARHR270790	1873.49	0.441	-1.182	0.000837	AT5G57035	AT5G57035	U-box domain-containing protein kinase family protein	5
CARHR023980	247.544	0.412	-1.279	0.000843	AT1G23550	SRO2	RCD one 2-like protein	1
CARHR058820	58.752	0.283	-1.823	0.000843
CARHR017980	249.558	0.397	-1.334	0.000852	AT1G17380	JAZ5	protein TIFY 11A	1
CARHR032220	2605.52	0.441	-1.181	0.000856	AT1G32870	ANAC013	NAC domain protein 13	1
CARHR030220	572.652	0.427	-1.227	0.000869	AT1G30755	AT1G30755	uncharacterized protein	1
CARHR146170	485.86	0.42	-1.253	0.000878
CARHR254960	991.59	0.44	-1.185	0.000878
CARHR071880	39439.8	0.439	-1.186	0.000898	AT1G78380	GSTU19	glutathione S-transferase TAU 19	1
CARHR133600	163.114	0.387	-1.37	0.000898	AT2G38870	AT2G38870	serine protease inhibitor, potato inhibitor I-type protein	2
CARHR022720	4330.62	0.436	-1.198	0.000911	AT1G22360	AtUGT85A2	UDP-glucosyl transferase 85A2	1
CARHR065310	395.334	0.437	-1.194	0.000916	AT1G72416	AT1G72416	chaperone DnaJ-domain containing protein	1
CARHR067140	558.835	0.435	-1.202	0.00092	AT1G74000	SS3	strictosidine synthase 3	1
CARHR089640	8438.12	0.438	-1.191	0.000942	AT3G14690	CYP72A15	cytochrome P450, family 72, subfamily A, polypeptide 15	3
CARHR246180	862.428	0.438	-1.193	0.000942	AT4G37790	HAT22	homeobox-leucine zipper protein HAT22	4
CARHR016630	102.943	0.366	-1.45	0.000953
CARHR203960	3529.26	0.44	-1.183	0.000958	AT5G09440	EXL4	protein exordium like 4	5
CARHR037630	123.235	0.379	-1.398	0.001	AT1G48000	MYB112	myb domain protein 112	1
CARHR074390	221.412	0.394	-1.343	0.001	AT1G80110	ATPP2-B11	F-box protein PP2-B11	1
CARHR128780	5265.08	0.452	-1.146	0.001	AT2G34660	MRP2	ABC transporter C family member 2	2
CARHR002200	602.492	0.435	-1.2	0.001	AT1G02860	NLA	E3 ubiquitin-protein ligase BAH1	1
CARHR122330	340.85	0.415	-1.269	0.001	AT2G29065	AT2G29065	GRAS family transcription factor	2
CARHR218630	477.79	0.43	-1.216	0.001	AT4G13160	AT4G13160	uncharacterized protein	4
CARHR235150	494.124	0.423	-1.241	0.001	AT4G27470	RMA3	E3 ubiquitin-protein ligase RMA3	4
CARHR007130	713.485	0.434	-1.206	0.001
CARHR286700	1461.64	0.44	-1.185	0.001	AT3G28580	AT3G28580	AAA-type ATPase family protein	3
CARHR060510	128.706	0.356	-1.49	0.001
CARHR224510	121.127	0.394	-1.344	0.001	AT4G17785	MYB39	transcription factor MYB39	4
CARHR223820	363.104	0.44	-1.183	0.001	AT4G17215	AT4G17215	Pollen Ole e 1 allergen and extensin family protein	4
CARHR266540	863.099	0.435	-1.202	0.001	AT5G53420	AT5G53420	CCT motif family protein	5
CARHR279260	346.733	0.417	-1.261	0.001	AT5G65300	AT5G65300	uncharacterized protein	5
CARHR041950	5307.13	0.445	-1.168	0.001	AT1G51800	AT1G51800	putative leucine-rich repeat protein kinase	1
CARHR158030	292.735	0.409	-1.288	0.001	AT3G49160	AT3G49160	pyruvate kinase	3
CARHR276960	120.379	0.374	-1.42	0.001	AT5G63130	AT5G63130	octicosapeptide/Phox/Bem1p domain-containing protein	5
CARHR172440	101.321	0.373	-1.424	0.001	AT3G62100	IAA30	auxin-responsive protein IAA30	3
CARHR029700	615.453	0.433	-1.209	0.001	AT1G30320	AT1G30320	Remorin family protein	1
CARHR001040	48.863	0.272	-1.878	0.001
CARHR246470	168.942	0.4	-1.321	0.001	AT4G38060	AT4G38060	uncharacterized protein	4
CARHR090570	56.515	0.296	-1.755	0.001	AT3G15518	AT3G15518	uncharacterized protein	3
CARHR141040	23.183	0.18	-2.477	0.001	AT2G45760	BAP2	BON1-associated protein 2	2
CARHR218640	3256.33	0.446	-1.165	0.001	AT4G13180	AT4G13180	Rossmann-fold NAD(P)-binding domain-containing protein	4
CARHR283560	239.572	0.405	-1.304	0.001	AT2G02370	AT2G02370	SNARE associated Golgi protein	2
CARHR197190	2914.88	0.448	-1.159	0.001	AT5G16110	AT5G16110	uncharacterized protein	5
CARHR228110	46.352	0.271	-1.885	0.001	AT4G21440	ATM4	MYB-like 102	4
CARHR268200	861.51	0.444	-1.172	0.001	AT5G54860	AT5G54860	major facilitator protein	5
CARHR170430	25.95	0.189	-2.402	0.001	AT3G60120	BGLU27	beta glucosidase 27	3
CARHR199700	3582.74	0.45	-1.151	0.001	AT5G13740	ZIF1	zinc induced facilitator 1 proetin	5
CARHR024480	150.979	0.383	-1.384	0.001
CARHR034270	186.008	0.386	-1.372	0.001	AT1G35515	HOS10	high response to osmotic stress 10	1
CARHR163180	594.088	0.418	-1.258	0.001	AT3G53280	CYP71B5	cytochrome P450 71B5	3
CARHR160530	929.327	0.436	-1.197	0.001	AT3G50950	ZAR1	disease resistance RPP13-like protein 4	3
CARHR195320	205.48	0.403	-1.31	0.001	AT5G17850	AT5G17850	Sodium/calcium exchanger family protein	5
CARHR233060	916.873	0.441	-1.183	0.001	AT4G25640	ATDTX35	detoxifying efflux carrier 35	4
CARHR117460	1110.44	0.455	-1.135	0.001	AT2G24550	AT2G24550	uncharacterized protein	2
CARHR269780	668.927	0.45	-1.152	0.001	AT5G56340	ATCRT1	RING/U-box domain-containing protein	5
CARHR235860	180.746	0.403	-1.311	0.001	AT4G28150	AT4G28150	uncharacterized protein	4
CARHR029790	2854.46	0.443	-1.173	0.001	AT1G30420	ATMRP12	ABC transporter C family member 11	1
CARHR226880	3101.67	0.45	-1.152	0.001	AT4G20070	ATAAH	allantoate deiminase	4
CARHR240400	1462.79	0.451	-1.149	0.001	AT4G32480	AT4G32480	uncharacterized protein	4
CARHR142480	64.016	0.319	-1.648	0.001
CARHR155200	19.214	0.165	-2.599	0.001	AT3G46613	DVL15	protein rotundifolia like 4	3
CARHR046780	518.78	0.439	-1.187	0.002	AT1G64160	AT1G64160	Disease resistance-responsive (dirigent-like protein) family protein	1
CARHR122560	1797.75	0.449	-1.156	0.002
CARHR294270	3476.62	0.457	-1.129	0.002	AT4G38540	AT4G38540	FAD/NAD(P)-binding oxidoreductase family protein	4
CARHR179450	286.259	0.415	-1.269	0.002	AT5G43950	AT5G43950	uncharacterized protein	5
CARHR020110	658.423	0.445	-1.169	0.002	AT1G19540	AT1G19540	NmrA-like negative transcriptional regulator-like protein	1
CARHR174520	525.476	0.444	-1.172	0.002	AT5G46910	AT5G46910	transcription factor jumonji and C5HC2 type zinc finger domain-containing protein	5
CARHR017130	734.342	0.448	-1.157	0.002	AT1G16670	AT1G16670	kinase domain-containing protein	1
CARHR232860	228.514	0.421	-1.248	0.002	AT4G25434	ATNUDT10	nudix hydrolase 10	4
CARHR227320	2025.09	0.45	-1.153	0.002	AT4G20780	CML42	calcium-binding protein CML42	4
CARHR227990	747.424	0.45	-1.153	0.002	AT4G21390	B120	S-locus lectin protein kinase-like protein	4
CARHR264170	733.809	0.436	-1.197	0.002	AT5G51440	AT5G51440	heat shock protein 23.5	5
CARHR267100	584.276	0.437	-1.195	0.002	AT5G53970	AT5G53970	tyrosine aminotransferase	5
CARHR031270	2600.09	0.454	-1.138	0.002	AT1G31930	XLG3	extra-large GTP-binding protein 3	1
CARHR254710	370.561	0.428	-1.223	0.002	AT4G11660	AT-HSFB2B	heat stress transcription factor B-2b	4
CARHR174720	229.34	0.419	-1.253	0.002	AT5G46780	AT5G46780	VQ motif-containing protein	5
CARHR293090	2124.58	0.457	-1.131	0.002	AT2G23450	AT2G23450	wall-associated receptor kinase-like 14	2
CARHR134490	491.961	0.432	-1.21	0.002	AT2G39650	AT2G39650	uncharacterized protein	2
CARHR122750	996.136	0.44	-1.185	0.002	AT2G29460	GST22	glutathione S-transferase	2
CARHR082710	53.314	0.294	-1.765	0.002	AT3G07970	QRT2	Polygalacturonase QRT2	3
CARHR214270	45.491	0.277	-1.854	0.002	AT5G38310	AT5G38310	uncharacterized protein	5
CARHR077540	391.405	0.446	-1.164	0.002	AT3G03530	NPC4	phospholipase C	3
CARHR143110	24765.3	0.457	-1.13	0.002	AT2G47730	ATGSTF5	glutathione S-transferase 6	2
CARHR167300	134.957	0.379	-1.398	0.002	AT3G57120	AT3G57120	protein kinase family protein	3
CARHR022580	336.715	0.421	-1.25	0.002	AT1G22230	AT1G22230	uncharacterized protein	1
CARHR133010	966.333	0.468	-1.096	0.002
CARHR247130	61.929	0.336	-1.574	0.002
CARHR006550	2484.26	0.466	-1.101	0.002	AT1G06870	AT1G06870	signal peptidase I	1
CARHR267660	59.919	0.325	-1.619	0.002
CARHR004510	1475.51	0.489	-1.033	0.002	AT1G05060	AT1G05060	uncharacterized protein	1
CARHR167030	980.071	0.465	-1.104	0.002	AT3G56880	AT3G56880	VQ motif-containing protein	3
CARHR239770	1166.93	0.455	-1.137	0.002	AT4G31860	AT4G31860	putative protein phosphatase 2C 60	4
CARHR043600	1232.23	0.457	-1.129	0.002	AT1G53390	AT1G53390	ABC transporter G-24	1
CARHR181410	392.531	0.433	-1.208	0.002
CARHR214620	942.53	0.454	-1.138	0.002
CARHR216840	2678.16	0.454	-1.138	0.002	AT5G35735	AT5G35735	putative auxin-responsive protein	5
CARHR102000	2667.14	0.458	-1.127	0.002
CARHR070490	246.932	0.433	-1.207	0.002	AT1G76980	AT1G76980	uncharacterized protein	1
CARHR271570	127.688	0.41	-1.285	0.002	AT5G57830	AT5G57830	uncharacterized protein	5
CARHR000620	1805.42	0.457	-1.131	0.002	AT1G01720	ATAF1	NAC domain-containing protein 2	1
CARHR195910	279.29	0.428	-1.224	0.002	AT5G17300	RVE1	myb family transcription factor	5
CARHR262710	2202.53	0.486	-1.041	0.002	AT5G39580	AT5G39580	peroxidase 62	5
CARHR071930	50.644	0.295	-1.763	0.002	AT1G78410	AT1G78410	VQ motif-containing protein	1
CARHR014410	425.502	0.44	-1.185	0.002
CARHR051380	1985.88	0.457	-1.131	0.002	AT1G61250	SC3	secretory carrier-associated membrane protein 3	1
CARHR215820	1217.87	0.46	-1.119	0.002	AT5G37260	RVE2	protein REVEILLE 2 / DNA binding / transcription factor	5
CARHR145240	1457.27	0.465	-1.105	0.002	AT2G02800	APK2B	protein kinase 2B	2
CARHR135060	787.764	0.457	-1.129	0.002	AT2G40095	AT2G40095	Alpha/beta hydrolase related protein	2
CARHR267320	767.561	0.454	-1.14	0.002	AT5G54130	AT5G54130	calcium-binding endonuclease/exonuclease/phosphatase family protein	5
CARHR016060	10159.9	0.463	-1.11	0.002	AT1G15500	ATNTT2	ADP,ATP carrier protein 2	1
CARHR003070	3341.01	0.47	-1.089	0.002	AT1G03740	AT1G03740	protein kinase domain-containing protein	1
CARHR020100	457.527	0.444	-1.171	0.002	AT1G19530	AT1G19530	uncharacterized protein	1
CARHR067160	969.928	0.466	-1.101	0.002	AT1G74020	SS2	strictosidine synthase 1	1
CARHR177670	925.255	0.486	-1.04	0.002
CARHR014610	448.042	0.45	-1.153	0.002	AT1G14200	AT1G14200	RING/U-box domain-containing protein	1
CARHR187150	277.748	0.441	-1.181	0.002	AT5G26220	AT5G26220	ChaC-like family protein	5
CARHR292210	287.77	0.445	-1.168	0.002
CARHR057450	32.467	0.239	-2.067	0.002	AT4G23320	CRK24	cysteine-rich receptor-like protein kinase 24	4
CARHR133970	1192.59	0.454	-1.14	0.002	AT2G39210	AT2G39210	major facilitator protein	2
CARHR246120	70.405	0.328	-1.61	0.002	AT4G37730	AtbZIP7	basic leucine-zipper 7	4
CARHR288960	150.06	0.422	-1.246	0.002	AT5G11180	GLR2.6	glutamate receptor 2.6	5
CARHR182100	599.774	0.462	-1.116	0.002	AT5G49450	AtbZIP1	basic leucine-zipper 1	5
CARHR002420	45.472	0.282	-1.825	0.002	AT1G03070	AT1G03070	transmembrane BAX inhibitor motif-containing protein	1
CARHR231730	449.342	0.444	-1.173	0.002	AT4G24310	AT4G24310	uncharacterized protein	4
CARHR102010	1810.85	0.47	-1.089	0.002	AT2G04040	ATDTX1	MATE efflux family protein	2
CARHR064190	39.027	0.284	-1.817	0.002	AT1G70920	ATHB18	homeobox-leucine zipper protein ATHB-X	1
CARHR135090	95.111	0.379	-1.398	0.002	AT2G40113	AT2G40113	Pollen Ole e 1 allergen and extensin family protein	2
CARHR094650	1851.21	0.462	-1.115	0.003	AT3G19240	AT3G19240	Vacuolar import/degradation, Vid27-related protein	3
CARHR063800	51.954	0.3	-1.736	0.003
CARHR009470	1220.75	0.458	-1.126	0.003	AT1G09500	AT1G09500	Rossmann-fold NAD(P)-binding domain-containing protein	1
CARHR130190	1047.96	0.455	-1.137	0.003	AT2G35930	PUB23	E3 ubiquitin-protein ligase PUB23	2
CARHR080010	961.233	0.461	-1.116	0.003	AT3G05580	AT3G05580	serine/threonine-protein phosphatase PP1 isozyme 9	3
CARHR271280	84.392	0.357	-1.488	0.003	AT5G57500	AT5G57500	Galactosyltransferase family protein	5
CARHR047480	100.103	0.365	-1.455	0.003
CARHR169540	1303.58	0.459	-1.124	0.003	AT3G59140	ATMRP14	multidrug resistance-associated protein 14	3
CARHR215130	726.635	0.455	-1.136	0.003	AT5G37710	AT5G37710	lipase class 3 family protein / putative calmodulin-binding heat-shock protein	5
CARHR088300	294.187	0.446	-1.164	0.003	AT3G13600	AT3G13600	calmodulin-binding protein-like protein	3
CARHR022530	700.878	0.456	-1.134	0.003	AT1G22180	AT1G22180	sec.4-like phosphatidylinositol transfer protein	1
CARHR111630	1425.83	0.463	-1.111	0.003	AT2G20900	ATDGK5	diacylglycerol kinase 5	2
CARHR115500	1534.06	0.47	-1.09	0.003	AT2G25737	AT2G25737	Sulfite exporter TauE/SafE family protein	2
CARHR066510	1128.51	0.459	-1.125	0.003	AT1G73480	AT1G73480	alpha/beta-hydrolase domain-containing protein	1
CARHR289100	440.533	0.439	-1.187	0.003
CARHR104720	903.351	0.459	-1.124	0.003	AT2G13790	SERK4	somatic embryogenesis receptor kinase 4	2
CARHR291620	150.474	0.438	-1.192	0.003	AT3G63350	AT-HSFA7B	heat stress transcription factor A-7b	3
CARHR173590	1484.89	0.461	-1.117	0.003	AT5G47730	AT5G47730	putative sec14p-like phosphatidylinositol transfer protein	5
CARHR214310	140.406	0.397	-1.333	0.003
CARHR144960	99.43	0.369	-1.437	0.003
CARHR254190	2393.49	0.476	-1.072	0.003	AT4G12040	AT4G12040	zinc finger A20 and AN1 domain-containing stress-associated protein 7	4
CARHR064000	532.362	0.453	-1.142	0.003	AT1G70740	AT1G70740	protein kinase domain-containing protein	1
CARHR083310	623.606	0.462	-1.115	0.003	AT3G08970	ATERDJ3A	DnaJ domain-containing protein	3
CARHR046330	126.692	0.409	-1.291	0.003	AT1G64590	AT1G64590	putative short-chain dehydrogenase	1
CARHR081030	349.323	0.442	-1.176	0.003
CARHR072940	1052.88	0.47	-1.089	0.003	AT1G79270	ECT8	uncharacterized protein	1
CARHR072910	522.211	0.464	-1.107	0.003
CARHR036690	26.578	0.228	-2.132	0.003
CARHR140580	130.38	0.395	-1.339	0.003	AT2G45380	AT2G45380	uncharacterized protein	2
CARHR165620	1337.88	0.461	-1.116	0.003	AT3G55560	AHL15	AT-hook protein of GA feedback 2	3
CARHR278800	107.791	0.382	-1.39	0.003	AT5G64810	WRKY51	putative WRKY transcription factor 51	5
CARHR061040	188.257	0.421	-1.247	0.003	AT1G68330	AT1G68330	uncharacterized protein	1
CARHR083360	282.314	0.44	-1.184	0.003	AT3G09020	AT3G09020	lactosylceramide 4-alpha-galactosyltransferase	3
CARHR241890	88.678	0.386	-1.374	0.003	AT4G33800	AT4G33800	uncharacterized protein	4
CARHR247140	314.449	0.445	-1.167	0.003	AT4G39580	AT4G39580	F-box/kelch-repeat protein	4
CARHR272370	331.991	0.445	-1.169	0.003	AT5G58540	AT5G58540	protein kinase-like protein	5
CARHR258510	55.283	0.327	-1.614	0.003	AT5G50120	AT5G50120	transducin/WD40 domain-containing protein	5
CARHR224950	27.782	0.234	-2.094	0.003	AT4G18195	ATPUP8	purine permease 8	4
CARHR223440	26.885	0.226	-2.147	0.003	AT4G16820	PLA-I{beta]2	lipase class 3 family protein	4
CARHR030750	966.877	0.471	-1.085	0.003	AT1G31280	AGO2	Argonaute family protein	1
CARHR125740	200.556	0.423	-1.24	0.003	AT2G31990	AT2G31990	exostosin-like protein	2
CARHR010340	106.871	0.418	-1.26	0.003
CARHR234500	57.305	0.327	-1.614	0.003	AT4G26890	MAPKKK16	mitogen-activated protein kinase kinase kinase 16	4
CARHR213270	712.531	0.474	-1.078	0.004	AT5G41100	AT5G41100	uncharacterized protein	5
CARHR247910	258.242	0.467	-1.098	0.004	AT4G38830	CRK26	cysteine-rich receptor-like protein kinase 26	4
CARHR087260	4060.3	0.477	-1.068	0.004	AT3G12740	ALIS1	ALA-interacting subunit 1	3
CARHR096470	403.029	0.444	-1.172	0.004	AT3G20660	43377	organic cation/carnitine transporter4	3
CARHR053210	28688.9	0.482	-1.053	0.004	AT1G59870	PDR8	ABC transporter G family member 36	1
CARHR085010	2201.51	0.482	-1.053	0.004	AT3G10500	anac053	NAC domain containing protein 53	3
CARHR213290	770.665	0.494	-1.018	0.004	AT5G41080	AT5G41080	glycerophosphoryl diester phosphodiesterase family protein	5
CARHR089320	257.071	0.453	-1.141	0.004	AT3G14440	NCED3	9-cis-epoxycarotenoid dioxygenase NCED3	3
CARHR087430	6.904	0.023	-5.452	0.004	AT3G12910	AT3G12910	no apical meristem domain-containing transcriptional regulator	3
CARHR136510	546.018	0.472	-1.082	0.004	AT2G41380	AT2G41380	S-adenosyl-L-methionine-dependent methyltransferase-like protein	2
CARHR003670	68.382	0.346	-1.533	0.004
CARHR289920	337.571	0.448	-1.158	0.004
CARHR098040	182.15	0.425	-1.234	0.004	AT3G22160	AT3G22160	VQ motif-containing protein	3
CARHR146500	550.287	0.461	-1.116	0.004	AT3G25570	AT3G25570	S-adenosylmethionine decarboxylase	3
CARHR168520	511.169	0.461	-1.116	0.004	AT3G58150	AT3G58150	Optic atrophy 3 protein (OPA3)	3
CARHR227890	213.308	0.44	-1.183	0.004	AT4G21320	HSA32	Aldolase-type TIM barrel family protein	4
CARHR108660	124.066	0.409	-1.29	0.004
CARHR151850	119.163	0.425	-1.234	0.004
CARHR242380	500.664	0.463	-1.109	0.004	AT4G34390	XLG2	extra-large GTP-binding protein 2	4
CARHR146630	63.092	0.377	-1.406	0.004	AT3G25655	IDL1	protein IDA-LIKE 1	3
CARHR098960	3381.49	0.488	-1.036	0.005	AT3G23030	IAA2	auxin-responsive protein IAA2	3
CARHR041940	1354.21	0.483	-1.049	0.005	AT1G51790	AT1G51790	leucine-rich repeat protein kinase-like protein	1
CARHR270980	110.949	0.395	-1.341	0.005	AT5G57190	PSD2	phosphatidylserine decarboxylase 2	5
CARHR068060	487.353	0.461	-1.117	0.005	AT1G74750	AT1G74750	pentatricopeptide repeat-containing protein	1
CARHR095500	313.846	0.458	-1.128	0.005	AT3G19970	AT3G19970	uncharacterized protein	3
CARHR273000	21.826	0.2	-2.324	0.005	AT5G59530	AT5G59530	putative 2-oxoglutarate-dependent dioxygenase	5
CARHR083630	787.636	0.507	-0.981	0.005	AT3G09270	ATGSTU8	glutathione S-transferase TAU 8	3
CARHR142510	660.275	0.464	-1.107	0.005	AT2G47130	AT2G47130	Rossmann-fold NAD(P)-binding domain-containing protein	2
CARHR224780	3665.22	0.478	-1.064	0.005	AT4G18010	IP5PII	Type I inositol-1,4,5-trisphosphate 5-phosphatase 2	4
CARHR223200	1109.78	0.484	-1.046	0.005	AT4G16680	AT4G16680	putative RNA helicase	4
CARHR008960	2990.35	0.49	-1.028	0.005	AT1G09070	(AT)SRC2	uncharacterized protein	1
CARHR199110	598.677	0.471	-1.087	0.005	AT5G14230	AT5G14230	uncharacterized protein	5
CARHR166530	1175.96	0.472	-1.084	0.005	AT3G56400	WRKY70	putative WRKY transcription factor 70	3
CARHR093670	95.165	0.382	-1.39	0.005	AT3G18300	AT3G18300	uncharacterized protein	3
CARHR167990	104.769	0.391	-1.355	0.005
CARHR229770	468.756	0.479	-1.062	0.005	AT4G22780	ACR7	ACT domain repeat 7 protein	4
CARHR158590	323.865	0.464	-1.108	0.005
CARHR019780	1494.79	0.492	-1.022	0.005	AT1G19180	JAZ1	protein TIFY 10A	1
CARHR201550	15522	0.49	-1.03	0.005	AT5G11670	ATNADP-ME2	malate dehydrogenase (oxaloacetate-decarboxylating)(NADP+)	5
CARHR085880	1382.59	0.479	-1.063	0.005	AT3G11330	PIRL9	ras group-related LRR 9 protein	3
CARHR140390	2856.06	0.502	-0.994	0.005	AT2G45170	ATATG8E	autophagy-related protein 8e	2
CARHR122320	47.25	0.322	-1.634	0.005
CARHR030190	2365.01	0.508	-0.977	0.005	AT1G30730	AT1G30730	FAD-binding and BBE domain-containing protein	1
CARHR079660	456.982	0.467	-1.099	0.005	AT3G05320	AT3G05320	O-fucosyltransferase family protein	3
CARHR292460	239.691	0.442	-1.178	0.005
CARHR235680	167.799	0.425	-1.235	0.006	AT4G27980	AT4G27980	uncharacterized protein	4
CARHR235400	14.855	0.148	-2.757	0.006	AT4G27670	HSP21	heat shock protein 21	4
CARHR099080	1191.37	0.487	-1.037	0.006	AT3G23150	ETR2	putative ethylene receptor	3
CARHR281270	217.189	0.45	-1.153	0.006	AT5G66480	AT5G66480	uncharacterized protein	5
CARHR247470	362.835	0.468	-1.094	0.006	AT4G39230	AT4G39230	NmrA-like negative transcriptional regulator family protein	4
CARHR278170	3466.54	0.492	-1.023	0.006	AT5G64260	EXL2	protein EXORDIUM like 2	5
CARHR146850	306.069	0.445	-1.169	0.006	AT3G25882	NIMIN-2	NIM1-interacting 2 protein	3
CARHR006730	948.679	0.485	-1.044	0.006	AT1G07040	AT1G07040	uncharacterized protein	1
CARHR172180	544.4	0.481	-1.056	0.006	AT3G61850	DAG1	Dof zinc finger protein DOF3.7	3
CARHR214370	32.05	0.265	-1.913	0.006
CARHR240210	1674.19	0.487	-1.039	0.006	AT4G32300	SD2-5	protein S-DOMAIN-2 5	4
CARHR021920	2432.25	0.482	-1.053	0.006	AT1G21550	AT1G21550	putative calcium-binding protein CML44	1
CARHR019510	173.822	0.473	-1.08	0.006	AT1G18860	WRKY61	putative WRKY transcription factor 61	1
CARHR130610	3576.95	0.499	-1.004	0.006	AT2G36320	AT2G36320	zinc finger A20 and AN1 domain-containing stress-associated protein 4	2
CARHR142520	1156.61	0.482	-1.053	0.006	AT2G47140	AT2G47140	Rossmann-fold NAD(P)-binding domain-containing protein	2
CARHR011030	75.866	0.371	-1.431	0.007	AT1G10810	AT1G10810	NAD(P)-linked oxidoreductase-like protein	1
CARHR064320	1957.06	0.486	-1.042	0.007	AT1G71030	ATMYBL2	myb proto-oncogene protein	1
CARHR209580	305.126	0.458	-1.127	0.007	AT5G03720	AT-HSFA3	heat shock transcription factor A3	5
CARHR208120	1537.76	0.496	-1.012	0.007	AT5G05140	AT5G05140	Transcription elongation factor (TFIIS) family protein	5
CARHR027990	919.77	0.492	-1.023	0.007	AT1G28510	AT1G28510	Optic atrophy 3 protein (OPA3)	1
CARHR251750	193.429	0.462	-1.113	0.007	AT4G03320	tic20-IV	translocon at the inner envelope membrane of chloroplasts 20-IV	4
CARHR004810	2033.08	0.503	-0.992	0.007	AT1G05320	AT1G05320	uncharacterized protein	1
CARHR024500	1441.5	0.489	-1.033	0.007	AT1G24148	AT1G24148	uncharacterized protein	1
CARHR134410	620.448	0.487	-1.038	0.007	AT2G39518	AT2G39518	UPF0497 membrane protein	2
CARHR062810	10477.1	0.497	-1.008	0.007	AT1G66580	SAG24	60S ribosomal protein L10-3	1
CARHR228800	8586.61	0.504	-0.989	0.007	AT4G21990	PRH26	5'-adenylylsulfate reductase 3	4
CARHR070300	467.012	0.473	-1.08	0.007	AT1G76760	ATY1	thioredoxin Y1	1
CARHR208330	4368.62	0.493	-1.02	0.007	AT5G04930	ALA1	phospholipid-transporting ATPase 1	5
CARHR176900	467.3	0.469	-1.092	0.007
CARHR117630	85.519	0.396	-1.336	0.007	AT2G24430	ANAC038	NAC domain containing protein 38	2
CARHR225770	390.857	0.466	-1.102	0.007	AT4G18890	BEH3	BES1/BZR1 homolog 3	4
CARHR226480	661.544	0.485	-1.045	0.007	AT4G19660	NPR4	NPR1-like protein 4	4
CARHR229500	16.377	0.169	-2.561	0.007	AT4G22620	AT4G22620	SAUR-like auxin-responsive protein	4
CARHR006830	64.239	0.353	-1.504	0.008
CARHR040320	392.939	0.469	-1.093	0.008	AT1G50260	NTMC2TYPE5.1	N-terminal-transmembrane-C2 domain type 5.1 protein	1
CARHR091560	193.606	0.462	-1.115	0.008	AT3G16350	AT3G16350	myb family transcription factor	3
CARHR083910	217.546	0.451	-1.15	0.008	AT3G09520	EXO70H4	exocyst complex component 7	3
CARHR006300	11.714	0.123	-3.023	0.008	AT5G43650	BHLH92	transcription factor bHLH92	5
CARHR144950	288.531	0.456	-1.133	0.008	AT2G02360	AtPP2-B10	F-box protein PP2-B10	2
CARHR108180	257.005	0.462	-1.113	0.008	AT2G17787	AT2G17787	uncharacterized protein	2
CARHR236250	939.631	0.487	-1.039	0.008	AT4G28480	AT4G28480	DNAJ heat shock protein	4
CARHR249880	287.337	0.466	-1.101	0.008	AT4G01895	AT4G01895	systemic acquired resistance (SAR) regulator protein NIMIN-1-like protein	4
CARHR166060	2360.77	0.496	-1.01	0.008	AT3G55980	ATSZF1	zinc finger CCCH domain-containing protein 47	3
CARHR196330	801.811	0.496	-1.012	0.008	AT5G16830	ATSYP21	syntaxin-21	5
CARHR146670	1719.74	0.515	-0.957	0.008	AT3G25760	AOC1	allene oxide cyclase 1	3
CARHR174790	455.54	0.484	-1.045	0.008	AT5G46710	AT5G46710	PLATZ transcription factor family protein	5
CARHR147690	482.365	0.48	-1.057	0.008	AT3G26680	ATSNM1	DNA cross-link repair protein SNM1	3
CARHR041860	996.964	0.489	-1.032	0.008	AT1G51700	ADOF1	Dof zinc finger protein DOF1.7	1
CARHR217710	209.258	0.461	-1.118	0.008	AT5G35580	AT5G35580	kinase-like protein	5
CARHR019350	797.647	0.491	-1.027	0.008	AT1G18720	AT1G18720	uncharacterized protein	1
CARHR118160	34.536	0.284	-1.817	0.008	AT2G24130	AT2G24130	putative leucine-rich repeat transmembrane protein kinase	2
CARHR188800	1141.99	0.513	-0.964	0.008	AT5G24660	LSU2	response to low sulfur 2	5
CARHR155190	1063.29	0.486	-1.04	0.008	AT3G46620	AT3G46620	C3H4 type zinc finger protein	3
CARHR225110	523.426	0.482	-1.051	0.008	AT4G18340	AT4G18340	glycosyl hydrolase family 17 protein	4
CARHR074250	830.201	0.529	-0.919	0.008	AT1G80240	AT1G80240	uncharacterized protein	1
CARHR214380	27.898	0.261	-1.939	0.008
CARHR168570	32.534	0.3	-1.735	0.008	AT3G58190	LBD29	LOB domain-containing protein 29	3
CARHR089520	306.591	0.468	-1.095	0.008	AT3G14560	AT3G14560	uncharacterized protein	3
CARHR238290	328.082	0.475	-1.075	0.009	AT4G30390	AT4G30390	uncharacterized protein	4
CARHR016310	133.895	0.427	-1.227	0.009	AT1G15800	AT1G15800	uncharacterized protein	1
CARHR270230	291.535	0.485	-1.045	0.009	AT5G56550	ATOXS3	oxidative stress 3	5
CARHR155110	378.567	0.471	-1.085	0.009	AT3G46670	UGT76E11	UDP-glucosyl transferase 76E11	3
CARHR049820	1903.85	0.505	-0.985	0.009	AT1G62300	WRKY6	WRKY transcription factor 6	1
CARHR192680	1224.9	0.5	-1	0.009	AT5G20150	ATSPX1	SPX domain-containing protein 1	5
CARHR124780	83.907	0.395	-1.342	0.009	AT2G31180	ATMYB14	myb domain protein 14	2
CARHR083850	22664.7	0.498	-1.007	0.009	AT3G09440	AT3G09440	protein heat shock protein 70-3	3
CARHR290490	1164.01	0.494	-1.016	0.01
CARHR065580	205.632	0.448	-1.157	0.01	AT1G72660	AT1G72660	P-loop containing nucleoside triphosphate hydrolase-like protein	1
CARHR233370	3134	0.514	-0.959	0.01	AT4G25900	AT4G25900	aldose 1-epimerase family protein	4
CARHR139550	610.691	0.484	-1.046	0.01	AT2G44380	AT2G44380	cysteine/histidine-rich C1 domain-containing protein	2
CARHR065900	112.092	0.419	-1.253	0.01
CARHR242560	3455.15	0.511	-0.969	0.01	AT4G34230	CAD-5	cinnamyl alcohol dehydrogenase 5	4
CARHR227370	2725.78	0.507	-0.981	0.01	AT4G20830	AT4G20830	Reticuline oxidase-like protein	4
CARHR264950	134.993	0.428	-1.224	0.01	AT5G52020	AT5G52020	ethylene-responsive transcription factor ERF025	5
CARHR063860	165.169	0.45	-1.153	0.01	AT1G70630	AT1G70630	Nucleotide-diphospho-sugar transferase family protein	1
CARHR197180	917.788	0.495	-1.015	0.01	AT5G16120	AT5G16120	hydrolase, alpha/beta fold family protein	5
CARHR007060	899.674	0.495	-1.014	0.01	AT1G07350	AT1G07350	RNA recognition motif-containing protein	1
CARHR121350	316.948	0.493	-1.019	0.01	AT2G28400	AT2G28400	uncharacterized protein	2
CARHR254410	192.548	0.448	-1.157	0.01	AT4G11890	AT4G11890	protein kinase family protein	4
CARHR120530	1837.91	0.503	-0.993	0.01	AT2G27830	AT2G27830	uncharacterized protein	2
CARHR263220	487.692	0.49	-1.029	0.01
CARHR160570	1511.11	0.5	-1.001	0.01	AT3G51000	AT3G51000	putative epoxide hydrolase	3
CARHR277890	268.411	0.479	-1.061	0.01	AT5G63970	AT5G63970	Copine (Calcium-dependent phospholipid-binding protein) family	5
CARHR157140	1775.33	0.506	-0.983	0.011	AT3G48360	BT2	BTB and TAZ domain protein 2	3
CARHR173930	36.387	0.326	-1.617	0.011	AT5G47440	AT5G47440	uncharacterized protein	5
CARHR035720	297.508	0.488	-1.036	0.011	AT1G43910	AT1G43910	P-loop containing nucleoside triphosphate hydrolase-like protein	1
CARHR139250	929.715	0.501	-0.996	0.011	AT2G44080	ARL	ARGOS-like protein	2
CARHR244820	1835.74	0.512	-0.967	0.011	AT4G36500	AT4G36500	uncharacterized protein	4
CARHR230820	100.157	0.41	-1.286	0.011	AT4G23493	AT4G23493	uncharacterized protein	4
CARHR006840	112.155	0.412	-1.279	0.011	AT1G07135	AT1G07135	glycine-rich protein	1
CARHR222360	1246.45	0.493	-1.019	0.012
CARHR143720	577.683	0.481	-1.056	0.012	AT2G01180	ATPAP1	Lipid phosphate phosphatase 1	2
CARHR142660	537.593	0.513	-0.963	0.012	AT2G47260	WRKY23	WRKY DNA-binding protein 23	2
CARHR211340	208.791	0.483	-1.051	0.012	AT5G02020	SIS	uncharacterized protein	5
CARHR177510	903.078	0.506	-0.983	0.012	AT5G45100	AT5G45100	S-ribonuclease binding protein	5
CARHR008780	7.743	0.066	-3.927	0.012	AT1G08860	BON3	protein BONZAI 3	1
CARHR250840	331.916	0.479	-1.063	0.012	AT4G02550	AT4G02550	uncharacterized protein	4
CARHR114130	38.982	0.333	-1.588	0.012	AT2G22830	SQE2	squalene epoxidase 2	2
CARHR061230	289.621	0.508	-0.978	0.012	AT1G68450	AT1G68450	VQ motif-containing protein	1
CARHR167750	2306.7	0.511	-0.968	0.012	AT3G57530	CPK32	calcium-dependent protein kinase 32	3
CARHR278480	507.063	0.51	-0.971	0.012	AT5G64510	TIN1	uncharacterized protein	5
CARHR185970	4406.73	0.507	-0.98	0.012	AT5G27380	GSH2	glutathione synthetase	5
CARHR188850	179.977	0.445	-1.17	0.012	AT5G24600	AT5G24600	uncharacterized protein	5
CARHR135470	214.899	0.464	-1.108	0.012	AT2G40390	AT2G40390	uncharacterized protein	2
CARHR048510	782.215	0.506	-0.984	0.013
CARHR087700	6755.33	0.515	-0.958	0.013	AT3G13110	SAT-A	serine acetyltransferase 3	3
CARHR235080	143.342	0.436	-1.196	0.013	AT4G27410	RD26	NAC domain-containing protein 72	4
CARHR133540	66.178	0.403	-1.31	0.013
CARHR048170	180.318	0.484	-1.048	0.013	AT1G63245	CLE14	CLAVATA3/ESR-related protein 14	1
CARHR013030	262.171	0.496	-1.01	0.013	AT1G12740	CYP87A2	cytochrome P450, family 87, subfamily A, polypeptide 2	1
CARHR071760	429.664	0.494	-1.018	0.014	AT1G78290	AT1G78290	serine/threonine-protein kinase SRK2C	1
CARHR218960	92.208	0.401	-1.318	0.014
CARHR081680	1131.99	0.507	-0.98	0.014	AT3G07090	AT3G07090	PPPDE putative thiol peptidase family protein	3
CARHR117690	1022.6	0.511	-0.968	0.014
CARHR056310	1230.77	0.511	-0.969	0.014	AT2G12190	AT2G12190	putative cytochrome P450	2
CARHR070070	2950.16	0.526	-0.926	0.014	AT1G76520	AT1G76520	auxin efflux carrier-like protein	1
CARHR279940	464.987	0.492	-1.022	0.014	AT5G65925	AT5G65925	uncharacterized protein	5
CARHR214610	21.107	0.231	-2.115	0.014	AT5G38130	AT5G38130	HXXXD-type acyl-transferase-like protein	5
CARHR032300	189.34	0.464	-1.106	0.014	AT1G32970	AT1G32970	Subtilisin-like serine endopeptidase family protein	1
CARHR205770	56.504	0.383	-1.386	0.014	AT5G07380	AT5G07380	uncharacterized protein	5
CARHR179220	3526.69	0.514	-0.961	0.014	AT5G44070	ARA8	glutathione gamma-glutamylcysteinyltransferase 1	5
CARHR054840	1215.07	0.52	-0.945	0.014
CARHR024800	882.994	0.506	-0.984	0.014	AT1G27100	AT1G27100	Actin cross-linking protein	1
CARHR064880	300.824	0.475	-1.075	0.014	AT1G72060	AT1G72060	serine-type endopeptidase inhibitor	1
CARHR070480	107.306	0.436	-1.196	0.014	AT1G76970	AT1G76970	Target of Myb protein 1	1
CARHR160070	1294.38	0.499	-1.002	0.014	AT3G50560	AT3G50560	Rossmann-fold NAD(P)-binding domain-containing protein	3
CARHR246040	1828.09	0.509	-0.975	0.014	AT4G37670	NAGS2	N-acetyl-l-glutamate synthase 2	4
CARHR156410	2771.03	0.528	-0.923	0.014	AT3G47730	ATH1	ABC transporter A family member 2	3
CARHR284360	1356.72	0.515	-0.959	0.015	AT5G47910	ATRBOHD	respiratory burst oxidase-D	5
CARHR021470	1944.64	0.524	-0.934	0.015	AT1G21000	AT1G21000	PLATZ transcription factor domain-containing protein	1
CARHR071290	741.514	0.508	-0.977	0.015	AT1G77770	AT1G77770	uncharacterized protein	1
CARHR005420	48.151	0.347	-1.525	0.015	AT1G05880	ARI12	putative E3 ubiquitin-protein ligase ARI12	1
CARHR243500	144.847	0.448	-1.159	0.015	AT4G35180	LHT7	LYS/HIS transporter 7	4
CARHR195860	51.308	0.356	-1.491	0.015	AT5G17350	AT5G17350	uncharacterized protein	5
CARHR045210	728.335	0.512	-0.967	0.015	AT1G55530	AT1G55530	RING/U-box domain-containing protein	1
CARHR137370	54.057	0.36	-1.473	0.015
CARHR095620	1142.18	0.505	-0.985	0.015
CARHR235000	249.728	0.491	-1.025	0.015	AT4G27350	AT4G27350	uncharacterized protein	4
CARHR094370	111.357	0.428	-1.224	0.015	AT3G18950	AT3G18950	transducin/WD40 domain-containing protein	3
CARHR122820	558.616	0.505	-0.985	0.015
CARHR176910	354.582	0.486	-1.04	0.015
CARHR292960	1375.24	0.514	-0.96	0.016	AT2G23320	WRKY15	putative WRKY transcription factor 15	2
CARHR065860	149.216	0.451	-1.147	0.016	AT1G72870	AT1G72870	TIR-NBS class of disease resistance protein	1
CARHR136540	1899.81	0.521	-0.94	0.016	AT2G41420	AT2G41420	proline-rich uncharacterized protein	2
CARHR025670	1308.46	0.52	-0.944	0.016	AT1G26240	AT1G26240	Proline-rich extensin-like family protein	1
CARHR125750	75.358	0.403	-1.309	0.016
CARHR121600	3677.67	0.517	-0.951	0.016
CARHR168070	123.627	0.443	-1.173	0.017	AT3G57750	AT3G57750	putative protein kinase	3
CARHR078140	279.352	0.509	-0.975	0.017	AT3G04010	AT3G04010	O-Glycosyl hydrolases family 17 protein	3
CARHR040840	359.321	0.499	-1.004	0.017	AT1G50740	AT1G50740	Transmembrane proteins 14C	1
CARHR142570	32.92	0.302	-1.728	0.017	AT2G47180	AtGolS1	galactinol synthase 1	2
CARHR254730	38.378	0.318	-1.654	0.017	AT4G11655	AT4G11655	uncharacterized protein	4
CARHR019360	648.941	0.509	-0.973	0.017
CARHR013590	2791.73	0.524	-0.933	0.017	AT1G13210	ACA.l	phospholipid-translocating ATPase	1
CARHR144930	18.028	0.216	-2.213	0.017
CARHR156060	2033.76	0.516	-0.955	0.017	AT3G47420	ATPS3	phosphate starvation-induced protein	3
CARHR278630	446.072	0.499	-1.003	0.017	AT5G64660	CMPG2	U-box domain-containing protein 27	5
CARHR080420	45.985	0.351	-1.511	0.017	AT3G05937	AT3G05937	uncharacterized protein	3
CARHR067950	326.702	0.508	-0.977	0.017	AT1G74660	MIF1	mini zinc finger 1	1
CARHR117900	203.073	0.483	-1.049	0.017	AT2G24240	AT2G24240	BTB/POZ domain with WD40/YVTN repeat-containing protein	2
CARHR146650	354.487	0.509	-0.974	0.017	AT3G25730	EDF3	AP2/ERF and B3 domain-containing transcription factor ARF14	3
CARHR170070	513.576	0.514	-0.961	0.018	AT3G59700	ATHLECRK	lectin-receptor kinase	3
CARHR292860	29.79	0.284	-1.814	0.018	AT2G23270	AT2G23270	uncharacterized protein	2
CARHR062970	514.834	0.499	-1.002	0.018	AT1G69890	AT1G69890	uncharacterized protein	1
CARHR217300	2921.84	0.525	-0.928	0.018	AT5G35200	AT5G35200	putative clathrin assembly protein	5
CARHR107160	390.497	0.513	-0.964	0.018	AT2G16890	AT2G16890	UDP-glycosyltransferase-like protein	2
CARHR255070	24.489	0.286	-1.805	0.019	AT4G11470	CRK31	putative cysteine-rich receptor-like protein kinase 31	4
CARHR133510	1791.09	0.53	-0.915	0.019	AT2G38800	AT2G38800	calmodulin-binding protein-like protein	2
CARHR104770	309.412	0.495	-1.014	0.019	AT2G13650	GONST1	GDP-mannose transporter	2
CARHR248620	321.348	0.498	-1.007	0.019	AT4G00500	AT4G00500	lipase class 3 family protein / calmodulin-binding heat-shock protein-related	4
CARHR279560	31.784	0.32	-1.644	0.019	AT5G65600	AT5G65600	concanavalin A-like lectin kinase-like protein	5
CARHR204210	2406.6	0.546	-0.873	0.019	AT5G09220	AAP2	amino acid permease 2	5
CARHR216120	9.525	0.112	-3.156	0.019	AT5G36970	NHL25	NDR1/HIN1-like 25	5
CARHR045400	249.017	0.522	-0.937	0.019	AT1G55740	AtSIP1	putative galactinol--sucrose galactosyltransferase 1	1
CARHR085540	379.809	0.512	-0.966	0.019	AT3G10960	AZG1	adenine/guanine permease AZG1	3
CARHR096730	455.612	0.512	-0.966	0.019	AT3G20860	ATNEK5	NIMA-related kinase 5	3
CARHR110030	299.772	0.49	-1.03	0.019	AT2G19590	ATACO1	aminocyclopropanecarboxylate oxidase	2
CARHR184800	623.089	0.532	-0.911	0.019	AT2G23770	AT2G23770	lysin motif receptor-like kinase	2
CARHR202680	120.118	0.458	-1.127	0.019	AT5G10625	AT5G10625	uncharacterized protein	5
CARHR133860	171.939	0.469	-1.091	0.019	AT4G34060	DML3	DEMETER-like protein 3	4
CARHR206640	729.512	0.521	-0.94	0.02	AT5G06560	AT5G06560	uncharacterized protein	5
CARHR146570	146.437	0.481	-1.056	0.02	AT3G25597	AT3G25597	uncharacterized protein	3
CARHR181240	75.473	0.425	-1.233	0.02	AT5G42900	COR27	cold regulated protein 27	5
CARHR231340	318.758	0.498	-1.006	0.02	AT4G23920	UGE2	UDP-D-glucose/UDP-D-galactose 4-epimerase 2	4
CARHR225020	1116.25	0.524	-0.931	0.02
CARHR289320	1620.41	0.525	-0.93	0.02	AT3G53260	PAL2	phenylalanine ammonia-lyase 2	3
CARHR281020	50.349	0.387	-1.37	0.02	AT5G66700	HB-8	homeobox-leucine zipper protein ATHB-53	5
CARHR077130	1281.43	0.523	-0.935	0.02	AT3G03110	XPO1B	exportin 1B	3
CARHR089140	921.119	0.566	-0.821	0.02
CARHR127490	393.799	0.522	-0.939	0.02	AT2G33480	NAC041	NAC domain containing protein 41	2
CARHR131410	1604.72	0.517	-0.951	0.02	AT2G36950	AT2G36950	heavy-metal-associated domain-containing protein	2
CARHR243010	23016	0.53	-0.917	0.021	AT4G34710	ATADC2	arginine decarboxylase 2	4
CARHR171730	38.379	0.365	-1.455	0.021	AT3G61390	AT3G61390	U-box domain-containing protein 36	3
CARHR242240	5050.88	0.531	-0.914	0.021	AT4G34120	CDCP1	cystathionine beta-synthase domain-containing protein	4
CARHR136130	211.176	0.482	-1.053	0.021	AT2G41010	ATCAMBP25	calmodulin binding protein 25	2
CARHR081910	84.013	0.448	-1.158	0.021
CARHR118240	712.634	0.52	-0.943	0.021	AT2G24100	AT2G24100	uncharacterized protein	2
CARHR210080	90.681	0.445	-1.167	0.021	AT5G03270	AT5G03270	putative cytokinin riboside 5'-monophosphate phosphoribohydrolase LOG6	5
CARHR225030	174.29	0.474	-1.078	0.022
CARHR178300	508.103	0.501	-0.996	0.022	AT5G44620	CYP706A3	cytochrome P450, family 706, subfamily A, polypeptide 3	5
CARHR274860	2378.63	0.517	-0.951	0.022	AT5G61160	AACT1	anthocyanin 5-aromatic acyltransferase 1	5
CARHR081040	995.855	0.518	-0.948	0.022	AT3G06500	AT3G06500	putative neutral invertase	3
CARHR166620	55.863	0.387	-1.369	0.022	AT3G56500	AT3G56500	serine-rich protein-like protein	3
CARHR157800	4245.51	0.529	-0.918	0.022
CARHR210140	40.891	0.335	-1.576	0.022	AT5G03210	AT5G03210	uncharacterized protein	5
CARHR229960	429.73	0.513	-0.963	0.022	AT4G22920	ATNYE1	non-yellowing protein 1	4
CARHR046470	378.305	0.527	-0.924	0.022	AT1G64460	AT1G64460	protein kinase-like protein	1
CARHR243270	263.436	0.496	-1.012	0.022	AT4G34990	AtMYB32	transcription factor MYB32	4
CARHR208020	146.891	0.496	-1.011	0.022	AT5G05220	AT5G05220	uncharacterized protein	5
CARHR114350	275.522	0.501	-0.998	0.023	AT2G23170	GH3.3	indole-3-acetic acid-amido synthetase GH3.3	2
CARHR051060	259.159	0.491	-1.026	0.023
CARHR116180	199.829	0.506	-0.984	0.023	AT2G25340	ATVAMP712	vesicle-associated membrane protein 712	2
CARHR071900	37.029	0.349	-1.518	0.023	AT1G78390	ATNCED9	9-cis-epoxycarotenoid dioxygenase NCED9	1
CARHR116340	175.738	0.482	-1.053	0.023
CARHR180200	18.302	0.223	-2.164	0.024	AT5G43410	AT5G43410	ethylene-responsive transcription factor ERF096	5
CARHR010620	186.515	0.49	-1.028	0.024	AT1G10480	ZFP5	zinc finger protein 5	1
CARHR023400	281.41	0.5	-0.999	0.024	AT1G23020	ATFRO3	ferric reduction oxidase 3	1
CARHR174330	395.572	0.507	-0.98	0.024	AT5G47070	AT5G47070	putative receptor-like protein kinase	5
CARHR063210	250.977	0.497	-1.009	0.024	AT1G70110	AT1G70110	concanavalin A-like lectin protein kinase	1
CARHR227900	269.509	0.505	-0.987	0.024	AT4G21323	AT4G21323	Subtilase family protein	4
CARHR048050	462.108	0.518	-0.95	0.024
CARHR132870	2877.07	0.532	-0.911	0.024	AT2G38290	AMT2;1	ammonium transporter 2	2
CARHR244740	348.797	0.504	-0.99	0.025	AT4G36410	UBC17	putative ubiquitin-conjugating enzyme E2 17	4
CARHR291650	1206.97	0.532	-0.912	0.025	AT3G63310	BIL4	BAX inhibitor-1 motif-containing protein	3
CARHR203270	347.597	0.512	-0.965	0.025
CARHR202780	629.006	0.557	-0.844	0.025	AT5G10510	PLT3	AP2-like ethylene-responsive transcription factor AIL6	5
CARHR106950	185.389	0.497	-1.01	0.025	AT2G16720	MYB7	myb domain protein 7	2
CARHR287530	1009.78	0.556	-0.847	0.026	AT1G55020	LOX1	lipoxygenase 1	1
CARHR186520	1359.88	0.542	-0.885	0.026	AT5G27920	AT5G27920	F-box protein	5
CARHR086370	2141.09	0.532	-0.909	0.026	AT3G11820	PEN1	syntaxin-121	3
CARHR135330	412.182	0.511	-0.968	0.026	AT2G40270	AT2G40270	Protein kinase family protein	2
CARHR002050	667.818	0.53	-0.915	0.026	AT1G02750	AT1G02750	DEHYDRATION-INDUCED 19-like protein 2	1
CARHR223840	1271.43	0.534	-0.904	0.026	AT4G17230	SCL13	protein scarecrow-like 13	4
CARHR004150	884.539	0.542	-0.882	0.027	AT1G04770	AT1G04770	male sterility MS5 family protein	1
CARHR104710	154.119	0.473	-1.081	0.027
CARHR259140	1249.12	0.532	-0.91	0.027	AT5G49700	AT5G49700	Predicted AT-hook DNA-binding family protein	5
CARHR236840	195.906	0.48	-1.06	0.027	AT4G29110	AT4G29110	uncharacterized protein	4
CARHR003180	151.629	0.477	-1.069	0.027	AT1G03850	AT1G03850	monothiol glutaredoxin-S13	1
CARHR013820	177.271	0.477	-1.068	0.027	AT1G13470	AT1G13470	uncharacterized protein	1
CARHR280190	72.902	0.42	-1.251	0.027	AT5G67410	AT5G67410	uncharacterized protein	5
CARHR147210	451.837	0.538	-0.893	0.028	AT3G26180	CYP71B20	cytochrome P450 71B20	3
CARHR260210	1862.24	0.539	-0.893	0.028	AT4G09150	AT4G09150	T-complex protein 11	4
CARHR137660	136.103	0.483	-1.049	0.028
CARHR001850	1626.41	0.568	-0.816	0.028	AT1G02520	PGP11	P-glycoprotein 11	1
CARHR177820	121.121	0.458	-1.126	0.028
CARHR067440	29.673	0.32	-1.645	0.028
CARHR107040	102.196	0.453	-1.142	0.028	AT2G16790	AT2G16790	gluconokinase	2
CARHR275300	1819.47	0.539	-0.892	0.028	AT5G61530	AT5G61530	uncharacterized Rho GTPase-activating protein	5
CARHR184840	2247.8	0.545	-0.876	0.029	AT2G23810	TET8	tetraspanin8	2
CARHR284180	125.784	0.471	-1.086	0.029	AT1G58340	ZF14	MATE efflux family protein	1
CARHR241670	713.102	0.533	-0.907	0.029	AT4G33565	AT4G33565	RING-finger domain-containing protein	4
CARHR015580	92.204	0.461	-1.119	0.03	AT1G15040	AT1G15040	class I glutamine amidotransferase domain-containing protein	1
CARHR088190	2025.37	0.546	-0.874	0.03	AT3G13520	AGP12	arabinogalactan protein 12	3
CARHR047910	505.732	0.525	-0.931	0.03	AT1G63440	HMA5	Cu2+-exporting ATPase	1
CARHR122700	2547.82	0.54	-0.889	0.03	AT2G29420	GSTU7	glutathione S-transferase tau 7	2
CARHR143970	5142.46	0.551	-0.86	0.03	AT2G01450	ATMPK17	mitogen-activated protein kinase 17	2
CARHR033060	36.109	0.345	-1.535	0.03
CARHR029780	9832.04	0.546	-0.874	0.03	AT1G30400	ATMRP1	ABC transporter C family member 1	1
CARHR150930	793.177	0.531	-0.913	0.03	AT3G45040	AT3G45040	dolichol kinase	3
CARHR093280	572.968	0.521	-0.94	0.03	AT3G17950	AT3G17950	uncharacterized protein	3
CARHR202890	480.998	0.554	-0.853	0.03	AT5G10410	AT5G10410	putative clathrin assembly protein	5
CARHR022670	1562.31	0.543	-0.882	0.03	AT1G22280	AT1G22280	putative protein phosphatase 2C 9	1
CARHR138590	1468.35	0.569	-0.813	0.031	AT2G43500	AT2G43500	RWP-RK domain-containing protein	2
CARHR180670	1335.27	0.539	-0.892	0.031	AT5G43190	AT5G43190	F-box/kelch-repeat protein	5
CARHR104580	2407.26	0.539	-0.892	0.032	AT3G44290	anac060	NAC domain containing protein 60	3
CARHR203910	24.826	0.291	-1.78	0.032	AT5G09470	DIC3	dicarboxylate carrier 3	5
CARHR227980	140.939	0.478	-1.065	0.032	AT4G21380	ARK3	receptor kinase 3	4
CARHR247530	15.996	0.249	-2.008	0.032
CARHR059000	1619.94	0.538	-0.893	0.032
CARHR286630	113.098	0.463	-1.11	0.032	AT1G47890	AtRLP7	receptor like protein 7	1
CARHR255250	522.933	0.531	-0.914	0.032	AT4G11330	MPK5	mitogen-activated protein kinase 5	4
CARHR074580	116.002	0.503	-0.992	0.032	AT1G79910	AT1G79910	Regulator of Vps4 activity in the MVB pathway protein	1
CARHR129970	45.18	0.38	-1.395	0.033	AT2G35730	AT2G35730	heavy-metal-associated domain-containing protein	2
CARHR139560	84.865	0.429	-1.221	0.033	AT2G44400	AT2G44400	cysteine/histidine-rich C1 domain-containing protein	2
CARHR125790	15.798	0.207	-2.273	0.033
CARHR155090	424.529	0.525	-0.929	0.033	AT3G46690	AT3G46690	UDP-glycosyltransferase-like protein	3
CARHR137410	166.31	0.486	-1.042	0.033	AT2G42360	AT2G42360	E3 ubiquitin-protein ligase ATL41	2
CARHR061560	351.79	0.519	-0.947	0.034	AT1G68740	PHO1;H1	phosphate transporter PHO1-1	1
CARHR075100	23.571	0.276	-1.855	0.034	AT3G01830	AT3G01830	putative calcium-binding protein CML40	3
CARHR163380	1609.43	0.588	-0.766	0.034	AT3G53480	PDR9	ABC transporter G family member 37	3
CARHR252250	15168.5	0.546	-0.872	0.034	AT4G05320	UBQ10	polyubiquitin 10	4
CARHR188230	91.83	0.46	-1.12	0.034	AT5G25250	AT5G25250	Flotillin-like protein 1	5
CARHR158920	1235.29	0.541	-0.887	0.034	AT3G49845	AT3G49845	uncharacterized protein	3
CARHR047550	12.477	0.18	-2.476	0.034
CARHR233570	431.746	0.532	-0.91	0.034	AT4G26060	AT4G26060	ribosomal protein L18ae family protein	4
CARHR067860	118.718	0.505	-0.985	0.035
CARHR251930	50.289	0.416	-1.267	0.035	AT1G78340	ATGSTU22	glutathione S-transferase TAU 22	1
CARHR027880	1508.78	0.547	-0.872	0.035	AT1G28380	NSL1	MAC/Perforin domain-containing protein	1
CARHR270500	200.203	0.493	-1.022	0.035	AT5G56750	NDL1	N-MYC downregulated-like 1 protein	5
CARHR007360	1702.49	0.549	-0.864	0.035	AT1G07570	APK1	protein kinase APK1A	1
CARHR079540	1664.88	0.549	-0.866	0.035	AT3G05200	ATL6	E3 ubiquitin-protein ligase ATL6	3
CARHR010070	25.821	0.317	-1.657	0.036	AT1G09950	RAS1	response to ABA and salt 1	1
CARHR060980	462.95	0.521	-0.94	0.036	AT1G68300	AT1G68300	universal stress protein domain-containing protein	1
CARHR192400	511.203	0.531	-0.914	0.036
CARHR122310	12.87	0.192	-2.384	0.036
CARHR062830	1675.81	0.556	-0.846	0.036	AT1G69760	AT1G69760	uncharacterized protein	1
CARHR267490	34.631	0.374	-1.42	0.037	AT5G54230	MYB49	myb domain protein 49	5
CARHR171370	264.422	0.533	-0.909	0.037	AT3G61060	AtPP2-A13	F-box protein PP2-A13	3
CARHR141760	499.989	0.529	-0.918	0.037
CARHR280270	198.927	0.503	-0.99	0.037	AT5G67340	AT5G67340	U-box domain-containing protein 2	5
CARHR012880	10.603	0.159	-2.655	0.037	AT1G12610	DDF1	dehydration-responsive element-binding protein 1F	1
CARHR110260	1625.57	0.565	-0.823	0.038	AT2G19800	MIOX2	inositol oxygenase	2
CARHR270810	491.692	0.535	-0.903	0.038	AT5G57050	ABI2	protein phosphatase 2C 77	5
CARHR177840	254.971	0.511	-0.969	0.038	AT5G66900	AT5G66900	CC-NBS-LRR class disease resistance protein	5
CARHR202190	592.498	0.545	-0.875	0.038	AT5G11110	ATSPS2F	sucrose phosphate synthase 2F	5
CARHR089550	80.639	0.455	-1.137	0.038	AT3G14590	NTMC2TYPE6.2	calcium-dependent lipid-binding domain-containing protein	3
CARHR179460	465.332	0.534	-0.906	0.038
CARHR021650	687.082	0.542	-0.885	0.038	AT1G21200	AT1G21200	sequence-specific DNA binding transcription factor	1
CARHR233640	55.469	0.404	-1.308	0.038	AT4G26120	AT4G26120	ankyrin repeat and BTB/POZ domain-containing protein	4
CARHR186140	316.186	0.526	-0.927	0.039	AT5G27610	ATALY1	protein ALWAYS EARLY 1	5
CARHR142300	537.089	0.537	-0.896	0.039	AT2G46950	CYP709B2	cytochrome P450, family 709, subfamily B, polypeptide 2	2
CARHR191020	75.92	0.443	-1.174	0.039	AT5G22540	AT5G22540	uncharacterized protein	5
CARHR103850	74.484	0.466	-1.102	0.039
CARHR107890	26.079	0.304	-1.716	0.039	AT2G17660	AT2G17660	RPM1-interacting protein 4-like protein	2
CARHR236080	137.118	0.522	-0.938	0.039
CARHR107020	426.73	0.536	-0.9	0.04	AT2G16770	bZIP23	basic helix-loop-helix domain-containing protein	2
CARHR180430	123.774	0.496	-1.01	0.04	AT5G43300	AT5G43300	glycerophosphodiester phosphodiesterase	5
CARHR255530	29.289	0.322	-1.634	0.04	AT4G11070	AtWRKY41	putative WRKY transcription factor 41	4
CARHR262680	698.678	0.566	-0.822	0.04	AT5G39610	ATNAC6	NAC domain containing protein 6	5
CARHR123680	1127.05	0.56	-0.838	0.04	AT2G30360	CIPK11	CBL-interacting serine/threonine-protein kinase 11	2
CARHR204930	219.833	0.523	-0.936	0.041	AT5G08240	AT5G08240	uncharacterized protein	5
CARHR285320	125.848	0.486	-1.041	0.041	AT5G59220	HAI1	protein phosphatase	5
CARHR051110	690.804	0.546	-0.874	0.041
CARHR245730	506.185	0.54	-0.889	0.041	AT4G37330	CYP81D4	cytochrome P450, family 81, subfamily D, polypeptide 4	4
CARHR009200	367.949	0.522	-0.939	0.041	AT1G09240	NAS3	Nicotianamine synthase 3	1
CARHR197130	55.087	0.434	-1.205	0.041	AT5G16170	AT5G16170	Core-2/I-branching beta-1,6-N-acetylglucosaminyltransferase family protein	5
CARHR261010	52.201	0.421	-1.248	0.041
CARHR105690	114.123	0.48	-1.06	0.042	AT2G15310	ATARFB1A	ADP-ribosylation factor B1A	2
CARHR241990	83.485	0.466	-1.103	0.042	AT4G33905	AT4G33905	Peroxisomal membrane 22 kDa (Mpv17/PMP22) family protein	4
CARHR139190	376.89	0.55	-0.862	0.042	AT2G44010	AT2G44010	uncharacterized protein	2
CARHR208850	396.46	0.529	-0.919	0.042
CARHR232980	400.479	0.53	-0.916	0.042	AT4G25560	AtMYB18	transcription factor LAF1	4
CARHR272260	1792.98	0.551	-0.86	0.042	AT5G58430	ATEXO70B1	exocyst subunit exo70 family protein B1	5
CARHR109290	1734.57	0.556	-0.846	0.042	AT2G18700	TPS11	putative alpha,alpha-trehalose-phosphate synthase [UDP-forming] 11	2
CARHR125550	152.48	0.496	-1.013	0.042	AT2G31865	PARG2	putative poly(ADP-ribose) glycohydrolase 2	2
CARHR287280	41.127	0.371	-1.431	0.042	AT1G35210	AT1G35210	uncharacterized protein	1
CARHR118750	248.083	0.514	-0.959	0.043	AT2G26695	AT2G26695	Ran BP2/NZF zinc finger-like protein	2
CARHR127310	505.867	0.557	-0.845	0.043	AT2G33310	IAA13	auxin-responsive protein IAA13	2
CARHR144370	248.759	0.53	-0.917	0.043	AT2G01818	AT2G01818	PLATZ transcription factor family protein	2
CARHR084280	599.905	0.539	-0.892	0.043	AT3G09830	AT3G09830	protein kinase domain-containing protein	3
CARHR001620	32.566	0.369	-1.437	0.044	AT1G02310	MAN1	mannan endo-1,4-beta-mannosidase 1	1
CARHR005320	6.513	0.08	-3.639	0.044	AT1G05800	DGL	galactolipase DONGLE	1
CARHR059300	3143.09	0.551	-0.859	0.044	AT1G66970	SVL2	putative glycerophosphoryl diester phosphodiesterase 3	1
CARHR065980	51.954	0.406	-1.301	0.044	AT1G73010	PS2	phosphate starvation-induced protein 2	1
CARHR046890	977.822	0.556	-0.846	0.044	AT1G64060	ATRBOHF	respiratory burst oxidase	1
CARHR095590	836.293	0.551	-0.86	0.044	AT3G20060	UBC19	ubiquitin-conjugating enzyme E2 19	3
CARHR258680	75.482	0.45	-1.151	0.045	AT5G50010	AT5G50010	transcription factor bHLH145	5
CARHR214430	23.508	0.299	-1.742	0.045	AT5G38240	AT5G38240	Protein kinase family protein	5
CARHR178410	407.708	0.538	-0.893	0.045
CARHR033050	6852.33	0.562	-0.831	0.045	AT1G33590	AT1G33590	leucine-rich repeat-containing protein	1
CARHR208530	318.304	0.535	-0.903	0.045	AT5G04760	AT5G04760	duplicated SANT DNA-binding domain-containing protein	5
CARHR191310	410.996	0.532	-0.911	0.045	AT5G22250	AT5G22250	putative CCR4-associated factor 1-11	5
CARHR071160	354.985	0.54	-0.89	0.046	AT1G77660	AT1G77660	putative phosphatidylinositol-4-phosphate 5-kinase	1
CARHR223880	215.146	0.518	-0.949	0.046	AT4G17250	AT4G17250	uncharacterized protein	4
CARHR280780	56.781	0.418	-1.257	0.046
CARHR031650	139.409	0.494	-1.018	0.046
CARHR086410	420.711	0.54	-0.888	0.046	AT3G11850	AT3G11850	uncharacterized protein	3
CARHR162680	2111.19	0.561	-0.835	0.046	AT3G52800	AT3G52800	zinc finger A20 and AN1 domain-containing stress-associated protein 6	3
CARHR177030	759.336	0.539	-0.892	0.046
CARHR268040	1022.56	0.568	-0.817	0.047	AT5G54730	ATATG18F	autophagy 18F-like protein	5
CARHR241540	17.348	0.255	-1.973	0.047	AT4G33467	AT4G33467	uncharacterized protein	4
CARHR105540	1621.36	0.558	-0.842	0.047	AT2G15080	RLP19	receptor like protein 19	2
CARHR276400	330.333	0.533	-0.909	0.047	AT5G62620	AT5G62620	putative beta-1,3-galactosyltransferase 19	5
CARHR077040	231.594	0.526	-0.927	0.047
CARHR119500	64.169	0.428	-1.225	0.047
CARHR079890	1285.93	0.549	-0.865	0.047	AT3G05500	AT3G05500	Rubber elongation factor protein	3
CARHR025900	2132.13	0.562	-0.832	0.047	AT1G25550	AT1G25550	myb-like transcription factor-like protein	1
CARHR208870	116.474	0.477	-1.068	0.048
CARHR196750	334.414	0.533	-0.908	0.048	AT5G16480	AT5G16480	tyrosine specific protein phosphatase family protein	5
CARHR228400	259.906	0.518	-0.949	0.048	AT4G21680	NRT1.8	nitrate transporter 1.8	4
CARHR025040	183.115	0.514	-0.961	0.048	AT1G26900	AT1G26900	pentatricopeptide repeat-containing protein	1
CARHR053190	416.624	0.535	-0.901	0.048
CARHR132830	63.95	0.445	-1.17	0.048	AT2G38240	AT2G38240	2-oxoglutarate (2OG) and Fe(II)-dependent oxygenase-like protein	2
CARHR094070	375.261	0.533	-0.908	0.048	AT3G18690	MKS1	protein MKS1	3
CARHR070030	11.087	0.17	-2.56	0.048	AT1G76470	AT1G76470	Rossmann-fold NAD(P)-binding domain-containing protein	1
CARHR001500	211.471	0.551	-0.861	0.048	AT1G01010	ANAC001	NAC domain-containing protein 1	1
CARHR230170	434.329	0.577	-0.793	0.049
CARHR025010	1603.28	0.571	-0.808	0.049	AT1G26930	AT1G26930	F-box/kelch-repeat protein	1
CARHR075730	1164.02	0.557	-0.844	0.049	AT3G01300	AT3G01300	protein kinase domain-containing protein	3
CARHR015030	140.558	0.534	-0.906	0.049	AT1G14540	AT1G14540	peroxidase 4	1
CARHR001530	124.51	0.506	-0.984	0.05

## Sheet: 4h
Table S1. Time-course transcriptome analysis of Cardamine hirsuta RCOp::LhGR; 6xOp::ChCUC1:Venus
Differentially expressed genes (DEGs; fold change > 1.5 and adjusted p-value < 0.05)
C. hirsuta gene id	baseMean	foldChange	log2FoldChange	padj	A. thaliana gene id	Associated Gene Name	Description	Chromosome Name
CARHR164480	22.234	Inf	Inf	4.84e-11	AT3G28550	AT3G28550	Proline-rich extensin-like family protein	3
CARHR206570	20.971	Inf	Inf	1.03e-10
CARHR180440	110.851	8.919	3.157	3.02e-10	AT5G43290	WRKY49	putative WRKY transcription factor 49	5
CARHR180280	39.989	20.367	4.348	3.05e-10
CARHR215470	62.645	12.631	3.659	3.9e-10
CARHR278010	38.704	19.33	4.273	6.85e-10	AT5G64100	AT5G64100	peroxidase 69	5
CARHR164490	36.141	19.398	4.278	8.93e-10
CARHR253730	1308.55	5.49	2.457	3.48e-09
CARHR004710	16.013	44.865	5.488	5.45e-07	AT1G05250	AT1G05250	peroxidase 1/2	1
CARHR250520	178.172	4.533	2.18	1.38e-06	AT4G02330	ATPMEPCRB	pectinesterase 41	4
CARHR277480	31.825	9.909	3.309	1.6e-06
CARHR007910	52.068	6.708	2.746	2.17e-06	AT1G08090	ATNRT2.1	nitrate transporter 2:1	1
CARHR160300	10.785	Inf	Inf	3.19e-06
CARHR083560	41.795	7.092	2.826	4.34e-06	AT3G09220	LAC7	laccase 7	3
CARHR130980	68.097	5.331	2.414	4.89e-06	AT2G36690	AT2G36690	2-oxoglutarate (2OG) and Fe(II)-dependent oxygenase-like protein	2
CARHR195350	14.667	27.24	4.768	8.2e-06	AT5G17820	AT5G17820	peroxidase 57	5
CARHR154740	201.491	3.951	1.982	1.39e-05	AT3G46280	AT3G46280	protein kinase-like protein	3
CARHR099410	87.194	4.709	2.235	1.76e-05	AT3G23450	AT3G23450	uncharacterized protein	3
CARHR233530	20.779	11.028	3.463	1.78e-05	AT4G26010	AT4G26010	peroxidase 44	4
CARHR271390	8.926	Inf	Inf	2.98e-05	AT5G57625	AT5G57625	SCP-like extracellular protein domain-containing protein	5
CARHR097260	50.749	5.321	2.412	3.18e-05	AT3G21340	AT3G21340	leucine-rich repeat protein kinase-like protein	3
CARHR238070	21.215	10.346	3.371	4.32e-05	AT4G30170	AT4G30170	peroxidase 45	4
CARHR202700	22.03	9.622	3.266	5.74e-05	AT5G10580	AT5G10580	uncharacterized protein	5
CARHR198130	13.83	19.081	4.254	6e-05	AT5G15180	AT5G15180	peroxidase 56	5
CARHR010710	161.072	3.909	1.967	6.36e-05	AT1G10550	XTH33	xyloglucan:xyloglucosyl transferase	1
CARHR087420	14.473	15.337	3.939	6.48e-05	AT3G12900	AT3G12900	oxidoreductase, 2OG-Fe(II) oxygenase family protein	3
CARHR195890	51.198	4.953	2.308	0.00014	AT5G17330	GAD	glutamate decarboxylase 1	5
CARHR173920	20.318	8.744	3.128	0.000154	AT5G47450	ATTIP2;3	aquaporin TIP2-3	5
CARHR028970	93.619	3.905	1.965	0.000155	AT1G29660	AT1G29660	GDSL esterase/lipase	1
CARHR064140	47.303	4.815	2.268	0.000165
CARHR250480	11.198	19.862	4.312	0.000205	AT4G02270	RHS13	protein root hair specific 13	4
CARHR067960	187.643	3.464	1.792	0.000253	AT1G74670	AT1G74670	putative gibberellin-regulated protein	1
CARHR233270	8.342	48.008	5.585	0.000419	AT4G25820	XTR9	xyloglucan endotransglucosylase/hydrolase protein 14	4
CARHR097410	14.626	10.935	3.451	0.000456	AT3G21460	AT3G21460	monothiol glutaredoxin-S10	3
CARHR226510	13.158	11.257	3.493	0.00048	AT4G19690	IRT1	Fe(2+) transport protein 1	4
CARHR011830	334.187	3.118	1.641	0.000552	AT1G11545	XTH8	xyloglucan:xyloglucosyl transferase	1
CARHR208300	8.01	46.057	5.525	0.000587	AT5G04960	AT5G04960	Putative pectinesterase/pectinesterase inhibitor 46	5
CARHR020690	99.987	3.547	1.827	0.000589	AT1G20190	ATEXPA11	expansin-A11	1
CARHR222610	144.353	3.188	1.673	0.000641
CARHR203160	6.719	Inf	Inf	0.000678	AT5G10130	AT5G10130	pollen_Ole_e_I-domain containing protein	5
CARHR030360	7.856	45.153	5.497	0.000695	AT1G30870	AT1G30870	peroxidase 7	1
CARHR248480	125.781	3.29	1.718	0.000721
CARHR253640	11.992	12.948	3.695	0.000807
CARHR281030	28.544	5.076	2.344	0.001	AT5G66690	UGT72E2	coniferyl-alcohol glucosyltransferase	5
CARHR090150	102.007	3.702	1.888	0.001	AT3G15170	CUC1	protein CUP-SHAPED COTYLEDON 1	3
CARHR083610	122.219	3.114	1.639	0.001
CARHR097300	16.193	7.452	2.898	0.001	AT3G21352	AT3G21352	uncharacterized protein	3
CARHR150990	390.657	2.843	1.507	0.001	AT3G44990	XTR8	xyloglucan:xyloglucosyl transferase	3
CARHR219820	2026.33	2.61	1.384	0.002	AT4G13930	SHM4	serine hydroxymethyltransferase 4	4
CARHR250030	5.941	Inf	Inf	0.002	AT4G01630	EXPA17	putative expansin-A17	4
CARHR246520	11.115	12.086	3.595	0.002	AT4G40090	AGP3	arabinogalactan protein 3	4
CARHR046280	222.286	2.897	1.535	0.002	AT1G64640	ENODL8	early nodulin-like protein 8	1
CARHR160250	80.44	3.159	1.66	0.003	AT3G50740	UGT72E1	coniferyl-alcohol glucosyltransferase	3
CARHR135720	262.613	2.933	1.552	0.003	AT2G40610	EXP8	expansin A8	2
CARHR035470	23.889	4.519	2.176	0.004	AT1G43800	AT1G43800	stearoyl-acyl-carrier protein desaturase-like protein	1
CARHR240370	50.879	3.508	1.811	0.004	AT4G32460	AT4G32460	uncharacterized protein	4
CARHR075850	29.835	4.03	2.011	0.004	AT3G01190	AT3G01190	peroxidase 27	3
CARHR172600	61.876	3.211	1.683	0.005
CARHR205480	171.004	2.651	1.406	0.005	AT5G07690	MYB29	myb domain protein 29	5
CARHR023500	23.926	4.479	2.163	0.005
CARHR133470	107.067	2.822	1.497	0.005	AT2G38380	AT2G38380	peroxidase 22	2
CARHR066620	2682.11	2.459	1.298	0.006	AT1G73600	AT1G73600	putative phosphoethanolamine N-methyltransferase 3	1
CARHR089110	34.621	3.771	1.915	0.006	AT3G14210	ESM1	epithiospecifier modifier 1	3
CARHR078750	17.464	5.689	2.508	0.006	AT3G04570	AHL19	AT-hook motif nuclear-localized protein 19	3
CARHR183730	299.265	2.426	1.279	0.006	AT5G48430	AT5G48430	aspartyl protease family protein	5
CARHR042840	87.425	2.916	1.544	0.007	AT1G52700	AT1G52700	alpha/beta-hydrolase domain-containing protein	1
CARHR223950	56.98	3.085	1.625	0.007	AT4G17340	TIP2;2	putative aquaporin TIP2-2	4
CARHR090740	72.184	2.844	1.508	0.007	AT3G15650	AT3G15650	phospholipase/carboxylesterase family protein	3
CARHR064130	82.7	2.89	1.531	0.008	AT1G70830	MLP28	MLP-like protein 28	1
CARHR279360	138.959	2.692	1.429	0.008	AT5G65390	AGP7	arabinogalactan protein 7	5
CARHR136890	7.079	19.845	4.311	0.008	AT2G41810	AT2G41810	uncharacterized protein	2
CARHR023490	7.033	40.317	5.333	0.009	AT1G23110	AT1G23110	uncharacterized protein	1
CARHR172950	11.413	7.386	2.885	0.009	AT3G62680	PRP3	proline-rich protein 3	3
CARHR132770	2665.85	2.331	1.221	0.01	AT2G38170	RCI4	vacuolar cation/proton exchanger 1	2
CARHR292180	497.491	2.351	1.233	0.01	AT1G66200	ATGSR2	glutamine synthetase cytosolic isozyme 1-2	1
CARHR230640	113.059	2.601	1.379	0.011	AT4G23300	CRK22	cysteine-rich receptor-like protein kinase 22	4
CARHR144080	50.968	3.011	1.59	0.011	AT2G01520	MLP328	MLP-like protein 328	2
CARHR057590	279.459	2.383	1.253	0.011	AT1G65730	YSL7	putative metal-nicotianamine transporter YSL7	1
CARHR127890	4.537	Inf	Inf	0.012	AT2G33790	ATAGP30	arabinogalactan protein 30	2
CARHR131640	599.183	2.3	1.201	0.012	AT2G37130	AT2G37130	peroxidase	2
CARHR174530	65.98	2.978	1.575	0.012	AT5G46890	AT5G46890	bifunctional inhibitor/lipid-transfer protein/seed storage 2S albumin-like protein	5
CARHR274340	22.23	4.115	2.041	0.013	AT5G60660	PIP2F	putative aquaporin PIP2-4	5
CARHR199000	72.118	2.82	1.496	0.014	AT5G14330	AT5G14330	uncharacterized protein	5
CARHR267220	32.424	3.535	1.822	0.014	AT5G54060	UF3GT	UDP-glucose:flavonoid 3-o-glucosyltransferase	5
CARHR055180	93.936	2.631	1.396	0.014	AT1G56430	ATNAS4	nicotianamine synthase	1
CARHR173240	27.043	3.698	1.887	0.014	AT3G62950	AT3G62950	glutaredoxin-C11	3
CARHR151180	187.833	2.363	1.241	0.016
CARHR020550	66.82	2.738	1.453	0.018	AT1G20070	AT1G20070	uncharacterized protein	1
CARHR236690	16.059	4.833	2.273	0.018	AT4G28940	AT4G28940	Phosphorylase-like protein protein	4
CARHR113560	137.678	2.299	1.201	0.018	AT2G22330	CYP79B3	tryptophan N-hydroxylase 2	2
CARHR005600	129.645	2.593	1.375	0.018	AT1G06080	ADS1	delta-9 acyl-lipid desaturase 1	1
CARHR011380	55.243	2.803	1.487	0.019	AT1G11170	AT1G11170	uncharacterized protein	1
CARHR108630	23.64	4.026	2.009	0.02	AT2G18150	AT2G18150	peroxidase 15	2
CARHR064120	44.025	2.814	1.492	0.02
CARHR253620	88.251	2.511	1.328	0.021	AT4G12545	AT4G12545	bifunctional inhibitor/lipid-transfer protein/seed storage 2S albumin-like protein	4
CARHR149610	10.041	7.246	2.857	0.023	AT3G27950	AT3G27950	putative early nodule-specific protein	3
CARHR031900	95.794	2.476	1.308	0.024	AT1G32450	NRT1.5	nitrate transporter 1.5	1
CARHR148980	8.367	8.634	3.11	0.024
CARHR180240	1100.58	2.124	1.087	0.025
CARHR198180	86.157	2.447	1.291	0.025	AT5G15130	WRKY72	putative WRKY transcription factor 72	5
CARHR024680	771.762	2.214	1.147	0.025
CARHR168470	335.613	2.353	1.235	0.026	AT3G58120	ATBZIP61	basic leucine zipper transcription factor-like protein	3
CARHR012400	8.081	8.543	3.095	0.027	AT1G12040	LRX1	leucine-rich repeat extensin-like protein 1	1
CARHR206140	95.409	2.357	1.237	0.027	AT5G07010	ST2A	sulfotransferase 2A	5
CARHR247890	23.476	3.968	1.988	0.028	AT4G38850	SAUR_AC1	SAUR-like auxin-responsive protein	4
CARHR089410	31.617	3.161	1.661	0.028	AT3G14370	WAG2	protein kinase WAG2	3
CARHR013290	83.901	2.421	1.276	0.029	AT1G12940	ATNRT2.5	nitrate transporter2.5	1
CARHR232830	42.623	3.102	1.633	0.03	AT4G25420	GA5	gibberellin 20 oxidase 1	4
CARHR170040	352.971	2.189	1.13	0.03	AT3G59670	AT3G59670	uncharacterized protein	3
CARHR001670	90.329	2.53	1.339	0.031
CARHR235440	425.857	2.242	1.165	0.033	AT4G27720	AT4G27720	major facilitator protein	4
CARHR050810	674.537	2.055	1.039	0.034	AT1G61580	ARP2	60S ribosomal protein L3-2	1
CARHR256920	13.314	5.337	2.416	0.034	AT4G27710	CYP709B3	cytochrome P450, family 709, subfamily B, polypeptide 3	4
CARHR056540	86.794	2.478	1.309	0.037	AT1G65060	4CL3	4-coumarate--CoA ligase 3	1
CARHR207770	7.085	9.147	3.193	0.04	AT5G05500	AT5G05500	pollen_Ole_e_I-domain containing protein	5
CARHR264890	247.965	2.356	1.236	0.041	AT5G51950	AT5G51950	Glucose-methanol-choline (GMC) oxidoreductase family protein	5
CARHR094880	391.493	2.159	1.111	0.042	AT3G19450	CAD	cinnamyl alcohol dehydrogenase 4	3
CARHR195040	8.273	8.347	3.061	0.042	AT5G18020	AT5G18020	SAUR-like auxin-responsive protein	5
CARHR284770	344.085	2.164	1.114	0.044
CARHR188690	669.945	2.308	1.206	0.045
CARHR178740	15.321	4.011	2.004	0.046
CARHR068980	18.811	3.902	1.964	0.046	AT1G75590	AT1G75590	SAUR-like auxin-responsive protein	1
CARHR245350	3.471	Inf	Inf	0.048	AT4G37160	sks15	protein SKU5 similar 15	4
CARHR113770	4.786	27.119	4.761	0.049
CARHR179140	420.761	2.118	1.082	0.05	AT5G44130	FLA13	fasciclin-like arabinogalactan protein 13	5
CARHR149980	217.656	2.181	1.125	0.05	AT3G45650	NAXT1	nitrate excretion transporter1	3
CARHR045780	250.777	0.058	-4.104	5.87e-16	AT1G56060	AT1G56060	uncharacterized protein	1
CARHR248980	565.886	0.079	-3.654	9.42e-15	AT4G01360	AT4G01360	uncharacterized protein	4
CARHR042670	153.025	0.06	-4.052	2.69e-14	AT1G52560	AT1G52560	HSP20-like chaperone	1
CARHR075100	138.789	0.062	-4.006	7.64e-14	AT3G01830	AT3G01830	putative calcium-binding protein CML40	3
CARHR154670	153.446	0.084	-3.565	5.4e-12
CARHR201110	643.223	0.109	-3.202	5.4e-12	AT5G12020	HSP17.6II	heat shock protein 17.6-II	5
CARHR076850	159.647	0.088	-3.513	9.6e-12	AT3G02840	AT3G02840	armadillo/beta-catenin-like repeat-containing protein	3
CARHR125980	808.328	0.115	-3.116	9.6e-12	AT2G32210	AT2G32210	uncharacterized protein	2
CARHR285070	135.848	0.086	-3.543	9.6e-12	AT5G42380	CML39	calcium-binding protein CML37	5									h
CARHR154440	921.687	0.125	-3	1.02e-11	AT3G46080	AT3G46080	C2H2-type zinc finger protein	3
CARHR013720	498.103	0.117	-3.092	3.15e-11	AT1G13340	AT1G13340	Regulator of Vps4 activity in the MVB pathway protein	1
CARHR097940	184.356	0.101	-3.304	3.15e-11
CARHR050520	92.043	0.068	-3.886	3.19e-11	AT1G61810	BGLU45	beta-glucosidase 45	1
CARHR019980	229.648	0.11	-3.181	3.3e-11	AT1G19390	AT1G19390	putative wall-associated receptor kinase-like 11	1
CARHR122760	2262.54	0.133	-2.911	3.3e-11	AT2G29470	ATGSTU3	glutathione S-transferase tau 3	2
CARHR175490	129.998	0.095	-3.389	3.57e-11	AT5G46295	AT5G46295	uncharacterized protein	5
CARHR237680	434.833	0.116	-3.11	3.57e-11	AT4G29780	AT4G29780	uncharacterized protein	4
CARHR281780	815.718	0.132	-2.922	4.84e-11	AT5G65980	AT5G65980	auxin efflux carrier family protein	5
CARHR265630	6285.9	0.138	-2.859	7.07e-11	AT5G52640	AtHsp90-1	heat shock protein 81-1	5
CARHR122830	469.843	0.129	-2.95	1.01e-10	AT2G29500	AT2G29500	HSP20 family protein	2
CARHR170430	47.896	0.045	-4.479	1.01e-10	AT3G60120	BGLU27	beta glucosidase 27	3
CARHR201100	288.375	0.12	-3.065	1.01e-10
CARHR016540	854.702	0.13	-2.939	1.08e-10	AT1G16030	Hsp70b	heat shock protein 70B	1
CARHR100610	324.952	0.127	-2.979	1.41e-10	AT3G24500	MBF1C	multiprotein-bridging factor 1c	3
CARHR074580	304.534	0.13	-2.946	2.7e-10	AT1G79910	AT1G79910	Regulator of Vps4 activity in the MVB pathway protein	1
CARHR242260	333.478	0.127	-2.973	3.03e-10
CARHR289020	158.909	0.107	-3.218	3.03e-10	AT5G66890	AT5G66890	putative disease resistance protein	5
CARHR241090	2877.72	0.145	-2.785	3.26e-10	AT4G33070	AT4G33070	pyruvate decarboxylase	4
CARHR130230	417.215	0.144	-2.796	5.73e-10	AT2G35980	NHL10	late embryogenesis abundant hydroxyproline-rich glycoprotein	2
CARHR098150	393.393	0.141	-2.825	6.85e-10	AT3G22240	AT3G22240	uncharacterized protein	3
CARHR242360	49.232	0.053	-4.244	6.85e-10	AT4G34410	RRTF1	ethylene-responsive transcription factor ERF109	4
CARHR289800	123.219	0.113	-3.142	6.85e-10
CARHR004830	856.394	0.153	-2.713	7.18e-10	AT1G05340	AT1G05340	uncharacterized protein	1
CARHR183440	224.392	0.134	-2.898	8.07e-10	AT5G48570	FKBP65	peptidylprolyl isomerase	5
CARHR098860	343.35	0.138	-2.857	1.33e-09	AT3G22910	AT3G22910	Ca2+-transporting ATPase	3
CARHR070210	1797.87	0.164	-2.61	1.43e-09	AT1G76650	CML38	calcium-binding protein CML38	1
CARHR001620	51.777	0.072	-3.794	1.63e-09	AT1G02310	MAN1	mannan endo-1,4-beta-mannosidase 1	1
CARHR292310	656.112	0.155	-2.688	2.21e-09	AT1G66160	ATCMPG1	U-box domain-containing protein 20	1
CARHR017750	11093.8	0.17	-2.558	2.32e-09	AT1G17180	ATGSTU25	glutathione S-transferase TAU 25	1
CARHR292860	243.81	0.149	-2.747	2.32e-09	AT2G23270	AT2G23270	uncharacterized protein	2
CARHR200390	845.048	0.161	-2.633	2.46e-09	AT5G13080	WRKY75	putative WRKY transcription factor 75	5
CARHR165490	233.8	0.147	-2.769	2.51e-09
CARHR142410	61.443	0.086	-3.536	2.54e-09	AT2G47050	AT2G47050	plant invertase/pectin methylesterase inhibitor domain-containing protein	2
CARHR085600	276.727	0.152	-2.715	4.55e-09	AT3G11020	DREB2B	dehydration-responsive element-binding protein 2B	3
CARHR067570	1312.46	0.165	-2.604	5.09e-09	AT1G74310	ATHSP101	heat shock protein 101	1
CARHR089610	324.963	0.166	-2.593	6.25e-09
CARHR084050	391.335	0.159	-2.652	6.64e-09	AT3G09640	APX2	L-ascorbate peroxidase	3
CARHR289790	94.189	0.114	-3.131	7.55e-09	AT1G56250	PP2-B14	F-box protein PP2-B14	1
CARHR271290	129.264	0.134	-2.898	7.67e-09	AT5G57510	AT5G57510	uncharacterized protein	5
CARHR211760	104.326	0.117	-3.093	7.84e-09	AT5G01380	AT5G01380	transcription factor	5
CARHR060560	1008.68	0.179	-2.485	9.87e-09	AT1G67920	AT1G67920	uncharacterized protein	1
CARHR200270	2153.36	0.178	-2.488	1.1e-08	AT5G13200	AT5G13200	GEM-like protein 5	5
CARHR247060	1067.08	0.179	-2.482	1.1e-08	AT4G39670	AT4G39670	glycolipid transfer protein	4
CARHR097460	1492.61	0.188	-2.409	1.74e-08	AT3G21520	DMP1	DUF679 domain membrane protein 1	3
CARHR027680	588.311	0.179	-2.478	2.05e-08	AT1G28190	AT1G28190	uncharacterized protein	1
CARHR166620	120.591	0.137	-2.87	2.12e-08	AT3G56500	AT3G56500	serine-rich protein-like protein	3
CARHR189610	82.926	0.123	-3.018	2.12e-08	AT5G23950	AT5G23950	calcium-dependent lipid-binding domain-containing protein	5
CARHR063020	1446.73	0.187	-2.419	2.17e-08	AT1G69930	ATGSTU11	glutathione S-transferase TAU 11	1
CARHR162170	603.408	0.177	-2.496	2.73e-08	AT3G52400	SYP122	syntaxin-122	3
CARHR085900	1156.51	0.193	-2.37	3.44e-08	AT3G11340	AT3G11340	UDP-glycosyltransferase-like protein	3
CARHR274480	4603.1	0.193	-2.372	3.74e-08	AT5G60800	AT5G60800	heavy metal transport/detoxification domain-containing protein	5
CARHR043110	274.981	0.158	-2.658	3.78e-08	AT1G52890	ANAC019	NAC domain-containing protein 19	1
CARHR256610	94.873	0.124	-3.012	3.78e-08	AT4G10250	ATHSP22.0	heat shock protein 22	4
CARHR063000	2145.46	0.188	-2.41	3.87e-08	AT1G69920	ATGSTU12	glutathione S-transferase TAU 12	1
CARHR273400	2919.75	0.202	-2.308	4.87e-08	AT5G59820	RHL41	C2H2-type zinc finger protein	5
CARHR280570	992.941	0.188	-2.409	4.87e-08	AT5G67080	MAPKKK19	mitogen-activated protein kinase kinase kinase 19	5
CARHR109350	6410.99	0.202	-2.305	4.91e-08	AT4G34131	UGT73B3	UDP-glucosyl transferase 73B3	4
CARHR264950	123.475	0.148	-2.753	5.45e-08	AT5G52020	AT5G52020	ethylene-responsive transcription factor ERF025	5
CARHR285860	90.593	0.123	-3.019	7.19e-08	AT5G59490	AT5G59490	haloacid dehalogenase-like hydrolase domain-containing protein	5
CARHR018870	493.142	0.187	-2.423	8.29e-08
CARHR288750	344.82	0.191	-2.387	8.29e-08
CARHR132960	129.503	0.153	-2.706	9e-08	AT2G38340	DREB19	dehydration-responsive element-binding protein 2E	2
CARHR245750	9209.91	0.211	-2.246	9.17e-08	AT4G37370	CYP81D8	cytochrome P450, family 81, subfamily D, polypeptide 8	4
CARHR075270	2673.06	0.201	-2.312	1.04e-07	AT3G01650	RGLG1	E3 ubiquitin-protein ligase RGLG1	3
CARHR149860	463.206	0.183	-2.451	1.06e-07	AT3G28210	PMZ	zinc finger AN1 domain-containing stress-associated protein 12	3
CARHR005420	151.382	0.169	-2.568	1.16e-07	AT1G05880	ARI12	putative E3 ubiquitin-protein ligase ARI12	1
CARHR232600	951.968	0.199	-2.332	1.26e-07	AT4G25200	ATHSP23.6-MITO	small heat shock protein 23.6	4
CARHR120340	279.977	0.174	-2.524	1.52e-07
CARHR131160	418.909	0.198	-2.334	1.52e-07	AT2G36770	AT2G36770	UDP-glucosyl transferase 73C	2
CARHR157660	3297.59	0.214	-2.227	1.52e-07	AT3G48850	PHT3;2	phosphate transporter 3;2	3
CARHR265690	1444.39	0.211	-2.242	1.52e-07
CARHR243920	1320.8	0.213	-2.234	1.8e-07
CARHR115990	318.044	0.188	-2.413	1.81e-07	AT2G25460	AT2G25460	uncharacterized protein	2
CARHR175630	1078.74	0.202	-2.307	1.81e-07
CARHR007140	499.211	0.186	-2.427	1.87e-07	AT1G07400	AT1G07400	class I heat shock protein	1
CARHR130460	2528.32	0.214	-2.221	1.99e-07	AT2G36220	AT2G36220	uncharacterized protein	2
CARHR229620	542.31	0.187	-2.418	2.26e-07	AT4G22690	CYP706A1	cytochrome P450, family 706, subfamily A, polypeptide 1	4
CARHR063610	158.465	0.172	-2.537	2.47e-07	AT1G70440	SRO3	SRO3-like protein	1
CARHR129950	218.849	0.188	-2.412	3e-07	AT2G35710	AT2G35710	nucleotide-diphospho-sugar transferase domain-containing protein	2
CARHR267520	73.768	0.141	-2.828	3.1e-07
CARHR089600	4541.73	0.226	-2.147	3.23e-07	AT3G14620	CYP72A8	cytochrome P450, family 72, subfamily A, polypeptide 8	3
CARHR187750	95.023	0.141	-2.823	3.25e-07
CARHR131130	3580.96	0.223	-2.162	3.53e-07
CARHR001720	568.518	0.201	-2.315	4e-07	AT1G02400	ATGA2OX4	gibberellin 2-oxidase 6	1
CARHR198580	1141.81	0.22	-2.185	4e-07	AT5G14730	AT5G14730	uncharacterized protein	5
CARHR123270	768.05	0.203	-2.298	4.22e-07	AT2G30020	AT2G30020	putative protein phosphatase 2C 25	2
CARHR087080	4783.95	0.216	-2.213	4.27e-07	AT3G12580	HSP70	heat shock protein 70-4	3
CARHR259440	81.188	0.14	-2.84	4.93e-07	AT2G42340	AT2G42340	uncharacterized protein	2
CARHR265700	388.963	0.203	-2.303	5.05e-07
CARHR207830	582.542	0.209	-2.255	5.25e-07	AT5G05410	DREB2	dehydration-responsive element-binding protein 2A	5
CARHR213820	2534.22	0.224	-2.159	5.36e-07	AT5G40690	AT5G40690	uncharacterized protein	5
CARHR102010	7825.75	0.232	-2.107	5.66e-07	AT2G04040	ATDTX1	MATE efflux family protein	2
CARHR192600	9346.36	0.218	-2.201	5.66e-07	AT5G20230	SAG14	blue copper protein	5
CARHR140760	5228.9	0.231	-2.114	6.46e-07	AT2G45570	CYP76C2	cytochrome P450 76C2	2
CARHR101610	2001.62	0.232	-2.108	6.68e-07	AT3G25250	AGC2	serine/threonine-protein kinase OXI1	3
CARHR053220	423.423	0.2	-2.32	6.7e-07	AT1G59860	AT1G59860	HSP20-like chaperone	1
CARHR251750	169.254	0.188	-2.414	6.7e-07	AT4G03320	tic20-IV	translocon at the inner envelope membrane of chloroplasts 20-IV	4
CARHR044380	50.121	0.115	-3.115	6.9e-07	AT1G54050	AT1G54050	HSP20-like chaperone	1
CARHR074390	546.77	0.213	-2.231	7.32e-07	AT1G80110	ATPP2-B11	F-box protein PP2-B11	1
CARHR081420	1211.45	0.221	-2.178	7.51e-07	AT3G06780	AT3G06780	glycine-rich protein	3
CARHR144620	3829.79	0.227	-2.142	8.58e-07	AT2G02010	GAD4	glutamate decarboxylase 4	2
CARHR191390	1996.5	0.232	-2.109	8.58e-07	AT5G22140	AT5G22140	FAD/NAD(P)-binding oxidoreductase family protein	5
CARHR047330	338.926	0.22	-2.184	9.07e-07	AT1G63840	AT1G63840	RING/U-box domain-containing protein	1
CARHR182020	3677.44	0.229	-2.128	9.17e-07	AT5G49480	ATCP1	Ca2+-binding protein 1	5
CARHR073650	191.872	0.191	-2.389	9.73e-07	AT1G80820	CCR2	cinnamoyl-CoA reductase	1
CARHR114930	360.474	0.207	-2.27	9.73e-07	AT2G26150	ATHSFA2	heat stress transcription factor A-2	2
CARHR267370	140.639	0.192	-2.381	9.73e-07	AT5G54165	AT5G54165	uncharacterized protein	5
CARHR259590	2796.07	0.234	-2.098	1.06e-06	AT4G08555	AT4G08555	uncharacterized protein	4
CARHR246100	39.879	0.092	-3.447	1.08e-06	AT4G37710	AT4G37710	VQ motif-containing protein	4
CARHR107890	57.406	0.143	-2.807	1.11e-06	AT2G17660	AT2G17660	RPM1-interacting protein 4-like protein	2
CARHR040410	1163.03	0.231	-2.116	1.14e-06	AT1G50400	AT1G50400	mitochondrial import receptor subunit TOM40	1
CARHR018860	137.549	0.18	-2.47	1.15e-06
CARHR112780	435.138	0.224	-2.157	1.15e-06
CARHR261550	202.369	0.187	-2.419	1.15e-06
CARHR071900	27.172	0.069	-3.868	1.24e-06	AT1G78390	ATNCED9	9-cis-epoxycarotenoid dioxygenase NCED9	1
CARHR116810	164.494	0.174	-2.52	1.24e-06	AT2G24850	TAT3	tyrosine aminotransferase 3	2
CARHR265710	2243.05	0.238	-2.069	1.32e-06	AT5G52750	AT5G52750	heavy metal transport/detoxification domain-containing protein	5
CARHR008970	1412.8	0.243	-2.038	1.43e-06	AT1G09080	BIP3	Hsp70 protein BiP chaperone BIP-L	1
CARHR250570	19843.2	0.225	-2.153	1.43e-06	AT4G02380	SAG21	senescence-associated protein	4
CARHR048900	304.028	0.211	-2.243	1.49e-06	AT1G62840	AT1G62840	uncharacterized protein	1
CARHR009080	139.726	0.19	-2.399	1.64e-06	AT1G09155	AtPP2-B15	F-box protein PP2-B15	1
CARHR081840	659.593	0.223	-2.166	1.7e-06	AT3G07195	AT3G07195	RPM1-interacting protein 4 (RIN4) family protein	3
CARHR017760	37910.1	0.242	-2.046	1.81e-06	AT1G17170	GST	glutathione S-transferase TAU 24	1
CARHR132520	1856.67	0.232	-2.108	1.81e-06	AT2G37970	SOUL-1	SOUL heme-binding-like protein	2
CARHR202640	363.68	0.223	-2.164	1.81e-06	AT5G10695	AT5G10695	uncharacterized protein	5
CARHR046870	685.744	0.228	-2.134	1.82e-06	AT1G64065	AT1G64065	late embryogenesis abundant hydroxyproline-rich glycoprotein	1
CARHR058820	118.361	0.172	-2.542	1.82e-06
CARHR276270	2441.05	0.241	-2.05	1.82e-06	AT5G62480	ATGSTU9	glutathione S-transferase tau 9	5
CARHR243390	1164.17	0.227	-2.141	1.85e-06	AT4G35110	AT4G35110	phospholipase-like (PEARLI 4) family protein	4
CARHR013840	1236.13	0.248	-2.014	1.89e-06	AT1G13520	AT1G13520	uncharacterized protein	1
CARHR196250	1377	0.228	-2.133	1.89e-06	AT5G16910	ATCSLD2	cellulose synthase-like protein D2	5
CARHR215440	122.059	0.193	-2.374	1.89e-06	AT5G37490	AT5G37490	U-box domain-containing protein 21	5
CARHR019380	588.594	0.222	-2.169	1.91e-06	AT1G18740	AT1G18740	uncharacterized protein	1
CARHR027970	78.984	0.169	-2.565	1.92e-06	AT1G28480	GRX480	glutaredoxin-C9	1
CARHR245480	2447.14	0.253	-1.981	1.98e-06	AT4G37030	AT4G37030	uncharacterized protein	4
CARHR207320	51.292	0.134	-2.896	1.98e-06
CARHR267510	67.553	0.155	-2.688	1.98e-06
CARHR114180	59.878	0.141	-2.831	2.03e-06	AT2G22860	ATPSK2	phytosulfokine-beta	2
CARHR291590	2925.47	0.247	-2.016	2.05e-06	AT3G63380	AT3G63380	Ca2+-transporting ATPase	3
CARHR197440	1512.09	0.233	-2.103	2.16e-06	AT5G15870	AT5G15870	glycosyl hydrolase family 81 protein	5
CARHR244410	274.656	0.215	-2.221	2.22e-06	AT4G36010	AT4G36010	pathogenesis-related thaumatin family protein	4
CARHR265680	299.75	0.22	-2.185	2.22e-06
CARHR005200	12867.3	0.251	-1.994	2.31e-06	AT1G05680	UGT74E2	Uridine diphosphate glycosyltransferase 74E2	1
CARHR035720	741.337	0.236	-2.084	2.44e-06	AT1G43910	AT1G43910	P-loop containing nucleoside triphosphate hydrolase-like protein	1
CARHR142930	1627.18	0.248	-2.009	2.44e-06	AT2G47520	HRE2	ethylene-responsive transcription factor ERF071	2
CARHR120160	2277.35	0.243	-2.039	2.57e-06	AT2G27500	AT2G27500	glucan endo-1,3-beta-glucosidase 14	2
CARHR015410	1083.86	0.24	-2.059	3.28e-06	AT5G35525	AT5G35525	PLAC8 family protein	5
CARHR159610	765.36	0.235	-2.088	3.35e-06	AT3G50260	CEJ1	ethylene-responsive transcription factor ERF011	3
CARHR146170	2541.42	0.248	-2.009	3.43e-06
CARHR016070	32236.7	0.264	-1.92	3.77e-06	AT1G15520	ABCG40	ABC transporter G family member 40	1
CARHR090610	999.338	0.25	-2.002	3.96e-06
CARHR139780	71.155	0.165	-2.596	3.97e-06	AT2G44578	AT2G44578	RING/U-box domain-containing protein	2
CARHR066540	310.797	0.237	-2.076	4.14e-06	AT1G73540	NUDT21	nudix hydrolase 21	1
CARHR009470	2115.21	0.25	-1.997	4.58e-06	AT1G09500	AT1G09500	Rossmann-fold NAD(P)-binding domain-containing protein	1
CARHR026080	410.567	0.241	-2.054	4.78e-06	AT1G25400	AT1G25400	uncharacterized protein	1
CARHR263840	130.411	0.21	-2.251	5.05e-06
CARHR192020	1733.32	0.242	-2.047	5.05e-06	AT5G20830	SUS1	sucrose synthase 1	5
CARHR200260	4364.77	0.263	-1.928	5.27e-06	AT5G13210	AT5G13210	uncharacterized protein	5
CARHR062860	291.76	0.232	-2.105	5.38e-06	AT1G69790	AT1G69790	protein kinase domain-containing protein	1
CARHR031720	8602.76	0.265	-1.915	5.57e-06	AT1G32350	AOX1D	alternative oxidase 3	1
CARHR177730	378.365	0.243	-2.042	5.85e-06	AT5G44990	AT5G44990	Glutathione S-transferase family protein	5
CARHR097210	199.203	0.227	-2.138	5.92e-06
CARHR156420	55.159	0.154	-2.698	6.04e-06	AT3G47740	ATATH2	ABC transporter A family member 3	3
CARHR134950	13341.5	0.264	-1.919	6.11e-06	AT2G40000	HSPRO2	HS1 PRO-1 2-like protein	2
CARHR151170	92.646	0.162	-2.623	6.69e-06	AT3G44870	AT3G44870	S-adenosyl-L-methionine-dependent methyltransferase-like protein	3
CARHR136510	535.9	0.245	-2.03	6.74e-06	AT2G41380	AT2G41380	S-adenosyl-L-methionine-dependent methyltransferase-like protein	2
CARHR063030	269.999	0.239	-2.066	6.87e-06
CARHR281070	298.226	0.241	-2.056	6.87e-06	AT5G66650	AT5G66650	uncharacterized protein	5
CARHR073630	2228.98	0.262	-1.933	6.89e-06	AT1G80840	WRKY40	putative WRKY transcription factor 40	1
CARHR165950	151.51	0.214	-2.227	7.27e-06	AT3G55840	AT3G55840	Hs1pro-1 protein	3
CARHR152090	99.058	0.198	-2.333	8.2e-06	AT3G29000	AT3G29000	putative calcium-binding protein CML30	3
CARHR278800	152.774	0.228	-2.133	8.85e-06	AT5G64810	WRKY51	putative WRKY transcription factor 51	5
CARHR005060	281.898	0.246	-2.026	9.03e-06	AT1G05575	AT1G05575	uncharacterized protein	1
CARHR154680	23.143	0.079	-3.655	9.05e-06	AT3G46230	ATHSP17.4	heat shock protein 17.4	3
CARHR071810	1035.7	0.267	-1.906	9.06e-06
CARHR032430	3797.65	0.265	-1.916	9.08e-06	AT1G33110	AT1G33110	MATE efflux family protein	1
CARHR172490	9387.76	0.273	-1.871	9.1e-06	AT3G62150	PGP21	ABC transporter B family member 21	3
CARHR232710	322.975	0.242	-2.045	9.1e-06	AT4G25300	AT4G25300	protein SRG1	4
CARHR062790	9725.44	0.266	-1.909	9.59e-06
CARHR011030	160.754	0.226	-2.145	9.68e-06	AT1G10810	AT1G10810	NAD(P)-linked oxidoreductase-like protein	1
CARHR186030	1770.22	0.272	-1.878	9.68e-06	AT5G27420	CNI1	E3 ubiquitin-protein ligase ATL31	5
CARHR063010	1084.99	0.255	-1.969	9.94e-06
CARHR008780	21.866	0.073	-3.775	9.99e-06	AT1G08860	BON3	protein BONZAI 3	1
CARHR223830	53.862	0.151	-2.731	1.07e-05	AT4G17220	ATMAP70-5	microtubule-associated proteins 70-5	4
CARHR276300	298.905	0.243	-2.04	1.07e-05	AT5G62520	SRO5	RCD one 5-like protein	5
CARHR273300	417.228	0.243	-2.042	1.08e-05	AT5G59720	HSP18.2	heat shock protein 18.2	5
CARHR023980	472.567	0.26	-1.945	1.18e-05	AT1G23550	SRO2	RCD one 2-like protein	1
CARHR102000	9016.02	0.277	-1.854	1.2e-05
CARHR074990	976.272	0.26	-1.942	1.29e-05	AT3G01970	WRKY45	WRKY DNA-binding protein 45	3
CARHR251930	113.933	0.221	-2.177	1.29e-05	AT1G78340	ATGSTU22	glutathione S-transferase TAU 22	1
CARHR136730	337.99	0.253	-1.98	1.37e-05	AT2G41640	AT2G41640	Glycosyltransferase family 61 protein	2
CARHR241770	1211.97	0.271	-1.883	1.39e-05
CARHR114170	53.119	0.157	-2.673	1.43e-05
CARHR056050	812.879	0.276	-1.858	1.46e-05
CARHR063590	1191.33	0.268	-1.901	1.46e-05	AT1G70420	AT1G70420	uncharacterized protein	1
CARHR012510	1287.55	0.278	-1.847	1.48e-05	AT1G12200	AT1G12200	dimethylaniline monooxygenase (N-oxide forming)	1
CARHR184140	2010.39	0.276	-1.859	1.5e-05
CARHR146510	25735.4	0.276	-1.859	1.5e-05	AT2G03760	ST1	flavonol sulfotransferase-like protein	2
CARHR206310	4832.83	0.283	-1.823	1.56e-05	AT5G06860	PGIP1	Polygalacturonase inhibitor 1	5
CARHR083020	157.768	0.22	-2.185	1.61e-05
CARHR036230	5239.89	0.263	-1.93	1.67e-05	AT1G45145	ATTRX5	thioredoxin H5	1
CARHR032240	2437.53	0.277	-1.855	1.68e-05	AT1G32920	AT1G32920	uncharacterized protein	1
CARHR195530	480.666	0.254	-1.979	1.7e-05	AT5G17650	AT5G17650	glycine/proline-rich protein	5
CARHR125810	4433.34	0.278	-1.846	1.71e-05	AT2G32020	AT2G32020	GCN5-related N-acetyltransferase-like protein	2
CARHR065240	16617.3	0.278	-1.847	1.73e-05	AT1G72330	ALAAT2	alanine aminotransferase 2	1
CARHR089700	400.555	0.25	-1.998	1.76e-05	AT3G14770	SWEET2	nodulin MtN3-like protein	3
CARHR070160	1867.76	0.278	-1.848	1.92e-05	AT1G76600	AT1G76600	uncharacterized protein	1
CARHR091540	221.659	0.229	-2.128	1.96e-05	AT3G16330	AT3G16330	uncharacterized protein	3
CARHR158660	8541.04	0.261	-1.94	1.96e-05	AT3G49620	DIN11	2-oxoglutarate-Fe(II)-dependent oxygenase domain-containing protein	3
CARHR113660	548.139	0.247	-2.018	1.98e-05	AT2G22470	AGP2	arabinogalactan protein 2	2
CARHR122770	296.543	0.255	-1.971	1.98e-05	AT2G29480	ATGSTU2	glutathione S-transferase	2
CARHR127090	511.282	0.267	-1.905	2.01e-05
CARHR057490	735.794	0.272	-1.879	2.02e-05	AT1G65690	AT1G65690	late embryogenesis abundant (LEA) hydroxyproline-rich glycoprotein	1
CARHR166850	1642.54	0.28	-1.839	2.07e-05	AT3G56710	SIB1	sigma factor binding protein 1	3
CARHR023540	832.904	0.272	-1.877	2.11e-05	AT1G23120	AT1G23120	major latex-related protein	1
CARHR090550	211.717	0.247	-2.015	2.13e-05	AT3G15500	NAC3	NAC domain-containing protein 55	3
CARHR107190	3522.88	0.277	-1.853	2.15e-05	AT2G16900	AT2G16900	phospholipase-like protein	2
CARHR019640	3373.82	0.281	-1.829	2.16e-05	AT1G19020	AT1G19020	uncharacterized protein	1
CARHR065710	50.716	0.167	-2.58	2.17e-05
CARHR290010	4288.21	0.272	-1.877	2.17e-05	AT4G15610	AT4G15610	uncharacterized protein	4
CARHR123460	686.849	0.273	-1.875	2.2e-05	AT2G30140	AT2G30140	UDP-glucoronosyl/UDP-glucosyl transferase-like protein	2
CARHR032350	1434.82	0.273	-1.874	2.22e-05	AT1G33030	AT1G33030	O-methyltransferase-like protein	1
CARHR006840	165.315	0.237	-2.075	2.38e-05	AT1G07135	AT1G07135	glycine-rich protein	1
CARHR131110	5063.15	0.287	-1.801	2.53e-05	AT2G36750	UGT73C1	cytokinin-O-glucosyltransferase 1	2
CARHR270700	195.152	0.245	-2.03	2.57e-05	AT5G56960	AT5G56960	putative transcription factor bHLH041	5
CARHR065910	155.075	0.246	-2.022	2.66e-05
CARHR268510	418.14	0.271	-1.885	2.85e-05	AT5G55150	AT5G55150	uncharacterized protein	5
CARHR288960	239.863	0.268	-1.9	2.91e-05	AT5G11180	GLR2.6	glutamate receptor 2.6	5
CARHR142370	26967.1	0.298	-1.744	2.96e-05	AT2G47000	PGP4	ABC transporter B family member 4	2
CARHR085890	134.254	0.24	-2.062	2.97e-05
CARHR163000	298.139	0.27	-1.891	2.98e-05	AT3G53150	UGT73D1	UDP-glucosyl transferase 73D1	3
CARHR017720	695.182	0.279	-1.841	3.11e-05	AT1G17147	AT1G17147	VQ motif-containing protein	1
CARHR286700	2184.35	0.281	-1.833	3.16e-05	AT3G28580	AT3G28580	AAA-type ATPase family protein	3
CARHR103910	248.738	0.253	-1.981	3.23e-05
CARHR291170	112.699	0.237	-2.079	3.27e-05	AT1G71520	AT1G71520	ethylene-responsive transcription factor ERF020	1
CARHR027860	125.676	0.234	-2.096	3.51e-05
CARHR008850	230.032	0.249	-2.007	3.65e-05	AT1G08940	AT1G08940	Phosphoglycerate mutase-like protein	1
CARHR010270	9870.69	0.297	-1.751	3.82e-05	AT1G10170	ATNFXL1	NF-X1-type zinc finger protein NFXL1	1
CARHR050770	138.565	0.242	-2.044	3.82e-05	AT1G61610	AT1G61610	S-locus lectin protein kinase-like protein	1
CARHR224170	1385.65	0.288	-1.797	3.84e-05	AT4G17500	ATERF-1	ethylene-responsive transcription factor 1A	4
CARHR017980	218.787	0.236	-2.084	3.99e-05	AT1G17380	JAZ5	protein TIFY 11A	1
CARHR189470	546.661	0.284	-1.818	4.09e-05	AT5G24110	WRKY30	WRKY DNA-binding protein 30	5
CARHR151850	474.628	0.282	-1.826	4.17e-05
CARHR195860	46.848	0.172	-2.54	4.25e-05	AT5G17350	AT5G17350	uncharacterized protein	5
CARHR075540	63.712	0.186	-2.425	4.29e-05	AT3G01430	AT3G01430	uncharacterized protein	3
CARHR078140	156.053	0.231	-2.116	4.29e-05	AT3G04010	AT3G04010	O-Glycosyl hydrolases family 17 protein	3
CARHR112630	2962.84	0.289	-1.793	4.29e-05	AT2G21640	AT2G21640	uncharacterized protein	2
CARHR068600	112.544	0.232	-2.107	4.33e-05
CARHR235850	117.054	0.223	-2.165	4.35e-05	AT4G28140	AT4G28140	ethylene-responsive transcription factor ERF054	4
CARHR035240	6061.82	0.294	-1.765	4.39e-05	AT1G42990	BZIP60	bZIP transcription factor 60	1
CARHR289010	2078.51	0.279	-1.844	4.46e-05
CARHR219930	4240.12	0.302	-1.727	4.58e-05	AT2G18193	AT2G18193	P-loop containing nucleoside triphosphate hydrolase-like protein	2
CARHR225830	3201.14	0.286	-1.806	4.86e-05	AT4G18950	AT4G18950	Integrin-linked protein kinase family protein	4
CARHR067880	1665.05	0.292	-1.774	4.88e-05	AT1G74590	ATGSTU10	glutathione S-transferase TAU 10	1
CARHR125910	240.207	0.243	-2.041	5.2e-05	AT2G32120	HSP70T-2	heat-shock protein 70T-2	2
CARHR160480	1805.29	0.285	-1.809	5.39e-05	AT3G50910	AT3G50910	uncharacterized protein	3
CARHR249830	16178.3	0.3	-1.738	5.39e-05	AT4G01870	AT4G01870	tolB-related protein	4
CARHR131150	3750.45	0.3	-1.735	5.62e-05	AT2G36780	AT2G36780	UDP-glucosyl transferase 73C	2
CARHR024110	662.159	0.282	-1.825	5.95e-05	AT1G23710	AT1G23710	uncharacterized protein	1
CARHR269340	372.977	0.278	-1.847	6.05e-05	AT5G55970	AT5G55970	RING/U-box domain-containing protein	5
CARHR019850	21.035	0.084	-3.57	6.12e-05	AT1G19250	FMO1	putative flavin-containing monooxygenase 1	1
CARHR089630	1496.51	0.305	-1.712	6.15e-05
CARHR252500	161.249	0.248	-2.013	6.15e-05	AT4G05030	AT4G05030	putative copper transport protein	4
CARHR143720	602.549	0.284	-1.815	6.25e-05	AT2G01180	ATPAP1	Lipid phosphate phosphatase 1	2
CARHR146970	19.262	0.089	-3.492	6.6e-05
CARHR121100	36.621	0.141	-2.822	6.7e-05
CARHR254060	2167.33	0.297	-1.753	6.91e-05	AT4G12120	SEC1B	protein transport sec1b	4
CARHR207680	2120.61	0.293	-1.769	7.23e-05	AT5G05600	AT5G05600	oxidoreductase, 2OG-Fe(II) oxygenase family protein	5
CARHR089620	15965.1	0.315	-1.666	7.27e-05	AT3G14660	CYP72A13	cytochrome P450, family 72, subfamily A, polypeptide 13	3
CARHR070140	207.345	0.264	-1.923	7.51e-05	AT1G76590	AT1G76590	PLATZ transcription factor domain-containing protein	1
CARHR187760	99.228	0.229	-2.125	7.51e-05	AT5G25440	AT5G25440	protein kinase family protein	5
CARHR204930	192.853	0.253	-1.984	8.12e-05	AT5G08240	AT5G08240	uncharacterized protein	5
CARHR149930	528.763	0.302	-1.727	8.21e-05
CARHR065460	288.948	0.26	-1.946	8.49e-05	AT1G72520	LOX4	lipoxygenase 4	1
CARHR021570	134.937	0.246	-2.024	8.77e-05
CARHR125550	160.091	0.264	-1.921	9.46e-05	AT2G31865	PARG2	putative poly(ADP-ribose) glycohydrolase 2	2
CARHR023270	44.632	0.18	-2.476	9.71e-05
CARHR133560	47.296	0.199	-2.328	0.000105	AT2G38830	AT2G38830	Ubiquitin-conjugating enzyme/RWD-like protein	2
CARHR145630	31.519	0.145	-2.786	0.000105
CARHR131170	10041.8	0.314	-1.672	0.000105	AT2G36800	DOGT1	cytokinin-O-glucosyltransferase 3	2
CARHR192980	384.645	0.287	-1.803	0.000107	AT5G19880	AT5G19880	peroxidase 58	5
CARHR169730	2993.71	0.301	-1.733	0.000109	AT3G59350	AT3G59350	protein kinase family protein	3
CARHR107660	644.261	0.296	-1.755	0.000115	AT2G17500	AT2G17500	auxin efflux carrier-like protein	2
CARHR123570	1015.01	0.303	-1.721	0.000117	AT2G30250	WRKY25	putative WRKY transcription factor 25	2
CARHR054840	2400.25	0.299	-1.74	0.000121
CARHR177710	1544.45	0.304	-1.716	0.000124	AT5G45020	AT5G45020	putative glutathione S-transferase	5
CARHR245510	1912.91	0.3	-1.739	0.00013	AT4G36990	HSF4	heat stress transcription factor B-1	4
CARHR141810	58.177	0.213	-2.232	0.000136	AT2G46495	AT2G46495	RING/U-box domain-containing protein	2
CARHR094370	162.999	0.266	-1.913	0.000137	AT3G18950	AT3G18950	transducin/WD40 domain-containing protein	3
CARHR242720	5973.68	0.313	-1.677	0.000147	AT4G34138	UGT73B1	UDP-glucosyl transferase 73B1	4
CARHR058810	19043.5	0.33	-1.598	0.000152
CARHR071930	100.602	0.253	-1.985	0.000152	AT1G78410	AT1G78410	VQ motif-containing protein	1
CARHR271880	7641.31	0.314	-1.673	0.000154	AT5G58070	ATTIL	outer membrane lipoprotein Blc	5
CARHR131180	6463.47	0.322	-1.636	0.000155
CARHR242700	1523.68	0.308	-1.699	0.000155	AT4G34150	AT4G34150	calcium-dependent lipid-binding domain-containing protein	4
CARHR023360	226.508	0.28	-1.835	0.000156
CARHR058770	20260.9	0.329	-1.605	0.000156
CARHR250820	6384.28	0.305	-1.714	0.000163	AT4G02520	ATPM24.1	glutathione S-transferase PM24	4
CARHR290240	9691.25	0.322	-1.637	0.000169	AT4G15760	MO1	monooxygenase 1	4
CARHR207060	1178.74	0.303	-1.724	0.000174	AT5G06320	NHL3	NDR1/HIN1-Like protein 3	5
CARHR177670	115.544	0.26	-1.941	0.000177
CARHR083710	1364.43	0.297	-1.752	0.000188	AT3G09350	Fes1A	protein Fes1A	3
CARHR076110	922.895	0.302	-1.727	0.000189	AT3G02140	TMAC2	Ninja-family protein AFP4	3
CARHR153680	319.026	0.308	-1.7	0.000192	AT3G50930	BCS1	cytochrome BC1 synthesis	3
CARHR025870	9439.24	0.327	-1.613	0.000198	AT2G41730	AT2G41730	uncharacterized protein	2
CARHR223820	138.528	0.283	-1.821	0.000209	AT4G17215	AT4G17215	Pollen Ole e 1 allergen and extensin family protein	4
CARHR009120	1115.16	0.309	-1.696	0.000209	AT1G09180	ATSARA1A	Arf/Sar family protein	1
CARHR134490	908.261	0.31	-1.689	0.000215	AT2G39650	AT2G39650	uncharacterized protein	2
CARHR090570	108.085	0.254	-1.979	0.000216	AT3G15518	AT3G15518	uncharacterized protein	3
CARHR035910	487.726	0.287	-1.799	0.000216	AT1G44350	ILL6	IAA-amino acid hydrolase ILR1-like 6	1
CARHR106150	36.325	0.163	-2.618	0.00022	AT2G15780	AT2G15780	Plastocyanin-like domain-containing protein	2
CARHR224820	516.702	0.309	-1.694	0.000224	AT4G18050	PGP9	P-glycoprotein 9	4
CARHR193120	2876.01	0.328	-1.607	0.000224	AT4G12735	AT4G12735	uncharacterized protein	4
CARHR146590	4118.45	0.333	-1.589	0.000236	AT3G25610	AT3G25610	phospholipid-transporting ATPase 10	3
CARHR253800	686.684	0.302	-1.726	0.000236	AT4G12400	Hop3	putative stress-inducible protein	4
CARHR008830	704.565	0.317	-1.659	0.00024	AT1G08920	ESL1	sugar transporter ERD6-like 3	1
CARHR122810	9352.22	0.325	-1.62	0.00024	AT2G29490	ATGSTU1	glutathione S-transferase	2
CARHR060440	4073.83	0.315	-1.664	0.000243	AT1G67810	SUFE2	sulfur E2	1
CARHR130760	7020.68	0.319	-1.648	0.000243	AT2G36460	AT2G36460	fructose-bisphosphate aldolase, class I	2
CARHR156460	3436.49	0.331	-1.594	0.000243	AT3G47780	ATATH6	ABC transporter A family member 7	3
CARHR109270	819.018	0.316	-1.663	0.000248	AT2G18690	AT2G18690	uncharacterized protein	2
CARHR233710	592.527	0.313	-1.678	0.000252	AT4G26180	AT4G26180	Mitochondrial substrate carrier family protein	4
CARHR092130	32.946	0.16	-2.642	0.000263	AT3G16860	COBL8	COBRA-like protein 8	3
CARHR254730	49.997	0.205	-2.29	0.000264	AT4G11655	AT4G11655	uncharacterized protein	4
CARHR017460	21.608	0.118	-3.082	0.000268	AT1G16950	AT1G16950	uncharacterized protein	1
CARHR265440	1072.97	0.321	-1.64	0.000268	AT5G52450	AT5G52450	mate efflux domain-containing protein	5
CARHR236050	642.845	0.32	-1.644	0.000273	AT4G28350	AT4G28350	concanavalin A-like lectin kinase-like protein	4
CARHR065120	661.265	0.308	-1.699	0.000273	AT1G72280	AERO1	endoplasmic oxidoreductin-1	1
CARHR132840	274.161	0.294	-1.768	0.000275	AT2G38250	AT2G38250	DNA-binding protein	2
CARHR095030	347.124	0.314	-1.672	0.000283	AT3G19580	AZF2	zinc-finger protein 2	3
CARHR078170	228.004	0.305	-1.711	0.000286	AT3G04050	AT3G04050	pyruvate kinase	3
CARHR196920	197.424	0.29	-1.785	0.000287
CARHR235630	512.418	0.306	-1.709	0.000291	AT4G27940	MTM1	manganese tracking factor for mitochondrial SOD2	4
CARHR083310	810.052	0.317	-1.657	0.000306	AT3G08970	ATERDJ3A	DnaJ domain-containing protein	3
CARHR099180	76.119	0.249	-2.003	0.000306	AT3G23230	AT3G23230	ethylene-responsive transcription factor ERF098	3
CARHR287940	239.52	0.279	-1.839	0.000307	AT5G49520	WRKY48	putative WRKY transcription factor 48	5
CARHR051720	4280.24	0.339	-1.56	0.000315	AT1G60750	AT1G60750	auxin-induced atb2-like protein	1
CARHR267290	77.689	0.249	-2.006	0.000316	AT5G54095	AT5G54095	uncharacterized protein	5
CARHR027430	33.095	0.174	-2.525	0.000316
CARHR263380	8236.42	0.336	-1.575	0.000323	AT5G39050	AT5G39050	HXXXD-type acyl-transferase-like protein	5
CARHR142540	84.481	0.253	-1.983	0.000324
CARHR067870	219.57	0.291	-1.779	0.00033
CARHR171730	21.159	0.118	-3.083	0.000336	AT3G61390	AT3G61390	U-box domain-containing protein 36	3
CARHR289040	104.494	0.267	-1.903	0.000338
CARHR116530	1218.19	0.327	-1.613	0.000338	AT2G25140	CLPB4	casein lytic proteinase B4	2
CARHR271690	518.047	0.322	-1.637	0.000338	AT5G57910	AT5G57910	uncharacterized protein	5
CARHR267770	819.799	0.323	-1.631	0.000341	AT5G54490	PBP1	pinoid-binding protein 1	5
CARHR278740	1416.8	0.327	-1.612	0.000341	AT5G64750	ABR1	ethylene-responsive transcription factor ABR1	5
CARHR194910	466.972	0.316	-1.661	0.000364	AT5G18150	AT5G18150	Methyltransferase-related protein	5
CARHR000370	9.036	0.024	-5.406	0.000377	AT1G01980	AT1G01980	FAD-binding and BBE domain-containing protein	1
CARHR202560	493.429	0.31	-1.691	0.000387	AT5G10750	AT5G10750	uncharacterized protein	5
CARHR209580	425.216	0.309	-1.695	0.000387	AT5G03720	AT-HSFA3	heat shock transcription factor A3	5
CARHR252960	106.343	0.259	-1.948	0.000387	AT4G04540	CRK39	putative cysteine-rich receptor-like protein kinase 39	4
CARHR267300	1798.98	0.323	-1.632	0.000387	AT5G54100	AT5G54100	SPFH/Band 7/PHB domain-containing membrane-associated protein	5
CARHR160570	1775.19	0.321	-1.64	0.000388	AT3G51000	AT3G51000	putative epoxide hydrolase	3
CARHR226160	361.524	0.316	-1.663	0.000388	AT4G19370	AT4G19370	uncharacterized protein	4
CARHR188240	420.012	0.314	-1.671	0.000389
CARHR233250	981.441	0.337	-1.569	0.000401	AT4G25800	AT4G25800	Calmodulin-binding protein	4
CARHR156120	282.821	0.303	-1.723	0.000404	AT3G47480	AT3G47480	putative calcium-binding protein CML47	3
CARHR079890	2126.53	0.316	-1.66	0.000419	AT3G05500	AT3G05500	Rubber elongation factor protein	3
CARHR216120	11.191	0.054	-4.219	0.000443	AT5G36970	NHL25	NDR1/HIN1-like 25	5
CARHR211420	301.891	0.311	-1.684	0.000456	AT5G01100	AT5G01100	O-fucosyltransferase family protein	5
CARHR127730	210.142	0.308	-1.7	0.000457	AT2G33710	AT2G33710	ethylene-responsive transcription factor ERF112	2
CARHR236230	43.035	0.213	-2.231	0.000459	AT4G28460	AT4G28460	uncharacterized protein	4
CARHR020820	1218.96	0.324	-1.627	0.000459	AT1G20350	ATTIM17-1	translocase inner membrane subunit 17-1	1
CARHR027290	4000.46	0.341	-1.551	0.000459	AT1G27770	PEA1	autoinhibited Ca2+-ATPase 1	1
CARHR287280	66.206	0.241	-2.054	0.000472	AT1G35210	AT1G35210	uncharacterized protein	1
CARHR122310	23.392	0.153	-2.708	0.000473
CARHR198610	287.734	0.298	-1.746	0.00048	AT5G14700	AT5G14700	Rossmann-fold NAD(P)-binding domain-containing protein	5
CARHR264170	1489.88	0.33	-1.6	0.00048	AT5G51440	AT5G51440	heat shock protein 23.5	5
CARHR026040	41.974	0.211	-2.246	0.000484	AT1G25422	AT1G25422	uncharacterized protein	1
CARHR052940	85.058	0.261	-1.939	0.000485	AT1G60030	ATNAT7	nucleobase-ascorbate transporter 7	1
CARHR210140	57.208	0.233	-2.104	0.000489	AT5G03210	AT5G03210	uncharacterized protein	5
CARHR108710	2175.28	0.343	-1.545	0.000493
CARHR164420	562.001	0.34	-1.557	0.000494
CARHR107410	86.943	0.254	-1.979	0.000495	AT2G17300	AT2G17300	uncharacterized protein	2
CARHR257020	8815.76	0.332	-1.591	0.000507	AT5G51070	ERD1	ERD1 protein	5
CARHR131100	1753.09	0.345	-1.536	0.000514	AT2G36740	SWC2	vacuolar protein sorting-associated protein 72	2
CARHR004510	1375.15	0.332	-1.589	0.00052	AT1G05060	AT1G05060	uncharacterized protein	1
CARHR143830	188.802	0.316	-1.662	0.000527	AT2G01300	AT2G01300	uncharacterized protein	2
CARHR007410	357.582	0.311	-1.683	0.000535	AT1G07620	ATOBGM	GTP-binding protein Obg/CgtA	1
CARHR095070	54.051	0.232	-2.109	0.000539	AT3G19615	AT3G19615	uncharacterized protein	3
CARHR088760	1149.43	0.35	-1.516	0.000547
CARHR154450	188.431	0.316	-1.662	0.000547	AT3G46110	AT3G46110	uncharacterized protein	3
CARHR163530	125.781	0.298	-1.748	0.000563	AT3G53600	AT3G53600	C2H2-type zinc finger protein	3
CARHR008960	2757.69	0.327	-1.612	0.000565	AT1G09070	(AT)SRC2	uncharacterized protein	1
CARHR087670	14799.8	0.355	-1.492	0.00057	AT3G13080	ATMRP3	ABC transporter C family member 3	3
CARHR163920	285.844	0.307	-1.705	0.000572	AT3G54020	AtIPCS1	inositol phosphorylceramide synthase 1	3
CARHR127600	311.749	0.318	-1.654	0.000595	AT2G33580	AT2G33580	protein kinase family protein	2
CARHR231730	790.407	0.34	-1.558	0.000602	AT4G24310	AT4G24310	uncharacterized protein	4
CARHR006980	1152.43	0.316	-1.66	0.000602	AT1G07260	UGT71C3	UDP-glucosyl transferase 71C3	1
CARHR051380	2683.82	0.339	-1.559	0.000605	AT1G61250	SC3	secretory carrier-associated membrane protein 3	1
CARHR205710	3463.95	0.333	-1.585	0.000605	AT5G07440	GDH2	glutamate dehydrogenase 2	5
CARHR220880	182.152	0.303	-1.721	0.000605	AT4G14630	GLP9	germin-like protein subfamily 1 member 8	4
CARHR286690	41.704	0.219	-2.192	0.000605	AT3G28600	AT3G28600	AAA-type ATPase family protein	3
CARHR245550	35.243	0.199	-2.331	0.00061	AT4G36950	MAPKKK21	mitogen-activated protein kinase kinase kinase 21	4
CARHR069610	126.602	0.289	-1.789	0.000631	AT1G76070	AT1G76070	uncharacterized protein	1
CARHR125820	419.472	0.337	-1.569	0.000653	AT2G32030	AT2G32030	GCN5-related N-acetyltransferase-like protein	2
CARHR089130	2594.89	0.361	-1.469	0.000696	AT3G14225	GLIP4	GDSL esterase/lipase 4	3
CARHR183770	250.038	0.319	-1.646	0.000699	AT5G48410	ATGLR1.3	glutamate receptor 1.3	5
CARHR208950	1586.39	0.347	-1.528	0.000699	AT5G04340	C2H2	putative c2h2 zinc finger transcription factor	5
CARHR006830	105.967	0.289	-1.792	0.000717
CARHR089950	38729.7	0.354	-1.497	0.00072	AT3G14990	AT3G14990	class I glutamine amidotransferase domain-containing protein	3
CARHR020280	1743.07	0.346	-1.531	0.000721	AT1G19770	PUP14	purine permease 14	1
CARHR025530	643.39	0.344	-1.539	0.000722	AT1G26420	AT1G26420	FAD-binding and BBE domain-containing protein	1
CARHR057450	40.707	0.219	-2.189	0.000722	AT4G23320	CRK24	cysteine-rich receptor-like protein kinase 24	4
CARHR143860	874.734	0.346	-1.53	0.000727	AT2G01340	At17.1	uncharacterized protein	2
CARHR214320	430.145	0.334	-1.581	0.000727	AT5G38280	PR5K	PR5-like receptor kinase	5
CARHR070970	409.662	0.326	-1.615	0.000736	AT1G77450	anac032	NAC domain containing protein 32	1
CARHR098260	6440.05	0.356	-1.491	0.000738	AT3G22370	AOX1A	alternative oxidase 1A	3
CARHR047610	509.076	0.338	-1.564	0.000763	AT1G63720	AT1G63720	uncharacterized protein	1
CARHR267660	115.841	0.311	-1.684	0.000785
CARHR007170	78.123	0.287	-1.802	0.000809	AT1G07430	HAI2	protein phosphatase 2C 3	1
CARHR068060	530.795	0.336	-1.571	0.000817	AT1G74750	AT1G74750	pentatricopeptide repeat-containing protein	1
CARHR252190	5893.23	0.34	-1.557	0.000821	AT4G05390	ATRFNR1	ferredoxin--NADP+ reductase	4
CARHR020110	498.193	0.315	-1.668	0.000825	AT1G19540	AT1G19540	NmrA-like negative transcriptional regulator-like protein	1
CARHR108660	207.506	0.328	-1.609	0.000857
CARHR163180	1180.94	0.334	-1.584	0.000871	AT3G53280	CYP71B5	cytochrome P450 71B5	3
CARHR142510	810.155	0.341	-1.552	0.000907	AT2G47130	AT2G47130	Rossmann-fold NAD(P)-binding domain-containing protein	2
CARHR177510	1204.89	0.342	-1.549	0.000907	AT5G45100	AT5G45100	S-ribonuclease binding protein	5
CARHR037880	669.867	0.35	-1.513	0.00091	AT1G48260	CIPK17	CBL-interacting serine/threonine-protein kinase 17	1
CARHR125740	275.072	0.321	-1.639	0.00091	AT2G31990	AT2G31990	exostosin-like protein	2
CARHR206880	47.397	0.243	-2.041	0.000913
CARHR061590	179.798	0.317	-1.656	0.000962	AT1G68765	IDA	protein IDA	1
CARHR292210	349.347	0.325	-1.621	0.000968
CARHR083910	249.66	0.332	-1.592	0.000984	AT3G09520	EXO70H4	exocyst complex component 7	3
CARHR235000	186.856	0.311	-1.687	0.000984	AT4G27350	AT4G27350	uncharacterized protein	4
CARHR125370	65.132	0.281	-1.833	0.000987
CARHR131760	1104.83	0.338	-1.564	0.000987	AT2G37770	AT2G37770	NAD(P)-linked oxidoreductase-like protein	2
CARHR264990	143.764	0.302	-1.725	0.000987	AT5G52050	AT5G52050	mate efflux domain-containing protein	5
CARHR015970	77.666	0.268	-1.9	0.000992	AT1G15415	AT1G15415	uncharacterized protein	1
CARHR255310	1017.09	0.345	-1.537	0.001	AT4G11280	ACS6	1-aminocyclopropane-1-carboxylate synthase 6	4
CARHR264710	1914.48	0.351	-1.511	0.001	AT5G51830	AT5G51830	fructokinase	5
CARHR231560	6569.1	0.367	-1.446	0.001	AT4G24160	AT4G24160	hydrolase, alpha/beta fold family protein	4
CARHR141040	17.933	0.126	-2.986	0.001	AT2G45760	BAP2	BON1-associated protein 2	2
CARHR122320	41.904	0.233	-2.099	0.001
CARHR225260	367.366	0.327	-1.611	0.001	AT4G18430	AtRABA1e	RAB GTPase homolog A1E	4
CARHR217000	5793.85	0.361	-1.471	0.001	AT5G35690	AT5G35690	uncharacterized protein	5
CARHR242050	106.873	0.294	-1.765	0.001
CARHR267840	40.285	0.219	-2.192	0.001	AT5G52940	AT5G52940	uncharacterized protein	5
CARHR148000	1156.18	0.355	-1.495	0.001	AT3G26910	AT3G26910	hydroxyproline-rich glycoprotein family protein	3
CARHR212120	92.83	0.281	-1.832	0.001	AT5G01760	AT5G01760	ENTH/VHS/GAT family protein	5
CARHR024430	784.413	0.354	-1.5	0.001	AT1G24140	AT1G24140	matrix metalloprotease domain-containing protein	1
CARHR078970	711.749	0.329	-1.606	0.001	AT3G04720	PR4	hevein-like protein	3
CARHR099460	708.005	0.326	-1.616	0.001
CARHR270220	110.217	0.312	-1.68	0.001
CARHR281100	91.033	0.286	-1.806	0.001	AT5G66640	DAR3	protein DA1-related 3	5
CARHR059020	2254.93	0.357	-1.484	0.001
CARHR087940	4010.08	0.352	-1.505	0.001	AT3G13330	PA200	proteasome activator subunit 4	3
CARHR060510	110.297	0.288	-1.795	0.001
CARHR075550	15.925	0.102	-3.293	0.001	AT3G01420	DIOX1	alpha-dioxygenase	3
CARHR060980	1058.11	0.353	-1.502	0.001	AT1G68300	AT1G68300	universal stress protein domain-containing protein	1
CARHR223880	293.137	0.346	-1.53	0.001	AT4G17250	AT4G17250	uncharacterized protein	4
CARHR279350	1529.81	0.367	-1.447	0.001	AT5G65380	AT5G65380	mate efflux domain-containing protein	5
CARHR168520	1285.59	0.366	-1.451	0.001	AT3G58150	AT3G58150	Optic atrophy 3 protein (OPA3)	3
CARHR058760	10843.6	0.385	-1.377	0.002
CARHR064280	1355.14	0.354	-1.496	0.002	AT1G71000	AT1G71000	chaperone DnaJ-domain containing protein	1
CARHR133550	405.497	0.369	-1.438	0.002
CARHR209670	6729.9	0.35	-1.514	0.002	AT5G03630	ATMDAR2	monodehydroascorbate reductase (NADH)	5
CARHR283800	811.779	0.363	-1.462	0.002	AT1G59590	ZCF37	protein ZCF37	1
CARHR071790	1776.85	0.371	-1.43	0.002
CARHR005570	637.863	0.354	-1.498	0.002	AT1G06050	AT1G06050	uncharacterized protein	1
CARHR032270	1042.45	0.37	-1.435	0.002	AT1G32940	ATSBT3.5	Subtilase-like protein	1
CARHR262090	139.617	0.32	-1.645	0.002	AT5G40010	AATP1	AAA-ATPase 1	5
CARHR143280	1441.78	0.37	-1.435	0.002	AT2G47890	AT2G47890	zinc finger protein CONSTANS-LIKE 13	2
CARHR119660	244.172	0.334	-1.581	0.002	AT2G27180	AT2G27180	uncharacterized protein	2
CARHR057220	81.122	0.288	-1.796	0.002	AT1G65510	AT1G65510	uncharacterized protein	1
CARHR202650	43.453	0.231	-2.112	0.002	AT5G10660	AT5G10660	calmodulin-binding protein-like protein	5
CARHR208070	1919.67	0.371	-1.431	0.002	AT5G05190	AT5G05190	uncharacterized protein	5
CARHR005210	221.954	0.344	-1.541	0.002	AT1G05690	BT3	BTB and TAZ domain protein 3	1
CARHR089320	222.164	0.34	-1.556	0.002	AT3G14440	NCED3	9-cis-epoxycarotenoid dioxygenase NCED3	3
CARHR281270	411.474	0.362	-1.468	0.002	AT5G66480	AT5G66480	uncharacterized protein	5
CARHR163740	1904.48	0.376	-1.412	0.002	AT3G53810	AT3G53810	concanavalin A-like lectin kinase-like protein	3
CARHR111100	138.221	0.313	-1.676	0.002	AT2G20550	AT2G20550	HSP40/DnaJ peptide-binding protein	2
CARHR071880	68118.7	0.37	-1.433	0.002	AT1G78380	GSTU19	glutathione S-transferase TAU 19	1
CARHR070480	121.462	0.312	-1.679	0.002	AT1G76970	AT1G76970	Target of Myb protein 1	1
CARHR215160	17.766	0.137	-2.873	0.002	AT5G37670	AT5G37670	heat shock protein 15.7	5
CARHR272370	391.474	0.353	-1.504	0.002	AT5G58540	AT5G58540	protein kinase-like protein	5
CARHR003180	69.856	0.277	-1.85	0.002	AT1G03850	AT1G03850	monothiol glutaredoxin-S13	1
CARHR275580	7052.48	0.376	-1.412	0.002	AT5G61820	AT5G61820	uncharacterized protein	5
CARHR024380	461.595	0.354	-1.5	0.002	AT1G24095	AT1G24095	Putative thiol-disulfide oxidoreductase DCC	1
CARHR212520	3078.92	0.369	-1.439	0.002	AT5G42050	AT5G42050	DCD (Development and Cell Death) domain protein	5
CARHR075430	874.746	0.388	-1.366	0.002	AT3G01513	AT3G01513	uncharacterized protein	3
CARHR032420	25.575	0.197	-2.347	0.002
CARHR078960	212.177	0.32	-1.645	0.002
CARHR185180	689.388	0.367	-1.447	0.002
CARHR136480	669.441	0.357	-1.484	0.002
CARHR214310	79.766	0.301	-1.73	0.002
CARHR121580	2164.5	0.364	-1.457	0.002
CARHR133150	42.262	0.23	-2.119	0.002	AT2G38465	AT2G38465	uncharacterized protein	2
CARHR188900	743.042	0.353	-1.503	0.002	AT5G24530	DMR6	downy mildew resistance 6 protein / oxidoreductase	5
CARHR249050	1011.89	0.347	-1.527	0.002	AT4G01250	WRKY22	WRKY transcription factor 22	4
CARHR268200	1191.24	0.369	-1.437	0.002	AT5G54860	AT5G54860	major facilitator protein	5
CARHR125920	825.005	0.367	-1.445	0.002	AT2G32150	AT2G32150	haloacid dehalogenase-like hydrolase domain-containing protein	2
CARHR267100	309.785	0.345	-1.537	0.002	AT5G53970	AT5G53970	tyrosine aminotransferase	5
CARHR213390	274.099	0.336	-1.572	0.002	AT5G40990	GLIP1	GDSL esterase/lipase 1	5
CARHR279530	34.188	0.214	-2.223	0.002	AT5G65550	AT5G65550	UDP-glucoronosyl/UDP-glucosyl transferase family protein	5
CARHR005030	10284.4	0.388	-1.367	0.002	AT1G05560	UGT1	indole-3-acetate beta-glucosyltransferase 1	1
CARHR156410	3036.86	0.372	-1.428	0.002	AT3G47730	ATH1	ABC transporter A family member 2	3
CARHR260160	31.117	0.22	-2.188	0.002	AT4G09130	AT4G09130	putative RING-H2 finger protein ATL37	4
CARHR133160	2149.88	0.379	-1.398	0.002	AT2G38470	WRKY33	putative WRKY transcription factor 33	2
CARHR053680	43.467	0.228	-2.135	0.002	AT5G67310	CYP81G1	cytochrome P450, family 81, subfamily G, polypeptide 1	5
CARHR187810	9671.45	0.388	-1.365	0.002	AT5G25560	AT5G25560	CHY and CTCHY and RING-type zinc finger protein	5
CARHR231970	309.141	0.345	-1.535	0.002	AT4G24570	DIC2	dicarboxylate carrier 2	4
CARHR030750	1108.65	0.364	-1.456	0.002	AT1G31280	AGO2	Argonaute family protein	1
CARHR072940	768.867	0.356	-1.489	0.002	AT1G79270	ECT8	uncharacterized protein	1
CARHR027240	2023.22	0.383	-1.384	0.002	AT1G27730	STZ	zinc finger protein STZ/ZAT10	1
CARHR085510	151.649	0.347	-1.527	0.002
CARHR017130	705.138	0.36	-1.474	0.002	AT1G16670	AT1G16670	kinase domain-containing protein	1
CARHR051300	75.634	0.298	-1.749	0.003	AT1G61340	AT1G61340	F-box protein	1
CARHR121350	200.572	0.326	-1.616	0.003	AT2G28400	AT2G28400	uncharacterized protein	2
CARHR167300	125.621	0.317	-1.656	0.003	AT3G57120	AT3G57120	protein kinase family protein	3
CARHR135430	382.297	0.355	-1.492	0.003	AT2G40340	DREB2C	dehydration-responsive element-binding protein 2C	2
CARHR200770	188.613	0.347	-1.527	0.003	AT5G12340	AT5G12340	uncharacterized protein	5
CARHR247140	277.197	0.355	-1.495	0.003	AT4G39580	AT4G39580	F-box/kelch-repeat protein	4
CARHR021920	2510.07	0.373	-1.425	0.003	AT1G21550	AT1G21550	putative calcium-binding protein CML44	1
CARHR078950	180.862	0.338	-1.563	0.003
CARHR257840	1021.62	0.379	-1.399	0.003	AT5G50450	AT5G50450	MYND-type zinc finger protein	5
CARHR098040	163.457	0.34	-1.556	0.003	AT3G22160	AT3G22160	VQ motif-containing protein	3
CARHR010060	1889.17	0.367	-1.445	0.003	AT1G09940	HEMA2	glutamyl-tRNA reductase 2	1
CARHR087920	3003.6	0.403	-1.313	0.003	AT3G13310	AT3G13310	chaperone DnaJ-domain containing protein	3
CARHR120050	936.987	0.374	-1.419	0.003	AT2G26530	AR781	uncharacterized protein	2
CARHR218640	4859.63	0.39	-1.358	0.003	AT4G13180	AT4G13180	Rossmann-fold NAD(P)-binding domain-containing protein	4
CARHR264530	40.215	0.233	-2.103	0.003	AT5G51680	AT5G51680	hydroxyproline-rich glycoprotein family protein	5
CARHR210890	1375.05	0.351	-1.512	0.003	AT5G02490	AT5G02490	heat shock protein 70	5
CARHR279260	439.181	0.373	-1.423	0.003	AT5G65300	AT5G65300	uncharacterized protein	5
CARHR045640	1714.74	0.381	-1.393	0.003	AT1G55920	SAT5	serine O-acetyltransferase	1
CARHR166030	849.158	0.38	-1.394	0.003	AT3G55950	CCR3	putative serine/threonine-protein kinase-like protein CCR3	3
CARHR067140	376.899	0.359	-1.477	0.003	AT1G74000	SS3	strictosidine synthase 3	1
CARHR204220	5416.92	0.386	-1.373	0.003	AT5G08790	ATAF2	protein ATAF2	5
CARHR276400	307.868	0.353	-1.501	0.003	AT5G62620	AT5G62620	putative beta-1,3-galactosyltransferase 19	5
CARHR097920	9883.23	0.39	-1.36	0.003	AT3G22060	AT3G22060	cysteine-rich repeat secretory protein 38	3
CARHR138710	37.241	0.249	-2.006	0.003	AT1G70250	AT1G70250	putative receptor serine/threonine kinase	1
CARHR024940	20.087	0.171	-2.546	0.003	AT1G26970	AT1G26970	protein kinase domain-containing protein	1
CARHR133600	127.192	0.324	-1.625	0.003	AT2G38870	AT2G38870	serine protease inhibitor, potato inhibitor I-type protein	2
CARHR233640	82.502	0.306	-1.707	0.003	AT4G26120	AT4G26120	ankyrin repeat and BTB/POZ domain-containing protein	4
CARHR056310	1862.41	0.387	-1.37	0.003	AT2G12190	AT2G12190	putative cytochrome P450	2
CARHR188230	219.961	0.349	-1.519	0.003	AT5G25250	AT5G25250	Flotillin-like protein 1	5
CARHR067160	666.161	0.385	-1.376	0.003	AT1G74020	SS2	strictosidine synthase 1	1
CARHR175850	323.73	0.366	-1.45	0.003	AT5G46080	AT5G46080	protein kinase family protein	5
CARHR228460	42.946	0.256	-1.964	0.003
CARHR230310	98.039	0.332	-1.591	0.003
CARHR158860	511.704	0.369	-1.437	0.003	AT3G49780	PSK4	phytosulfokine-beta	3
CARHR230600	803.472	0.382	-1.388	0.003
CARHR229480	518.999	0.373	-1.424	0.004	AT4G22590	TPPG	haloacid dehalogenase-like hydrolase domain-containing protein	4
CARHR102020	668.964	0.372	-1.427	0.004	AT2G04100	AT2G04100	MATE efflux family protein	2
CARHR187510	2985.32	0.39	-1.358	0.004	AT5G25930	AT5G25930	Protein kinase family protein with leucine-rich repeat domain	5
CARHR275420	23.785	0.201	-2.317	0.004	AT5G61620	AT5G61620	myb-like transcription factor family protein	5
CARHR006550	2127.36	0.394	-1.344	0.004	AT1G06870	AT1G06870	signal peptidase I	1
CARHR034270	124.295	0.34	-1.558	0.004	AT1G35515	HOS10	high response to osmotic stress 10	1
CARHR168070	154.37	0.338	-1.566	0.004	AT3G57750	AT3G57750	putative protein kinase	3
CARHR285820	944.365	0.382	-1.388	0.004	AT5G59450	AT5G59450	scarecrow-like protein 11	5
CARHR062810	10894.8	0.376	-1.411	0.004	AT1G66580	SAG24	60S ribosomal protein L10-3	1
CARHR139000	1622.89	0.385	-1.377	0.004	AT2G43820	GT	UDP-glucosyltransferase 74F2	2
CARHR095620	4880.99	0.357	-1.484	0.004
CARHR281680	285.14	0.375	-1.414	0.004	AT5G66070	AT5G66070	NEP1-interacting protein-like 1	5
CARHR002340	11440.5	0.393	-1.348	0.004	AT1G03220	AT1G03220	aspartyl protease-like protein	1
CARHR203960	3467.52	0.385	-1.379	0.004	AT5G09440	EXL4	protein exordium like 4	5
CARHR024800	607.471	0.382	-1.388	0.004	AT1G27100	AT1G27100	Actin cross-linking protein	1
CARHR169500	217.892	0.352	-1.508	0.004	AT3G59080	AT3G59080	aspartyl protease family protein	3
CARHR239430	6361.33	0.382	-1.388	0.004	AT4G31550	WRKY11	putative WRKY transcription factor 11	4
CARHR002270	22638.4	0.383	-1.385	0.004	AT1G02920	GST11	glutathione S-transferase 11	1
CARHR125790	14.578	0.144	-2.796	0.004
CARHR247460	329.928	0.364	-1.459	0.004	AT4G39235	AT4G39235	uncharacterized protein	4
CARHR174320	26.391	0.196	-2.352	0.004
CARHR246400	140.701	0.341	-1.551	0.004	AT4G37990	ELI3	cinnamyl alcohol dehydrogenase 8	4
CARHR174270	4618.77	0.383	-1.384	0.004	AT5G47120	ATBI-1	BAX inhibitor 1	5
CARHR037080	117.308	0.319	-1.648	0.004	AT1G47510	AT5PTASE11	Type I inositol-1,4,5-trisphosphate 5-phosphatase 11	1
CARHR062780	393.554	0.378	-1.404	0.004
CARHR091720	64.721	0.302	-1.727	0.004	AT3G16510	AT3G16510	Calcium-dependent lipid-binding domain-containing protein	3
CARHR177520	99.522	0.325	-1.621	0.004
CARHR147210	352.029	0.373	-1.421	0.004	AT3G26180	CYP71B20	cytochrome P450 71B20	3
CARHR134500	1538.74	0.391	-1.355	0.004	AT2G39660	BIK1	serine/threonine-protein kinase BIK1	2
CARHR242010	1603.88	0.387	-1.37	0.004	AT4G33920	AT4G33920	putative protein phosphatase 2C 63	4
CARHR251270	921.004	0.37	-1.436	0.004	AT4G02880	AT4G02880	uncharacterized protein	4
CARHR070240	387.226	0.353	-1.503	0.004	AT1G76700	AT1G76700	chaperone protein dnaJ 10	1
CARHR223890	1492.69	0.389	-1.363	0.004	AT4G17260	AT4G17260	L-lactate dehydrogenase	4
CARHR104570	930.269	0.375	-1.413	0.005
CARHR021580	4422.29	0.383	-1.383	0.005	AT1G21120	AT1G21120	O-methyltransferase family protein	1
CARHR177470	795.23	0.381	-1.394	0.005	AT5G45110	NPR3	NPR1-like protein 3	5
CARHR015990	371.643	0.363	-1.463	0.005	AT1G15430	AT1G15430	uncharacterized protein	1
CARHR184840	2909.93	0.387	-1.37	0.005	AT2G23810	TET8	tetraspanin8	2
CARHR167990	106.392	0.35	-1.516	0.005
CARHR049500	178.321	0.36	-1.474	0.005	AT1G62422	AT1G62422	uncharacterized protein	1
CARHR104700	16.776	0.133	-2.91	0.005	AT2G13810	ALD1	AGD2-like defense response protein 1	2
CARHR108720	111.652	0.341	-1.551	0.005
CARHR292630	822.659	0.382	-1.387	0.005	AT3G28340	GATL10	putative galacturonosyltransferase-like 10	3
CARHR148650	231.47	0.372	-1.428	0.005	AT3G27330	AT3G27330	C3H4 type zinc finger protein	3
CARHR078830	99.58	0.309	-1.695	0.005	AT3G04620	AT3G04620	Alba DNA/RNA-binding protein	3
CARHR009360	302.837	0.381	-1.39	0.005	AT1G09400	AT1G09400	putative 12-oxophytodienoate reductase-like protein 1	1
CARHR085880	1050.71	0.389	-1.364	0.005	AT3G11330	PIRL9	ras group-related LRR 9 protein	3
CARHR217710	124.918	0.349	-1.519	0.005	AT5G35580	AT5G35580	kinase-like protein	5
CARHR158650	45.204	0.275	-1.865	0.005
CARHR091110	5185.14	0.393	-1.348	0.005	AT3G15980	AT3G15980	coatomer subunit beta'-3	3
CARHR030830	652.779	0.386	-1.373	0.005	AT1G31350	KUF1	F-box/kelch-repeat protein SKIP25	1
CARHR132160	609.803	0.39	-1.357	0.005	AT2G37430	AT2G37430	C2H2 and C2HC zinc finger domain-containing protein	2
CARHR214430	39.942	0.264	-1.924	0.005	AT5G38240	AT5G38240	Protein kinase family protein	5
CARHR294270	3641.27	0.397	-1.334	0.005	AT4G38540	AT4G38540	FAD/NAD(P)-binding oxidoreductase family protein	4
CARHR050990	510.059	0.383	-1.385	0.005
CARHR174140	2441.96	0.4	-1.321	0.006	AT5G47220	ERF2	ethylene-responsive transcription factor 2	5
CARHR285320	106.411	0.339	-1.561	0.006	AT5G59220	HAI1	protein phosphatase	5
CARHR039860	8.576	0.06	-4.057	0.006	AT1G49800	AT1G49800	uncharacterized protein	1
CARHR146850	381.777	0.373	-1.421	0.006	AT3G25882	NIMIN-2	NIM1-interacting 2 protein	3
CARHR063650	4829.02	0.388	-1.364	0.006	AT1G70490	ARFA1D	ADP-ribosylation factor 2	1
CARHR180220	35.062	0.259	-1.949	0.006	AT5G43400	AT5G43400	uncharacterized protein	5
CARHR225760	781.908	0.391	-1.356	0.006	AT4G18880	HSF A4A	heat stress transcription factor A-4a	4
CARHR233160	828.456	0.388	-1.367	0.006	AT4G25700	chy1	beta-carotene hydroxylase	4
CARHR235360	305.989	0.377	-1.408	0.006	AT4G27652	AT4G27652	uncharacterized protein	4
CARHR143110	27333.8	0.402	-1.315	0.006	AT2G47730	ATGSTF5	glutathione S-transferase 6	2
CARHR031270	2371.94	0.394	-1.343	0.006	AT1G31930	XLG3	extra-large GTP-binding protein 3	1
CARHR222170	733.188	0.385	-1.378	0.006	AT4G15420	AT4G15420	ubiquitin fusion degradation UFD1 family protein	4
CARHR140580	112.015	0.331	-1.595	0.006	AT2G45380	AT2G45380	uncharacterized protein	2
CARHR069280	1133.74	0.382	-1.389	0.006
CARHR119880	2493.99	0.408	-1.295	0.006	AT2G27310	AT2G27310	F-box protein	2
CARHR024410	33.885	0.232	-2.107	0.006
CARHR002050	852.169	0.398	-1.331	0.006	AT1G02750	AT1G02750	DEHYDRATION-INDUCED 19-like protein 2	1
CARHR164770	541.935	0.379	-1.401	0.006	AT3G54826	AT3G54826	Zim17-type zinc finger protein	3
CARHR114200	432.098	0.381	-1.393	0.006	AT2G22880	AT2G22880	VQ motif-containing protein	2
CARHR051230	649.868	0.389	-1.363	0.006	AT1G61360	AT1G61360	S-like receptor protein kinase	1
CARHR067620	620.295	0.4	-1.321	0.006	AT1G74360	AT1G74360	putative LRR receptor-like serine/threonine-protein kinase	1
CARHR158920	1992.58	0.394	-1.345	0.006	AT3G49845	AT3G49845	uncharacterized protein	3
CARHR274380	57.954	0.284	-1.814	0.006	AT5G60700	AT5G60700	glycosyltransferase family protein 2	5
CARHR210290	803.042	0.388	-1.366	0.006	AT5G03030	AT5G03030	chaperone DnaJ-domain containing protein	5
CARHR009110	13.291	0.134	-2.898	0.006
CARHR165680	7089	0.396	-1.336	0.006	AT3G55620	emb1624	Translation initiation factor IF6	3
CARHR211160	62.107	0.303	-1.72	0.006	AT5G02220	AT5G02220	uncharacterized protein	5
CARHR226250	91.844	0.325	-1.623	0.006	AT4G19460	AT4G19460	UDP-glycosyltransferase-like protein	4
CARHR028610	74.054	0.312	-1.679	0.006	AT1G29290	AT1G29290	uncharacterized protein	1
CARHR027990	969.495	0.401	-1.32	0.007	AT1G28510	AT1G28510	Optic atrophy 3 protein (OPA3)	1
CARHR050460	19.054	0.177	-2.497	0.007	AT1G61860	AT1G61860	protein kinase domain-containing protein	1
CARHR226660	3435.08	0.417	-1.263	0.007	AT4G19880	AT4G19880	Intracellular chloride channel-like protein	4
CARHR135150	1893.66	0.411	-1.284	0.007	AT2G40140	SZF2	zinc finger CCCH domain-containing protein 29	2
CARHR187820	1905.43	0.422	-1.246	0.007
CARHR142500	215.226	0.384	-1.382	0.007
CARHR002420	25.293	0.212	-2.237	0.007	AT1G03070	AT1G03070	transmembrane BAX inhibitor motif-containing protein	1
CARHR024230	170.078	0.368	-1.444	0.007	AT1G23830	AT1G23830	uncharacterized protein	1
CARHR129970	41.129	0.284	-1.815	0.007	AT2G35730	AT2G35730	heavy-metal-associated domain-containing protein	2
CARHR069630	1260.39	0.399	-1.325	0.007	AT1G76090	SMT3	24-methylenesterol C-methyltransferase 3	1
CARHR209690	534.866	0.383	-1.384	0.008	AT5G03610	AT5G03610	GDSL esterase/lipase	5
CARHR243940	1005.98	0.402	-1.314	0.008	AT4G35600	CONNEXIN 32	putative serine/threonine-protein kinase Cx32	4
CARHR019350	1109.12	0.409	-1.291	0.008	AT1G18720	AT1G18720	uncharacterized protein	1
CARHR023250	122.997	0.338	-1.565	0.008	AT1G22890	AT1G22890	uncharacterized protein	1
CARHR212230	129.222	0.363	-1.462	0.008	AT5G01880	AT5G01880	RING-H2 finger protein ATL74	5
CARHR001850	1403.24	0.43	-1.217	0.008	AT1G02520	PGP11	P-glycoprotein 11	1
CARHR053230	30.738	0.251	-1.996	0.008
CARHR071750	400.969	0.376	-1.41	0.008	AT1G78280	AT1G78280	transferase	1
CARHR249730	514.513	0.403	-1.31	0.008	AT4G01950	ATGPAT3	glycerol-3-phosphate acyltransferase	4
CARHR016060	10780.1	0.402	-1.316	0.008	AT1G15500	ATNTT2	ADP,ATP carrier protein 2	1
CARHR101990	1279.23	0.437	-1.195	0.008
CARHR159780	83.056	0.342	-1.55	0.008	AT3G50310	MAPKKK20	mitogen-activated protein kinase kinase kinase 20	3
CARHR164430	68.221	0.34	-1.557	0.008
CARHR224630	1692.91	0.415	-1.27	0.008	AT4G17900	AT4G17900	PLATZ transcription factor family protein	4
CARHR249330	818.594	0.402	-1.315	0.008	AT4G01010	CNGC13	cyclic nucleotide-gated channel 13	4
CARHR268560	1062.7	0.4	-1.323	0.008	AT5G55200	AT5G55200	co-chaperone GrpE family protein	5
CARHR109260	310.455	0.405	-1.305	0.008	AT2G18670	AT2G18670	RING-H2 finger protein ATL56	2
CARHR126740	227.954	0.382	-1.387	0.008	AT2G32800	AP4.3A	putative protein kinase	2
CARHR060490	406.635	0.391	-1.354	0.008	AT1G67850	AT1G67850	uncharacterized protein	1
CARHR082890	7589.47	0.397	-1.333	0.008	AT3G08590	AT3G08590	Phosphoglycerate mutase, 2,3-bisphosphoglycerate-independent	3
CARHR283560	224.666	0.379	-1.401	0.008	AT2G02370	AT2G02370	SNARE associated Golgi protein	2
CARHR214620	877.075	0.399	-1.327	0.009
CARHR028960	141.909	0.383	-1.384	0.009	AT1G29640	AT1G29640	uncharacterized protein	1
CARHR277700	4775.12	0.417	-1.262	0.009	AT5G63790	NAC102	NAC domain-containing protein 102	5
CARHR022580	399.049	0.39	-1.358	0.009	AT1G22230	AT1G22230	uncharacterized protein	1
CARHR029760	1179.83	0.422	-1.246	0.009	AT1G30370	AT1G30370	lipase-3 domain-containing protein	1
CARHR029250	4.97	0	-Inf	0.009	AT1G30135	JAZ8	protein TIFY 5A	1
CARHR089640	9681.76	0.436	-1.198	0.009	AT3G14690	CYP72A15	cytochrome P450, family 72, subfamily A, polypeptide 15	3
CARHR277970	161.735	0.377	-1.409	0.009	AT5G64060	anac103	NAC domain containing protein 103	5
CARHR050850	979.866	0.415	-1.268	0.009	AT1G61560	ATMLO6	MLO-like protein 6	1
CARHR065790	37.232	0.282	-1.827	0.009
CARHR199690	933.17	0.405	-1.304	0.009	AT5G13750	ZIFL1	zinc induced facilitator-like 1 protein	5
CARHR155710	38.855	0.284	-1.817	0.009
CARHR107990	437.148	0.389	-1.363	0.009	AT2G17705	AT2G17705	uncharacterized protein	2
CARHR110510	16.804	0.172	-2.539	0.009	AT2G20030	AT2G20030	putative RING-H2 finger protein ATL12	2
CARHR246980	765.833	0.399	-1.327	0.009	AT4G39740	AT4G39740	electron transport SCO1/SenC family protein	4
CARHR142480	29.294	0.259	-1.947	0.009
CARHR111470	49.063	0.291	-1.783	0.01	AT2G20800	NDB4	NAD(P)H dehydrogenase B4	2
CARHR164440	33.918	0.268	-1.899	0.01
CARHR275400	20.953	0.231	-2.111	0.01
CARHR135210	125.394	0.367	-1.446	0.01	AT2G40180	ATHPP2C5	putative protein phosphatase 2C 30	2
CARHR085010	1730.77	0.419	-1.255	0.01	AT3G10500	anac053	NAC domain containing protein 53	3
CARHR093280	554.441	0.41	-1.288	0.01	AT3G17950	AT3G17950	uncharacterized protein	3
CARHR270750	60.781	0.319	-1.648	0.01	AT5G57010	AT5G57010	calmodulin-binding protein-like protein	5
CARHR270210	109.073	0.376	-1.412	0.01
CARHR042070	287.668	0.384	-1.381	0.01	AT1G51920	AT1G51920	uncharacterized protein	1
CARHR278480	390.57	0.394	-1.342	0.01	AT5G64510	TIN1	uncharacterized protein	5
CARHR070250	38958.3	0.437	-1.194	0.01	AT1G76690	OPR2	12-oxophytodienoate reductase 2	1
CARHR273340	19.291	0.206	-2.277	0.01	AT5G59760	AT5G59760	uncharacterized protein	5
CARHR242060	157.037	0.383	-1.385	0.01
CARHR030170	2339.42	0.435	-1.203	0.01	AT1G30700	AT1G30700	FAD-binding and BBE domain-containing protein	1
CARHR122750	1249.85	0.411	-1.283	0.011	AT2G29460	GST22	glutathione S-transferase	2
CARHR201180	2791.96	0.423	-1.24	0.011	AT5G11950	AT5G11950	cytokinin riboside 5'-monophosphate phosphoribohydrolase LOG8	5
CARHR144960	92.828	0.356	-1.489	0.011
CARHR070490	195.578	0.39	-1.357	0.011	AT1G76980	AT1G76980	uncharacterized protein	1
CARHR082640	833.39	0.399	-1.327	0.011	AT3G07910	AT3G07910	uncharacterized protein	3
CARHR235790	101.183	0.355	-1.493	0.011	AT4G28085	AT4G28085	uncharacterized protein	4
CARHR094650	1419.49	0.404	-1.306	0.011	AT3G19240	AT3G19240	Vacuolar import/degradation, Vid27-related protein	3
CARHR223200	891.054	0.421	-1.249	0.011	AT4G16680	AT4G16680	putative RNA helicase	4
CARHR079540	2059.73	0.426	-1.23	0.011	AT3G05200	ATL6	E3 ubiquitin-protein ligase ATL6	3
CARHR247090	1439.1	0.414	-1.272	0.011	AT4G39640	GGT1	gamma-glutamyl transpeptidase 1	4
CARHR246470	109.775	0.358	-1.481	0.012	AT4G38060	AT4G38060	uncharacterized protein	4
CARHR261560	102.912	0.364	-1.46	0.012	AT5G40460	AT5G40460	uncharacterized protein	5
CARHR200280	978.398	0.408	-1.293	0.012	AT5G13190	AT5G13190	uncharacterized protein	5
CARHR014970	106.387	0.365	-1.453	0.012
CARHR227430	3417.54	0.431	-1.215	0.012	AT4G20860	AT4G20860	FAD-binding and BBE domain-containing protein	4
CARHR173580	159.263	0.395	-1.339	0.012	AT5G47740	AT5G47740	N-terminal domain of eukaryotic serine threonine kinase-containing protein	5
CARHR205780	471.616	0.39	-1.357	0.012	AT5G07370	ATIPK2A	inositol polyphosphate multikinase alpha	5
CARHR110140	97.36	0.356	-1.491	0.012	AT2G19690	PLA2-BETA	phospholipase A2-beta	2
CARHR215130	726.771	0.413	-1.276	0.012	AT5G37710	AT5G37710	lipase class 3 family protein / putative calmodulin-binding heat-shock protein	5
CARHR211850	39.838	0.299	-1.74	0.012	AT5G01490	CAX4	vacuolar cation/proton exchanger 4	5
CARHR078250	30248.3	0.415	-1.268	0.013	AT3G04120	GAPC	glyceraldehyde-3-phosphate dehydrogenase, cytosolic	3
CARHR021880	30.569	0.28	-1.838	0.013
CARHR088880	1748.28	0.43	-1.218	0.013	AT3G14050	AT-RSH2	RelA-SpoT like protein RSH2	3
CARHR243910	1455.13	0.411	-1.283	0.013	AT4G35570	HMGB5	high mobility group B5 protein	4
CARHR134410	1788.68	0.42	-1.252	0.013	AT2G39518	AT2G39518	UPF0497 membrane protein	2
CARHR073450	87.503	0.378	-1.404	0.013	AT1G79680	ATWAKL10	wall-associated receptor kinase-like 10	1
CARHR043600	1324.24	0.416	-1.264	0.013	AT1G53390	AT1G53390	ABC transporter G-24	1
CARHR081020	58.515	0.317	-1.655	0.014	AT3G06490	AtMYB108	myb domain protein 108	3
CARHR069290	134.941	0.36	-1.474	0.014
CARHR008170	46.024	0.304	-1.718	0.014	AT1G08310	AT1G08310	esterase/lipase/thioesterase-like protein	1
CARHR258680	65.235	0.339	-1.562	0.014	AT5G50010	AT5G50010	transcription factor bHLH145	5
CARHR278160	2342.81	0.442	-1.178	0.014	AT5G64250	AT5G64250	Aldolase-type TIM barrel family protein	5
CARHR083360	268.143	0.415	-1.268	0.014	AT3G09020	AT3G09020	lactosylceramide 4-alpha-galactosyltransferase	3
CARHR083850	28502	0.409	-1.288	0.014	AT3G09440	AT3G09440	protein heat shock protein 70-3	3
CARHR255530	38.716	0.295	-1.762	0.015	AT4G11070	AtWRKY41	putative WRKY transcription factor 41	4
CARHR081040	939.45	0.424	-1.239	0.015	AT3G06500	AT3G06500	putative neutral invertase	3
CARHR122330	296.451	0.41	-1.288	0.015	AT2G29065	AT2G29065	GRAS family transcription factor	2
CARHR114670	320.995	0.416	-1.265	0.015
CARHR186270	1149.79	0.418	-1.257	0.015	AT5G27760	AT5G27760	Hypoxia-responsive family protein	5
CARHR197190	2117.99	0.435	-1.202	0.015	AT5G16110	AT5G16110	uncharacterized protein	5
CARHR264230	79.69	0.352	-1.505	0.015	AT4G06536	AT4G06536	SPla/RYanodine receptor (SPRY) domain-containing protein	4
CARHR148700	1569.62	0.422	-1.246	0.015	AT3G27380	SDH2-1	succinate dehydrogenase [ubiquinone] iron-sulfur subunit 1	3
CARHR239710	372.838	0.406	-1.299	0.016	AT4G31800	WRKY18	WRKY transcription factor 18	4
CARHR186520	1404.25	0.431	-1.215	0.016	AT5G27920	AT5G27920	F-box protein	5
CARHR040840	305.85	0.413	-1.275	0.016	AT1G50740	AT1G50740	Transmembrane proteins 14C	1
CARHR107640	47.742	0.294	-1.766	0.016
CARHR032220	2916.39	0.433	-1.206	0.016	AT1G32870	ANAC013	NAC domain protein 13	1
CARHR106090	150.151	0.384	-1.381	0.016	AT2G15760	AT2G15760	uncharacterized protein	2
CARHR006870	198.128	0.38	-1.395	0.016	AT1G07160	AT1G07160	putative protein phosphatase 2C 2	1
CARHR288330	25.435	0.242	-2.047	0.016
CARHR235400	7.406	0.067	-3.91	0.017	AT4G27670	HSP21	heat shock protein 21	4
CARHR274310	19.252	0.194	-2.364	0.017
CARHR293440	1847.11	0.447	-1.162	0.017	AT2G17120	LYM2	LysM domain-containing GPI-anchored protein 2	2
CARHR061420	597.266	0.438	-1.192	0.017	AT1G68620	AT1G68620	alpha/beta-hydrolase domain-containing protein	1
CARHR105610	64.73	0.337	-1.568	0.017
CARHR191940	1008.27	0.418	-1.259	0.017	AT5G20910	AIP2	E3 ubiquitin-protein ligase AIP2	5
CARHR045550	3055.6	0.445	-1.167	0.017	AT1G55850	ATCSLE1	cellulose synthase-like protein E1	1
CARHR151720	2293.07	0.459	-1.122	0.017	AT3G28740	CYP81D1	cytochrome P450 CYP81D11	3
CARHR022530	744.117	0.418	-1.257	0.017	AT1G22180	AT1G22180	sec.4-like phosphatidylinositol transfer protein	1
CARHR051730	4.504	0	-Inf	0.017	AT1G60760	AT1G60760	plant invertase/pectin methylesterase inhibitor domain-containing protein	1
CARHR080010	728.831	0.425	-1.234	0.017	AT3G05580	AT3G05580	serine/threonine-protein phosphatase PP1 isozyme 9	3
CARHR289450	181.41	0.395	-1.341	0.017
CARHR085390	254.054	0.425	-1.235	0.018	AT3G10815	AT3G10815	RING/U-box domain-containing protein	3
CARHR208870	160.782	0.404	-1.306	0.018
CARHR226580	2299.05	0.45	-1.152	0.018	AT4G19810	AT4G19810	Glycosyl hydrolase family protein with chitinase insertion domain	4
CARHR006380	1208.26	0.43	-1.217	0.018	AT1G06700	AT1G06700	protein kinase domain-containing protein	1
CARHR235860	141.126	0.393	-1.348	0.018	AT4G28150	AT4G28150	uncharacterized protein	4
CARHR087260	4334.7	0.443	-1.173	0.018	AT3G12740	ALIS1	ALA-interacting subunit 1	3
CARHR149390	448.59	0.427	-1.228	0.018	AT3G27880	AT3G27880	uncharacterized protein	3
CARHR162280	65.752	0.356	-1.489	0.018	AT3G52520	AT3G52520	uncharacterized protein	3
CARHR006680	1085.36	0.426	-1.231	0.018	AT1G07000	ATEXO70B2	exocyst complex component 7	1
CARHR120370	69.793	0.372	-1.426	0.018
CARHR159960	112.849	0.364	-1.46	0.018
CARHR230090	95.97	0.369	-1.436	0.018	AT4G23030	AT4G23030	mate efflux domain-containing protein	4
CARHR214480	268.98	0.413	-1.276	0.018	AT5G38200	AT5G38200	class I glutamine amidotransferase domain-containing protein	5
CARHR251310	2249.42	0.433	-1.208	0.018	AT4G02940	AT4G02940	oxidoreductase, 2OG-Fe(II) oxygenase family protein	4
CARHR159260	298.221	0.432	-1.211	0.018
CARHR063740	1236	0.438	-1.192	0.018	AT1G70530	CRK3	cysteine-rich receptor-like protein kinase 3	1
CARHR261040	222.753	0.384	-1.381	0.018	AT4G10040	CYTC-2	cytochrome c-2	4
CARHR109290	914.835	0.414	-1.271	0.018	AT2G18700	TPS11	putative alpha,alpha-trehalose-phosphate synthase [UDP-forming] 11	2
CARHR016310	137.057	0.407	-1.297	0.018	AT1G15800	AT1G15800	uncharacterized protein	1
CARHR030220	673.694	0.432	-1.211	0.019	AT1G30755	AT1G30755	uncharacterized protein	1
CARHR096470	515.888	0.426	-1.23	0.019	AT3G20660	43377	organic cation/carnitine transporter4	3
CARHR171960	259.969	0.409	-1.289	0.019	AT3G61630	CRF6	ethylene-responsive transcription factor CRF6	3
CARHR085580	49.053	0.328	-1.607	0.019	AT3G10986	AT3G10986	LURP-one-like protein 9	3
CARHR228110	44.723	0.318	-1.652	0.019	AT4G21440	ATM4	MYB-like 102	4
CARHR014610	310.714	0.416	-1.266	0.019	AT1G14200	AT1G14200	RING/U-box domain-containing protein	1
CARHR280380	2389.67	0.438	-1.191	0.019	AT5G67250	SKIP2	F-box protein SKIP2	5
CARHR133860	166.781	0.394	-1.343	0.019	AT4G34060	DML3	DEMETER-like protein 3	4
CARHR227320	1889.89	0.425	-1.236	0.019	AT4G20780	CML42	calcium-binding protein CML42	4
CARHR089140	191.462	0.43	-1.216	0.019
CARHR090370	210.221	0.399	-1.325	0.019	AT3G15352	COX17	cytochrome c oxidase subunit XVII assembly protein	3
CARHR280750	305.575	0.42	-1.25	0.019	AT5G66930	AT5G66930	uncharacterized protein	5
CARHR083630	234.875	0.411	-1.282	0.02	AT3G09270	ATGSTU8	glutathione S-transferase TAU 8	3
CARHR155190	944.756	0.43	-1.219	0.02	AT3G46620	AT3G46620	C3H4 type zinc finger protein	3
CARHR015760	274.699	0.415	-1.268	0.02	AT1G15230	AT1G15230	uncharacterized protein	1
CARHR098140	413.951	0.429	-1.221	0.02
CARHR069270	39.9	0.299	-1.744	0.02
CARHR225770	464.835	0.427	-1.228	0.02	AT4G18890	BEH3	BES1/BZR1 homolog 3	4
CARHR218120	160.402	0.39	-1.357	0.021	AT4G12740	AT4G12740	A/G-specific adenine glycosylase	4
CARHR120880	184.194	0.413	-1.277	0.021	AT2G28110	FRA8	exostosin-like protein	2
CARHR245770	167.641	0.432	-1.212	0.021	AT4G37390	YDK1	indole-3-acetic acid-amido synthetase GH3.2	4
CARHR069250	161.509	0.395	-1.34	0.021
CARHR237120	955.145	0.442	-1.178	0.021	AT4G29330	DER1	derlin-1	4
CARHR031600	10778.9	0.444	-1.173	0.021	AT1G32230	RCD1	WWE protein-protein interaction domain family protein	1
CARHR024440	58.109	0.333	-1.586	0.021
CARHR106950	76.13	0.367	-1.444	0.021	AT2G16720	MYB7	myb domain protein 7	2
CARHR038990	27.128	0.285	-1.811	0.021	AT1G48980	AT1G48980	2-oxoglutarate (2OG) and Fe(II)-dependent oxygenase-like protein	1
CARHR117690	900.994	0.432	-1.211	0.021
CARHR271280	57.268	0.321	-1.639	0.021	AT5G57500	AT5G57500	Galactosyltransferase family protein	5
CARHR191020	73.704	0.356	-1.491	0.021	AT5G22540	AT5G22540	uncharacterized protein	5
CARHR233110	2297.24	0.441	-1.18	0.021	AT4G25670	AT4G25670	uncharacterized protein	4
CARHR263360	588.14	0.434	-1.206	0.021
CARHR087000	754.659	0.453	-1.144	0.021
CARHR210100	5292.82	0.447	-1.162	0.021
CARHR246310	52.487	0.349	-1.517	0.022	AT4G37900	AT4G37900	uncharacterized protein	4
CARHR167920	67.878	0.369	-1.439	0.022
CARHR181410	520.272	0.444	-1.171	0.023
CARHR095500	213.216	0.43	-1.217	0.023	AT3G19970	AT3G19970	uncharacterized protein	3
CARHR140390	2951.34	0.451	-1.15	0.023	AT2G45170	ATATG8E	autophagy-related protein 8e	2
CARHR233060	887.323	0.454	-1.141	0.023	AT4G25640	ATDTX35	detoxifying efflux carrier 35	4
CARHR070030	24.86	0.259	-1.948	0.023	AT1G76470	AT1G76470	Rossmann-fold NAD(P)-binding domain-containing protein	1
CARHR047120	45.426	0.326	-1.617	0.023
CARHR211900	93.933	0.382	-1.389	0.023	AT5G01540	LECRKA4.1	Lectin-domain containing receptor kinase A4.1	5
CARHR216480	387.451	0.421	-1.248	0.024	AT5G36260	AT5G36260	aspartyl protease family protein	5
CARHR142070	46.007	0.328	-1.609	0.024
CARHR291160	82.608	0.404	-1.306	0.024	AT1G71530	AT1G71530	protein kinase domain-containing protein	1
CARHR221840	167.543	0.426	-1.233	0.024	AT4G15100	scpl30	putative serine carboxypeptidase-like 30	4
CARHR279130	124.119	0.404	-1.308	0.024	AT5G65207	AT5G65207	uncharacterized protein	5
CARHR143880	17.881	0.217	-2.203	0.025
CARHR211140	1094.12	0.452	-1.146	0.025	AT5G02230	AT5G02230	haloacid dehalogenase-like hydrolase domain-containing protein	5
CARHR230300	1356.56	0.454	-1.139	0.025	AT4G23190	CRK11	cysteine-rich receptor-like protein kinase 11	4
CARHR234050	33.419	0.278	-1.847	0.025	AT4G26470	AT4G26470	putative calcium-binding protein CML21	4
CARHR216840	3262.95	0.447	-1.161	0.025	AT5G35735	AT5G35735	putative auxin-responsive protein	5
CARHR077070	1075.04	0.424	-1.238	0.025	AT3G03060	AT3G03060	P-loop containing nucleoside triphosphate hydrolase-like protein	3
CARHR094070	371.605	0.432	-1.21	0.025	AT3G18690	MKS1	protein MKS1	3
CARHR246320	9089.44	0.434	-1.205	0.025	AT4G37910	mtHsc70-1	molecular chaperone DnaK	4
CARHR250840	288.083	0.422	-1.244	0.025	AT4G02550	AT4G02550	uncharacterized protein	4
CARHR089300	296.395	0.445	-1.167	0.026	AT3G14460	AT3G14460	LRR and NB-ARC domain-containing disease resistance protein	3
CARHR065860	114.958	0.379	-1.401	0.026	AT1G72870	AT1G72870	TIR-NBS class of disease resistance protein	1
CARHR112830	26.738	0.274	-1.87	0.026	AT2G21780	AT2G21780	uncharacterized protein	2
CARHR200110	523.098	0.432	-1.212	0.027	AT5G13330	Rap2.6L	ethylene-responsive transcription factor ERF113	5
CARHR232800	452.44	0.442	-1.179	0.028	AT4G25390	AT4G25390	protein kinase family protein	4
CARHR275810	341.727	0.442	-1.177	0.028	AT5G62020	AT-HSFB2A	heat stress transcription factor B-2a	5
CARHR216420	1866.79	0.427	-1.226	0.028
CARHR047470	235.694	0.432	-1.211	0.028
CARHR224160	66.916	0.351	-1.509	0.028	AT4G17490	ATERF6	ethylene-responsive transcription factor 6	4
CARHR135330	444.668	0.431	-1.213	0.028	AT2G40270	AT2G40270	Protein kinase family protein	2
CARHR291650	938.469	0.446	-1.164	0.028	AT3G63310	BIL4	BAX inhibitor-1 motif-containing protein	3
CARHR088300	370.799	0.448	-1.157	0.028	AT3G13600	AT3G13600	calmodulin-binding protein-like protein	3
CARHR052420	19.278	0.231	-2.112	0.029
CARHR090330	17601	0.446	-1.165	0.029	AT3G16530	AT3G16530	legume lectin-like protein	3
CARHR183490	2757.47	0.455	-1.135	0.029	AT5G48540	AT5G48540	cysteine-rich repeat secretory protein 55	5
CARHR061230	190.289	0.42	-1.25	0.029	AT1G68450	AT1G68450	VQ motif-containing protein	1
CARHR222360	2014.26	0.48	-1.06	0.029
CARHR103580	2384.21	0.461	-1.117	0.029	AT2G05940	AT2G05940	kinase-like protein	2
CARHR285150	204.965	0.423	-1.24	0.029	AT5G42440	AT5G42440	protein kinase family protein	5
CARHR006970	507.769	0.445	-1.168	0.029	AT1G07250	UGT71C4	UDP-glucosyl transferase 71C4	1
CARHR259730	1162.55	0.42	-1.25	0.029	AT4G08770	Prx37	peroxidase 37	4
CARHR095440	764.331	0.439	-1.187	0.03	AT3G19910	AT3G19910	E3 ubiquitin ligase BIG BROTHER-like protein	3
CARHR089550	92.546	0.382	-1.387	0.03	AT3G14590	NTMC2TYPE6.2	calcium-dependent lipid-binding domain-containing protein	3
CARHR019730	2114.84	0.464	-1.109	0.03	AT1G19130	AT1G19130	uncharacterized protein	1
CARHR239770	962.379	0.459	-1.122	0.031	AT4G31860	AT4G31860	putative protein phosphatase 2C 60	4
CARHR255580	5.108	0.025	-5.329	0.031	AT4G11030	AT4G11030	long-chain acyl-CoA synthetase	4
CARHR283420	197.385	0.434	-1.205	0.031	ATMG01190	ATP1	ATP synthase subunit 1.	Mt
CARHR010160	1272.12	0.457	-1.131	0.031	AT1G10050	AT1G10050	glycosyl hydrolase and carbohydrate-binding domain-containing protein	1
CARHR196960	34.623	0.311	-1.686	0.032	AT5G16360	AT5G16360	NC domain-containing protein-like protein	5
CARHR188850	156.167	0.397	-1.332	0.032	AT5G24600	AT5G24600	uncharacterized protein	5
CARHR105910	16.411	0.228	-2.131	0.033
CARHR131410	1386.97	0.453	-1.141	0.033	AT2G36950	AT2G36950	heavy-metal-associated domain-containing protein	2
CARHR180670	1341.62	0.455	-1.135	0.033	AT5G43190	AT5G43190	F-box/kelch-repeat protein	5
CARHR130570	619.537	0.445	-1.167	0.033	AT2G36300	AT2G36300	Integral membrane Yip1-like protein	2
CARHR212250	21.803	0.242	-2.045	0.033	AT5G01900	WRKY62	putative WRKY transcription factor 62	5
CARHR205770	37.921	0.334	-1.581	0.034	AT5G07380	AT5G07380	uncharacterized protein	5
CARHR286750	11.672	0.151	-2.725	0.034
CARHR275330	1481.51	0.46	-1.12	0.034	AT5G61560	AT5G61560	U-box domain-containing protein 51	5
CARHR133540	67.041	0.398	-1.33	0.034
CARHR128780	3360.17	0.476	-1.07	0.034	AT2G34660	MRP2	ABC transporter C family member 2	2
CARHR033050	7259.98	0.465	-1.104	0.035	AT1G33590	AT1G33590	leucine-rich repeat-containing protein	1
CARHR061220	1046.62	0.459	-1.125	0.035	AT1G68440	AT1G68440	uncharacterized protein	1
CARHR009530	4790.9	0.458	-1.126	0.035	AT1G09560	GLP5	germin-like protein subfamily 2 member 1	1
CARHR246810	243.335	0.433	-1.207	0.035	AT4G39890	AtRABH1c	Ras-related protein RABH1C	4
CARHR180180	198.327	0.421	-1.25	0.035	AT5G43420	AT5G43420	RING-H2 finger protein ATL16	5
CARHR196330	606.583	0.442	-1.179	0.035	AT5G16830	ATSYP21	syntaxin-21	5
CARHR016170	3246.31	0.456	-1.132	0.035	AT1G15670	AT1G15670	putative F-box/kelch-repeat protein	1
CARHR174330	468.442	0.444	-1.172	0.035	AT5G47070	AT5G47070	putative receptor-like protein kinase	5
CARHR098450	228.545	0.427	-1.228	0.035	AT3G22600	AT3G22600	bifunctional inhibitor/lipid-transfer protein/seed storage 2S albumin-like protein	3
CARHR005220	47.498	0.369	-1.437	0.036
CARHR252520	264.271	0.425	-1.235	0.036	AT4G05010	AT4G05010	F-box protein	4
CARHR271330	618.376	0.418	-1.259	0.036	AT5G57560	TCH4	xyloglucan endotransglucosylase/hydrolase protein 22	5
CARHR276660	217.793	0.428	-1.226	0.036	AT5G62865	AT5G62865	uncharacterized protein	5
CARHR138730	72.213	0.361	-1.47	0.036
CARHR076810	214.596	0.435	-1.2	0.037	AT3G02800	AT3G02800	tyrosine specific protein phosphatase-like protein	3
CARHR162680	1788.7	0.459	-1.122	0.037	AT3G52800	AT3G52800	zinc finger A20 and AN1 domain-containing stress-associated protein 6	3
CARHR007290	436.327	0.458	-1.128	0.037	AT1G07520	AT1G07520	GRAS family transcription factor	1
CARHR202890	393.794	0.433	-1.209	0.037	AT5G10410	AT5G10410	putative clathrin assembly protein	5
CARHR189770	466.884	0.44	-1.184	0.037	AT5G23760	AT5G23760	putative copper transport protein	5
CARHR126030	8466.93	0.46	-1.121	0.037	AT2G32240	AT2G32240	uncharacterized protein	2
CARHR230800	1760.04	0.467	-1.097	0.037	AT4G23470	AT4G23470	PLAC8 family protein	4
CARHR268770	48.255	0.325	-1.621	0.039
CARHR077040	188.725	0.433	-1.207	0.039
CARHR061000	36.61	0.337	-1.569	0.039	AT1G68320	BW62B	myb domain protein 62	1
CARHR006730	1253.6	0.465	-1.106	0.039	AT1G07040	AT1G07040	uncharacterized protein	1
CARHR290630	107.789	0.419	-1.256	0.039
CARHR032870	241.702	0.439	-1.188	0.039	AT1G33420	AT1G33420	PHD finger protein	1
CARHR087930	1683.19	0.464	-1.106	0.04	AT3G13320	CAX2	vacuolar cation/proton exchanger 2	3
CARHR124830	636.793	0.452	-1.145	0.04	AT2G31230	ATERF15	ethylene-responsive transcription factor 15	2
CARHR141820	1133.5	0.457	-1.131	0.04	AT2G46500	PI4K GAMMA 4	phosphoinositide 4-kinase gamma 4	2
CARHR122560	2138.58	0.47	-1.091	0.04
CARHR118540	1006.73	0.456	-1.132	0.041	AT2G26650	AKT1	Potassium channel AKT1	2
CARHR158030	171.662	0.444	-1.17	0.041	AT3G49160	AT3G49160	pyruvate kinase	3
CARHR179450	436.349	0.457	-1.128	0.041	AT5G43950	AT5G43950	uncharacterized protein	5
CARHR272680	168.053	0.443	-1.175	0.041	AT5G58770	AT5G58770	dehydrodolichyl diphosphate synthase 2	5
CARHR018790	1234.64	0.456	-1.133	0.041	AT1G18210	AT1G18210	putative calcium-binding protein CML27	1
CARHR070300	462.186	0.446	-1.163	0.041	AT1G76760	ATY1	thioredoxin Y1	1
CARHR011240	366.925	0.451	-1.149	0.041	AT1G11050	AT1G11050	putative receptor-like protein kinase	1
CARHR029700	551.115	0.451	-1.149	0.041	AT1G30320	AT1G30320	Remorin family protein	1
CARHR078500	12.312	0.163	-2.615	0.041	AT3G04320	AT3G04320	Kunitz family trypsin and protease inhibitor protein	3
CARHR175450	130.043	0.419	-1.256	0.042	AT5G46350	WRKY8	putative WRKY transcription factor 8	5
CARHR067150	90.664	0.415	-1.27	0.042	AT1G74010	AT1G74010	strictosidine synthase	1
CARHR195830	2204.29	0.453	-1.143	0.042	AT5G17380	AT5G17380	2-hydroxyacyl-CoA lyase	5
CARHR104720	918.633	0.455	-1.137	0.042	AT2G13790	SERK4	somatic embryogenesis receptor kinase 4	2
CARHR064400	209.93	0.441	-1.18	0.042	AT1G71110	AT1G71110	uncharacterized protein	1
CARHR232760	70.142	0.367	-1.446	0.042	AT4G25350	SHB1	phosphate transporter PHO1-4	4
CARHR211620	7.143	0.079	-3.653	0.043	AT5G01280	AT5G01280	uncharacterized protein	5
CARHR186980	92.865	0.392	-1.351	0.043	AT5G26731	AT5G26731	uncharacterized protein	5
CARHR254190	2120.6	0.468	-1.095	0.043	AT4G12040	AT4G12040	zinc finger A20 and AN1 domain-containing stress-associated protein 7	4
CARHR037440	143.333	0.399	-1.326	0.043	AT1G47840	HXK3	hexokinase-like 1 protein	1
CARHR103300	13626.4	0.466	-1.102	0.043	AT2G05710	ACO3	aconitate hydratase 2	2
CARHR023400	335.356	0.466	-1.101	0.044	AT1G23020	ATFRO3	ferric reduction oxidase 3	1
CARHR014520	151.477	0.434	-1.204	0.044	AT1G14130	AT1G14130	2-oxoglutarate (2OG) and Fe(II)-dependent oxygenase-like protein	1
CARHR085560	768.259	0.457	-1.13	0.044	AT3G10980	AT3G10980	PLAC8 family protein	3
CARHR264560	2135.86	0.477	-1.069	0.044	AT2G26740	ATSEH	soluble epoxide hydrolase	2
CARHR085000	946.692	0.455	-1.135	0.045	AT3G10490	ANAC051	NAC domain containing protein 52	3
CARHR111630	1130.85	0.468	-1.094	0.045	AT2G20900	ATDGK5	diacylglycerol kinase 5	2
CARHR140730	3.737	0	-Inf	0.045	AT2G45550	CYP76C4	cytochrome P450 76C4	2
CARHR108180	226.895	0.449	-1.155	0.046	AT2G17787	AT2G17787	uncharacterized protein	2
CARHR194660	99.761	0.39	-1.358	0.046	AT5G18360	AT5G18360	TIR-NBS-LRR class disease resistance protein	5
CARHR138700	52.069	0.372	-1.425	0.046	AT2G43570	CHI	chitinase class 4-like protein	2
CARHR293090	1989.99	0.478	-1.066	0.047	AT2G23450	AT2G23450	wall-associated receptor kinase-like 14	2
CARHR022720	4102.12	0.455	-1.136	0.047	AT1G22360	AtUGT85A2	UDP-glucosyl transferase 85A2	1
CARHR224920	102.312	0.405	-1.304	0.047	AT4G18170	WRKY28	WRKY DNA-binding protein 28	4
CARHR005450	11.715	0.172	-2.541	0.047
CARHR150930	738.244	0.469	-1.093	0.047	AT3G45040	AT3G45040	dolichol kinase	3
CARHR206440	116.048	0.422	-1.245	0.047	AT5G06740	AT5G06740	concanavalin A-like lectin kinase-like protein	5
CARHR047840	251.612	0.445	-1.167	0.048
CARHR266540	960.124	0.472	-1.082	0.048	AT5G53420	AT5G53420	CCT motif family protein	5
CARHR081680	1056.46	0.459	-1.123	0.048	AT3G07090	AT3G07090	PPPDE putative thiol peptidase family protein	3
CARHR052760	21.299	0.278	-1.845	0.048	AT1G60190	AT1G60190	U-box domain-containing protein 19	1
CARHR111130	97.364	0.416	-1.265	0.049	AT2G20562	AT2G20562	uncharacterized protein	2
CARHR285790	1920.77	0.467	-1.097	0.049	AT5G59420	ORP3C	oxysterol binding protein-related protein 3C	5
CARHR127610	275.455	0.446	-1.165	0.049	AT2G33585	AT2G33585	uncharacterized protein	2
CARHR015350	553.52	0.455	-1.137	0.049	AT1G14820	AT1G14820	sec.4-like phosphatidylinositol transfer protein	1
CARHR255360	494.127	0.449	-1.156	0.049	AT4G11220	BTI2	reticulon-like protein B2	4
CARHR282160	1060.52	0.494	-1.019	0.049	ATCG00650	RPS18	ribosomal protein S18.	Pt
CARHR241640	6363.48	0.467	-1.098	0.049	AT4G33540	AT4G33540	metallo-beta-lactamase family protein	4
CARHR187470	69.621	0.412	-1.281	0.05	AT5G26170	WRKY50	putative WRKY transcription factor 50	5
CARHR272260	1505.73	0.473	-1.079	0.05	AT5G58430	ATEXO70B1	exocyst subunit exo70 family protein B1	5
CARHR230590	535.31	0.473	-1.079	0.05
CARHR196810	1153.2	0.475	-1.074	0.05	AT5G16450	AT5G16450	Regulator of ribonuclease-like protein 2	5

## Sheet: 6h
Table S1. Time-course transcriptome analysis of Cardamine hirsuta RCOp::LhGR; 6xOp::ChCUC1:Venus
Differentially expressed genes (DEGs; fold change > 1.5 and adjusted p-value < 0.05)
C. hirsuta gene id	baseMean	foldChange	log2FoldChange	padj	A. thaliana gene id	Associated Gene Name	Description									Chromosome Name
CARHR007910	87.252	10.906	3.447	2.9e-10	AT1G08090	ATNRT2.1	nitrate transporter 2:1									1
CARHR253730	1681.56	5.469	2.451	2e-08
CARHR097260	62.798	7.899	2.982	3.43e-07	AT3G21340	AT3G21340	leucine-rich repeat protein kinase-like protein									3
CARHR180440	173.516	4.984	2.317	3.26e-06	AT5G43290	WRKY49	putative WRKY transcription factor 49									5
CARHR028970	122.013	4.514	2.174	4.79e-05	AT1G29660	AT1G29660	GDSL esterase/lipase									1
CARHR154740	213.85	3.857	1.947	0.000154	AT3G46280	AT3G46280	protein kinase-like protein									3
CARHR265290	2335.09	3.354	1.746	0.000154
CARHR031900	61.39	4.672	2.224	0.000188	AT1G32450	NRT1.5	nitrate transporter 1.5									1
CARHR217800	318.83	3.437	1.781	0.00029
CARHR250520	148.532	3.226	1.69	0.000956	AT4G02330	ATPMEPCRB	pectinesterase 41									4
CARHR010710	135.101	3.525	1.818	0.001	AT1G10550	XTH33	xyloglucan:xyloglucosyl transferase									1
CARHR150990	617.401	3.118	1.64	0.002	AT3G44990	XTR8	xyloglucan:xyloglucosyl transferase									3
CARHR090150	112.278	3.624	1.858	0.002	AT3G15170	CUC1	protein CUP-SHAPED COTYLEDON 1									3
CARHR130980	67.163	3.488	1.802	0.003	AT2G36690	AT2G36690	2-oxoglutarate (2OG) and Fe(II)-dependent oxygenase-like protein									2
CARHR055180	83.229	3.357	1.747	0.005	AT1G56430	ATNAS4	nicotianamine synthase									1
CARHR230640	156.975	3.003	1.586	0.005	AT4G23300	CRK22	cysteine-rich receptor-like protein kinase 22									4
CARHR285680	8.573	21.812	4.447	0.006	AT5G59310	LTP4	non-specific lipid-transfer protein 4									5
CARHR219820	2010.43	2.54	1.345	0.01	AT4G13930	SHM4	serine hydroxymethyltransferase 4									4
CARHR145410	69.383	3.222	1.688	0.01	AT2G02990	RNS1	ribonuclease 1									2
CARHR279360	182.635	2.887	1.53	0.011	AT5G65390	AGP7	arabinogalactan protein 7									5
CARHR240790	143.861	2.925	1.548	0.011	AT4G32800	AT4G32800	ethylene-responsive transcription factor ERF043									4
CARHR124240	155.045	2.767	1.468	0.012	AT2G30766	AT2G30766	uncharacterized protein									2
CARHR011830	294.337	2.684	1.424	0.014	AT1G11545	XTH8	xyloglucan:xyloglucosyl transferase									1
CARHR113560	89.213	2.876	1.524	0.015	AT2G22330	CYP79B3	tryptophan N-hydroxylase 2									2
CARHR208310	10.492	9.592	3.262	0.015	AT5G04950	NAS1	nicotianamine synthase 1									5
CARHR128170	14.306	6.504	2.701	0.015	AT2G34080	AT2G34080	cysteine proteinase-like protein									2
CARHR148630	35.59	3.531	1.82	0.015
CARHR221930	105.712	2.948	1.56	0.016	AT4G15210	BMY1	beta-amylase 5									4
CARHR037000	21.49	4.492	2.167	0.021
CARHR089410	49.514	3.307	1.726	0.021	AT3G14370	WAG2	protein kinase WAG2									3
CARHR183730	400.574	2.495	1.319	0.022	AT5G48430	AT5G48430	aspartyl protease family protein									5
CARHR198960	58.475	3.158	1.659	0.022	AT5G14360	AT5G14360	ubiquitin family protein									5
CARHR020550	92.854	2.595	1.376	0.024	AT1G20070	AT1G20070	uncharacterized protein									1
CARHR066620	2542.01	2.436	1.285	0.024	AT1G73600	AT1G73600	putative phosphoethanolamine N-methyltransferase 3									1
CARHR160250	83.546	2.919	1.546	0.025	AT3G50740	UGT72E1	coniferyl-alcohol glucosyltransferase									3
CARHR097300	7.391	13.923	3.799	0.026	AT3G21352	AT3G21352	uncharacterized protein									3
CARHR129290	24.008	4.334	2.116	0.026	AT2G35150	EXL1	protein exordium like 1									2
CARHR278010	32.42	3.632	1.861	0.027	AT5G64100	AT5G64100	peroxidase 69									5
CARHR042840	114.557	2.735	1.452	0.028	AT1G52700	AT1G52700	alpha/beta-hydrolase domain-containing protein									1
CARHR222610	120.818	2.584	1.369	0.028
CARHR013290	102.567	2.718	1.443	0.028	AT1G12940	ATNRT2.5	nitrate transporter2.5									1
CARHR105310	275.177	2.366	1.242	0.029	AT2G14247	AT2G14247	uncharacterized protein									2
CARHR236570	545.424	2.464	1.301	0.029	AT4G28780	AT4G28780	GDSL esterase/lipase									4
CARHR144180	15.676	5.208	2.381	0.031	AT2G01610	AT2G01610	invertase/pectin methylesterase inhibitor-like protein									2
CARHR147900	9.403	7.741	2.952	0.032
CARHR046510	18.857	4.313	2.109	0.038	AT1G64405	AT1G64405	uncharacterized protein									1
CARHR179140	381.35	2.435	1.284	0.038	AT5G44130	FLA13	fasciclin-like arabinogalactan protein 13									5
CARHR232830	56.907	2.92	1.546	0.039	AT4G25420	GA5	gibberellin 20 oxidase 1									4
CARHR075850	27.882	3.604	1.85	0.04	AT3G01190	AT3G01190	peroxidase 27									3
CARHR121900	11.221	6.709	2.746	0.043	AT2G28780	AT2G28780	uncharacterized protein									2
CARHR284770	335.699	2.416	1.273	0.043
CARHR189360	32.975	3.334	1.737	0.045	AT5G24160	SQE6	Squalene monooxygenase 1,2									5
CARHR096220	416.245	2.368	1.244	0.046	AT3G20470	GRP5	glycine-rich protein 5									3
CARHR205480	190.709	2.466	1.302	0.047	AT5G07690	MYB29	myb domain protein 29									5
CARHR036960	276.324	2.279	1.189	0.047	AT1G47395	AT1G47395	uncharacterized protein									1
CARHR132140	311	2.409	1.269	0.047	AT2G37460	AT2G37460	nodulin MtN21 /EamA-like transporter-like protein									2
CARHR042670	203.266	0.038	-4.735	2.91e-19	AT1G52560	AT1G52560	HSP20-like chaperone									1
CARHR154670	206.546	0.06	-4.052	3.91e-15
CARHR050520	136.422	0.069	-3.865	4.34e-13	AT1G61810	BGLU45	beta-glucosidase 45									1
CARHR237680	848.127	0.1	-3.32	2.58e-12	AT4G29780	AT4G29780	uncharacterized protein									4
CARHR248980	964.26	0.104	-3.27	2.58e-12	AT4G01360	AT4G01360	uncharacterized protein									4
CARHR016540	1196.01	0.107	-3.225	8.13e-12	AT1G16030	Hsp70b	heat shock protein 70B									1
CARHR075100	403.208	0.106	-3.241	2.43e-11	AT3G01830	AT3G01830	putative calcium-binding protein CML40									3
CARHR285860	276.912	0.105	-3.252	9.92e-11	AT5G59490	AT5G59490	haloacid dehalogenase-like hydrolase domain-containing protein									5
CARHR045780	744.236	0.125	-3.001	2.45e-10	AT1G56060	AT1G56060	uncharacterized protein									1
CARHR289020	311.513	0.115	-3.12	2.58e-10	AT5G66890	AT5G66890	putative disease resistance protein									5
CARHR256610	117.056	0.089	-3.485	3.24e-10	AT4G10250	ATHSP22.0	heat shock protein 22									4
CARHR098860	1116.74	0.135	-2.894	7.72e-10	AT3G22910	AT3G22910	Ca2+-transporting ATPase									3
CARHR066540	534.289	0.125	-2.998	8.15e-10	AT1G73540	NUDT21	nudix hydrolase 21									1
CARHR201100	368.193	0.13	-2.941	8.45e-10
CARHR285070	300.41	0.121	-3.041	8.45e-10	AT5G42380	CML39	calcium-binding protein CML37									5
CARHR170430	55.837	0.065	-3.953	1.19e-09	AT3G60120	BGLU27	beta glucosidase 27									3
CARHR058820	183.668	0.126	-2.987	2.01e-09
CARHR076850	246.923	0.132	-2.921	5.39e-09	AT3G02840	AT3G02840	armadillo/beta-catenin-like repeat-containing protein									3
CARHR121100	75.421	0.092	-3.442	7.2e-09
CARHR027860	237.052	0.13	-2.945	7.33e-09
CARHR008780	51.018	0.066	-3.913	1.24e-08	AT1G08860	BON3	protein BONZAI 3									1
CARHR235850	242.968	0.135	-2.89	1.27e-08	AT4G28140	AT4G28140	ethylene-responsive transcription factor ERF054									4
CARHR235400	16.829	0	-Inf	4.58e-08	AT4G27670	HSP21	heat shock protein 21									4
CARHR246100	63.523	0.099	-3.33	5.14e-08	AT4G37710	AT4G37710	VQ motif-containing protein									4
CARHR071900	62.16	0.091	-3.459	6.95e-08	AT1G78390	ATNCED9	9-cis-epoxycarotenoid dioxygenase NCED9									1
CARHR183440	341.298	0.161	-2.638	6.95e-08	AT5G48570	FKBP65	peptidylprolyl isomerase									5
CARHR044380	63.848	0.096	-3.38	8.57e-08	AT1G54050	AT1G54050	HSP20-like chaperone									1
CARHR026080	627.286	0.167	-2.585	9.01e-08	AT1G25400	AT1G25400	uncharacterized protein									1
CARHR289800	202.475	0.154	-2.702	1.33e-07
CARHR273300	535.349	0.165	-2.595	1.36e-07	AT5G59720	HSP18.2	heat shock protein 18.2									5
CARHR154680	35.51	0.062	-4.01	1.79e-07	AT3G46230	ATHSP17.4	heat shock protein 17.4									3
CARHR242260	536.274	0.183	-2.45	2.37e-07
CARHR001620	147.297	0.149	-2.746	2.7e-07	AT1G02310	MAN1	mannan endo-1,4-beta-mannosidase 1									1
CARHR019380	970.801	0.177	-2.499	2.8e-07	AT1G18740	AT1G18740	uncharacterized protein									1
CARHR151170	105.865	0.152	-2.72	3.77e-07	AT3G44870	AT3G44870	S-adenosyl-L-methionine-dependent methyltransferase-like protein									3
CARHR018860	246.221	0.163	-2.613	5.25e-07
CARHR123270	1403.97	0.19	-2.395	8.28e-07	AT2G30020	AT2G30020	putative protein phosphatase 2C 25									2
CARHR175490	169.632	0.163	-2.619	9.1e-07	AT5G46295	AT5G46295	uncharacterized protein									5
CARHR073650	244.557	0.181	-2.464	1.16e-06	AT1G80820	CCR2	cinnamoyl-CoA reductase									1
CARHR013720	1257.48	0.198	-2.336	1.19e-06	AT1G13340	AT1G13340	Regulator of Vps4 activity in the MVB pathway protein									1
CARHR211760	253.737	0.179	-2.478	1.45e-06	AT5G01380	AT5G01380	transcription factor									5
CARHR043110	324.533	0.182	-2.457	1.58e-06	AT1G52890	ANAC019	NAC domain-containing protein 19									1
CARHR139780	82.126	0.143	-2.805	1.58e-06	AT2G44578	AT2G44578	RING/U-box domain-containing protein									2
CARHR165490	370.676	0.189	-2.406	1.59e-06
CARHR116810	268.269	0.198	-2.338	1.77e-06	AT2G24850	TAT3	tyrosine aminotransferase 3									2
CARHR018870	785.933	0.197	-2.344	2.02e-06
CARHR242360	80.167	0.14	-2.84	2.14e-06	AT4G34410	RRTF1	ethylene-responsive transcription factor ERF109									4
CARHR162170	1004.85	0.206	-2.282	2.25e-06	AT3G52400	SYP122	syntaxin-122									3
CARHR149860	821.954	0.204	-2.292	2.76e-06	AT3G28210	PMZ	zinc finger AN1 domain-containing stress-associated protein 12									3
CARHR122830	526.607	0.207	-2.272	4.21e-06	AT2G29500	AT2G29500	HSP20 family protein									2
CARHR171730	54.374	0.125	-2.997	4.23e-06	AT3G61390	AT3G61390	U-box domain-containing protein 36									3
CARHR195530	977.402	0.211	-2.243	4.65e-06	AT5G17650	AT5G17650	glycine/proline-rich protein									5
CARHR125980	1985.8	0.217	-2.206	5.07e-06	AT2G32210	AT2G32210	uncharacterized protein									2
CARHR165950	204.6	0.192	-2.382	5.7e-06	AT3G55840	AT3G55840	Hs1pro-1 protein									3
CARHR201110	784.386	0.219	-2.194	6.23e-06	AT5G12020	HSP17.6II	heat shock protein 17.6-II									5
CARHR084050	891.789	0.213	-2.234	6.29e-06	AT3G09640	APX2	L-ascorbate peroxidase									3
CARHR154440	2007.95	0.221	-2.177	6.59e-06	AT3G46080	AT3G46080	C2H2-type zinc finger protein									3
CARHR197440	3688.29	0.221	-2.177	6.59e-06	AT5G15870	AT5G15870	glycosyl hydrolase family 81 protein									5
CARHR207320	82.179	0.156	-2.681	6.59e-06
CARHR187750	222.464	0.198	-2.338	7.05e-06
CARHR267520	182.336	0.199	-2.331	7.05e-06
CARHR274310	54.429	0.137	-2.87	7.05e-06
CARHR095070	82.641	0.163	-2.616	7.72e-06	AT3G19615	AT3G19615	uncharacterized protein									3
CARHR085600	550.211	0.217	-2.203	8.64e-06	AT3G11020	DREB2B	dehydration-responsive element-binding protein 2B									3
CARHR267510	156.897	0.197	-2.346	9.4e-06
CARHR004830	1686.72	0.226	-2.145	1e-05	AT1G05340	AT1G05340	uncharacterized protein									1
CARHR017460	64.869	0.152	-2.721	1.13e-05	AT1G16950	AT1G16950	uncharacterized protein									1
CARHR007140	658.987	0.221	-2.178	1.41e-05	AT1G07400	AT1G07400	class I heat shock protein									1
CARHR271290	278.122	0.214	-2.221	1.41e-05	AT5G57510	AT5G57510	uncharacterized protein									5
CARHR120340	592.835	0.238	-2.07	1.82e-05
CARHR196250	2501.68	0.233	-2.103	1.86e-05	AT5G16910	ATCSLD2	cellulose synthase-like protein D2									5
CARHR292310	894.679	0.23	-2.121	1.89e-05	AT1G66160	ATCMPG1	U-box domain-containing protein 20									1
CARHR125910	304.361	0.204	-2.295	1.89e-05	AT2G32120	HSP70T-2	heat-shock protein 70T-2									2
CARHR078500	41.579	0.129	-2.957	1.95e-05	AT3G04320	AT3G04320	Kunitz family trypsin and protease inhibitor protein									3
CARHR019980	387.502	0.233	-2.101	2.59e-05	AT1G19390	AT1G19390	putative wall-associated receptor kinase-like 11									1
CARHR229620	663.67	0.25	-2.003	2.89e-05	AT4G22690	CYP706A1	cytochrome P450, family 706, subfamily A, polypeptide 1									4
CARHR130230	1436.99	0.242	-2.045	3.13e-05	AT2G35980	NHL10	late embryogenesis abundant hydroxyproline-rich glycoprotein									2
CARHR089140	207.252	0.234	-2.093	3.35e-05
CARHR265680	457.796	0.236	-2.086	3.86e-05
CARHR070210	2899.65	0.247	-2.017	4.53e-05	AT1G76650	CML38	calcium-binding protein CML38									1
CARHR200390	1195.73	0.253	-1.984	4.79e-05	AT5G13080	WRKY75	putative WRKY transcription factor 75									5
CARHR292860	296.683	0.242	-2.048	4.95e-05	AT2G23270	AT2G23270	uncharacterized protein									2
CARHR289790	78.65	0.184	-2.446	4.96e-05	AT1G56250	PP2-B14	F-box protein PP2-B14									1
CARHR085580	102.349	0.201	-2.315	6.49e-05	AT3G10986	AT3G10986	LURP-one-like protein 9									3
CARHR097940	298.282	0.246	-2.022	8.28e-05
CARHR265690	1681.31	0.258	-1.954	9.03e-05
CARHR265700	542.175	0.249	-2.005	0.000103
CARHR052940	196.29	0.228	-2.131	0.000104	AT1G60030	ATNAT7	nucleobase-ascorbate transporter 7									1
CARHR244410	590.53	0.247	-2.018	0.000106	AT4G36010	AT4G36010	pathogenesis-related thaumatin family protein									4
CARHR142540	119.804	0.213	-2.233	0.000113
CARHR276300	525.386	0.254	-1.978	0.000113	AT5G62520	SRO5	RCD one 5-like protein									5
CARHR207830	961.891	0.257	-1.961	0.000118	AT5G05410	DREB2	dehydration-responsive element-binding protein 2A									5
CARHR200270	4807.2	0.269	-1.892	0.00015	AT5G13200	AT5G13200	GEM-like protein 5									5
CARHR122320	75.198	0.194	-2.365	0.000154
CARHR114180	104.181	0.217	-2.204	0.000161	AT2G22860	ATPSK2	phytosulfokine-beta									2
CARHR125920	1112.06	0.264	-1.919	0.000173	AT2G32150	AT2G32150	haloacid dehalogenase-like hydrolase domain-containing protein									2
CARHR114170	90.893	0.215	-2.216	0.000179
CARHR067570	1712.61	0.268	-1.9	0.00018	AT1G74310	ATHSP101	heat shock protein 101									1
CARHR177730	799.675	0.277	-1.851	0.000185	AT5G44990	AT5G44990	Glutathione S-transferase family protein									5
CARHR015410	1682.17	0.275	-1.864	0.000188	AT5G35525	AT5G35525	PLAC8 family protein									5
CARHR141040	27.627	0.118	-3.078	0.000188	AT2G45760	BAP2	BON1-associated protein 2									2
CARHR145630	57.811	0.192	-2.377	0.000188
CARHR156420	120.01	0.236	-2.085	0.000188	AT3G47740	ATATH2	ABC transporter A family member 3									3
CARHR267370	155.166	0.24	-2.057	0.000188	AT5G54165	AT5G54165	uncharacterized protein									5
CARHR280570	1099.23	0.272	-1.878	0.000192	AT5G67080	MAPKKK19	mitogen-activated protein kinase kinase kinase 19									5
CARHR071930	143.138	0.239	-2.063	0.000195	AT1G78410	AT1G78410	VQ motif-containing protein									1
CARHR063000	2592.2	0.291	-1.78	0.000197	AT1G69920	ATGSTU12	glutathione S-transferase TAU 12									1
CARHR006840	273.622	0.242	-2.045	0.0002	AT1G07135	AT1G07135	glycine-rich protein									1
CARHR027970	118.869	0.226	-2.148	0.0002	AT1G28480	GRX480	glutaredoxin-C9									1
CARHR177670	184.485	0.245	-2.029	0.0002
CARHR247060	1570.42	0.275	-1.86	0.0002	AT4G39670	AT4G39670	glycolipid transfer protein									4
CARHR269340	578.283	0.265	-1.916	0.0002	AT5G55970	AT5G55970	RING/U-box domain-containing protein									5
CARHR053220	533.492	0.261	-1.94	0.000224	AT1G59860	AT1G59860	HSP20-like chaperone									1
CARHR090550	217.658	0.255	-1.974	0.000235	AT3G15500	NAC3	NAC domain-containing protein 55									3
CARHR060560	1270.88	0.274	-1.866	0.000236	AT1G67920	AT1G67920	uncharacterized protein									1
CARHR074390	1680.44	0.278	-1.848	0.000275	AT1G80110	ATPP2-B11	F-box protein PP2-B11									1
CARHR075550	67.546	0.221	-2.177	0.000313	AT3G01420	DIOX1	alpha-dioxygenase									3
CARHR215440	163.356	0.26	-1.946	0.000328	AT5G37490	AT5G37490	U-box domain-containing protein 21									5
CARHR223440	22.434	0.105	-3.258	0.000352	AT4G16820	PLA-I{beta]2	lipase class 3 family protein									4
CARHR223830	95.803	0.226	-2.147	0.000382	AT4G17220	ATMAP70-5	microtubule-associated proteins 70-5									4
CARHR259440	224.813	0.28	-1.837	0.00048	AT2G42340	AT2G42340	uncharacterized protein									2
CARHR222640	179.912	0.263	-1.927	0.000518	AT4G16260	AT4G16260	catalytic/ cation binding / hydrolase									4
CARHR023270	85.069	0.232	-2.106	0.000549
CARHR062860	494.23	0.287	-1.799	0.000558	AT1G69790	AT1G69790	protein kinase domain-containing protein									1
CARHR100610	429.637	0.279	-1.842	0.000558	AT3G24500	MBF1C	multiprotein-bridging factor 1c									3
CARHR169730	5225.07	0.29	-1.787	0.000565	AT3G59350	AT3G59350	protein kinase family protein									3
CARHR142070	124.456	0.267	-1.904	0.000592
CARHR281070	438.352	0.285	-1.811	0.000592	AT5G66650	AT5G66650	uncharacterized protein									5
CARHR265710	2509.59	0.299	-1.743	0.00067	AT5G52750	AT5G52750	heavy metal transport/detoxification domain-containing protein									5
CARHR001720	786.929	0.288	-1.797	0.000693	AT1G02400	ATGA2OX4	gibberellin 2-oxidase 6									1
CARHR075270	4158.61	0.302	-1.728	0.000693	AT3G01650	RGLG1	E3 ubiquitin-protein ligase RGLG1									3
CARHR047330	612.155	0.285	-1.809	0.000735	AT1G63840	AT1G63840	RING/U-box domain-containing protein									1
CARHR223820	183.207	0.279	-1.844	0.000785	AT4G17215	AT4G17215	Pollen Ole e 1 allergen and extensin family protein									4
CARHR224510	25.382	0.136	-2.878	0.000812	AT4G17785	MYB39	transcription factor MYB39									4
CARHR207060	2359.56	0.289	-1.79	0.000817	AT5G06320	NHL3	NDR1/HIN1-Like protein 3									5
CARHR017980	334.512	0.287	-1.803	0.000874	AT1G17380	JAZ5	protein TIFY 11A									1
CARHR232600	1168.04	0.325	-1.621	0.000891	AT4G25200	ATHSP23.6-MITO	small heat shock protein 23.6									4
CARHR264460	58.819	0.222	-2.171	0.000908
CARHR131130	4015.02	0.309	-1.693	0.000949
CARHR046870	880.664	0.3	-1.736	0.000956	AT1G64065	AT1G64065	late embryogenesis abundant hydroxyproline-rich glycoprotein									1
CARHR081420	1612.03	0.302	-1.728	0.000956	AT3G06780	AT3G06780	glycine-rich protein									3
CARHR232710	643.185	0.303	-1.722	0.000956	AT4G25300	AT4G25300	protein SRG1									4
CARHR109290	1271.78	0.296	-1.755	0.000979	AT2G18700	TPS11	putative alpha,alpha-trehalose-phosphate synthase [UDP-forming] 11									2
CARHR081020	91.647	0.243	-2.041	0.001	AT3G06490	AtMYB108	myb domain protein 108									3
CARHR107410	179.373	0.265	-1.914	0.001	AT2G17300	AT2G17300	uncharacterized protein									2
CARHR098150	624.545	0.311	-1.684	0.001	AT3G22240	AT3G22240	uncharacterized protein									3
CARHR265630	8207.52	0.316	-1.66	0.001	AT5G52640	AtHsp90-1	heat shock protein 81-1									5
CARHR195860	67.927	0.213	-2.229	0.001	AT5G17350	AT5G17350	uncharacterized protein									5
CARHR245770	332.645	0.283	-1.822	0.001	AT4G37390	YDK1	indole-3-acetic acid-amido synthetase GH3.2									4
CARHR106150	109.203	0.262	-1.93	0.001	AT2G15780	AT2G15780	Plastocyanin-like domain-containing protein									2
CARHR132960	301.915	0.295	-1.76	0.001	AT2G38340	DREB19	dehydration-responsive element-binding protein 2E									2
CARHR245550	47.576	0.204	-2.292	0.001	AT4G36950	MAPKKK21	mitogen-activated protein kinase kinase kinase 21									4
CARHR273400	4287.45	0.312	-1.68	0.001	AT5G59820	RHL41	C2H2-type zinc finger protein									5
CARHR005420	194.823	0.28	-1.835	0.001	AT1G05880	ARI12	putative E3 ubiquitin-protein ligase ARI12									1
CARHR133010	273.015	0.309	-1.695	0.001
CARHR264530	105.743	0.271	-1.884	0.001	AT5G51680	AT5G51680	hydroxyproline-rich glycoprotein family protein									5
CARHR130460	3572.05	0.314	-1.67	0.001	AT2G36220	AT2G36220	uncharacterized protein									2
CARHR065710	139.04	0.268	-1.899	0.001
CARHR091720	136.641	0.251	-1.994	0.001	AT3G16510	AT3G16510	Calcium-dependent lipid-binding domain-containing protein									3
CARHR051300	88.276	0.237	-2.075	0.001	AT1G61340	AT1G61340	F-box protein									1
CARHR143720	1019.52	0.3	-1.738	0.001	AT2G01180	ATPAP1	Lipid phosphate phosphatase 1									2
CARHR155920	814.806	0.308	-1.699	0.001	AT3G47340	AT-ASN1	asparagine synthetase [glutamine-hydrolyzing]									3
CARHR063610	413.381	0.308	-1.7	0.001	AT1G70440	SRO3	SRO3-like protein									1
CARHR107890	138.511	0.265	-1.918	0.001	AT2G17660	AT2G17660	RPM1-interacting protein 4-like protein									2
CARHR070240	682.153	0.301	-1.732	0.001	AT1G76700	AT1G76700	chaperone protein dnaJ 10									1
CARHR175630	1563.8	0.316	-1.662	0.002
CARHR209580	705.013	0.303	-1.723	0.002	AT5G03720	AT-HSFA3	heat shock transcription factor A3									5
CARHR138710	58.241	0.235	-2.091	0.002	AT1G70250	AT1G70250	putative receptor serine/threonine kinase									1
CARHR187760	172.45	0.279	-1.844	0.002	AT5G25440	AT5G25440	protein kinase family protein									5
CARHR008960	4713.26	0.314	-1.671	0.002	AT1G09070	(AT)SRC2	uncharacterized protein									1
CARHR129950	296.45	0.296	-1.757	0.002	AT2G35710	AT2G35710	nucleotide-diphospho-sugar transferase domain-containing protein									2
CARHR083020	206.753	0.297	-1.752	0.002
CARHR192020	3258.42	0.329	-1.602	0.002	AT5G20830	SUS1	sucrose synthase 1									5
CARHR158660	14481.8	0.34	-1.556	0.002	AT3G49620	DIN11	2-oxoglutarate-Fe(II)-dependent oxygenase domain-containing protein									3
CARHR285320	165.935	0.289	-1.791	0.002	AT5G59220	HAI1	protein phosphatase									5
CARHR157660	5884.88	0.338	-1.565	0.002	AT3G48850	PHT3;2	phosphate transporter 3;2									3
CARHR157310	21.763	0.125	-3.001	0.002	AT3G48520	CYP94B3	cytochrome P450, family 94, subfamily B, polypeptide 3									3
CARHR048900	571.138	0.315	-1.667	0.002	AT1G62840	AT1G62840	uncharacterized protein									1
CARHR063020	2698.86	0.337	-1.57	0.002	AT1G69930	ATGSTU11	glutathione S-transferase TAU 11									1
CARHR065460	494.926	0.312	-1.68	0.002	AT1G72520	LOX4	lipoxygenase 4									1
CARHR194660	191.274	0.286	-1.806	0.002	AT5G18360	AT5G18360	TIR-NBS-LRR class disease resistance protein									5
CARHR287940	478.468	0.303	-1.724	0.002	AT5G49520	WRKY48	putative WRKY transcription factor 48									5
CARHR007170	99.991	0.264	-1.92	0.002	AT1G07430	HAI2	protein phosphatase 2C 3									1
CARHR278800	179.966	0.292	-1.776	0.002	AT5G64810	WRKY51	putative WRKY transcription factor 51									5
CARHR089600	6218.13	0.341	-1.551	0.003	AT3G14620	CYP72A8	cytochrome P450, family 72, subfamily A, polypeptide 8									3
CARHR092130	96.404	0.252	-1.989	0.003	AT3G16860	COBL8	COBRA-like protein 8									3
CARHR160480	2856.2	0.328	-1.607	0.003	AT3G50910	AT3G50910	uncharacterized protein									3
CARHR198610	274.647	0.309	-1.693	0.003	AT5G14700	AT5G14700	Rossmann-fold NAD(P)-binding domain-containing protein									5
CARHR020100	300.687	0.31	-1.689	0.003	AT1G19530	AT1G19530	uncharacterized protein									1
CARHR099180	96.468	0.281	-1.829	0.003	AT3G23230	AT3G23230	ethylene-responsive transcription factor ERF098									3
CARHR281780	1453.72	0.338	-1.563	0.003	AT5G65980	AT5G65980	auxin efflux carrier family protein									5
CARHR013840	1610.89	0.334	-1.581	0.003	AT1G13520	AT1G13520	uncharacterized protein									1
CARHR073630	3200.67	0.337	-1.569	0.003	AT1G80840	WRKY40	putative WRKY transcription factor 40									1
CARHR245750	11038.7	0.344	-1.538	0.003	AT4G37370	CYP81D8	cytochrome P450, family 81, subfamily D, polypeptide 8									4
CARHR081840	1380.84	0.327	-1.612	0.003	AT3G07195	AT3G07195	RPM1-interacting protein 4 (RIN4) family protein									3
CARHR017130	1192.33	0.322	-1.633	0.003	AT1G16670	AT1G16670	kinase domain-containing protein									1
CARHR205710	4703.55	0.337	-1.569	0.003	AT5G07440	GDH2	glutamate dehydrogenase 2									5
CARHR202640	536.036	0.32	-1.642	0.003	AT5G10695	AT5G10695	uncharacterized protein									5
CARHR263840	219.782	0.325	-1.622	0.003
CARHR010270	12225.7	0.343	-1.545	0.003	AT1G10170	ATNFXL1	NF-X1-type zinc finger protein NFXL1									1
CARHR212120	202.982	0.29	-1.786	0.003	AT5G01760	AT5G01760	ENTH/VHS/GAT family protein									5
CARHR163920	630.602	0.316	-1.663	0.003	AT3G54020	AtIPCS1	inositol phosphorylceramide synthase 1									3
CARHR050460	102.23	0.281	-1.832	0.003	AT1G61860	AT1G61860	protein kinase domain-containing protein									1
CARHR246120	79.389	0.257	-1.959	0.004	AT4G37730	AtbZIP7	basic leucine-zipper 7									4
CARHR192600	15888	0.336	-1.572	0.004	AT5G20230	SAG14	blue copper protein									5
CARHR241090	6389.42	0.357	-1.486	0.004	AT4G33070	AT4G33070	pyruvate decarboxylase									4
CARHR101610	2513.1	0.347	-1.529	0.004	AT3G25250	AGC2	serine/threonine-protein kinase OXI1									3
CARHR214480	378.405	0.331	-1.594	0.004	AT5G38200	AT5G38200	class I glutamine amidotransferase domain-containing protein									5
CARHR250820	10226.7	0.359	-1.476	0.004	AT4G02520	ATPM24.1	glutathione S-transferase PM24									4
CARHR122760	3340.61	0.345	-1.536	0.004	AT2G29470	ATGSTU3	glutathione S-transferase tau 3									2
CARHR233860	58.496	0.244	-2.036	0.004	AT4G26288	AT4G26288	uncharacterized protein									4
CARHR135430	679.012	0.322	-1.637	0.004	AT2G40340	DREB2C	dehydration-responsive element-binding protein 2C									2
CARHR144620	6887.54	0.351	-1.51	0.004	AT2G02010	GAD4	glutamate decarboxylase 4									2
CARHR020280	2439.38	0.336	-1.575	0.004	AT1G19770	PUP14	purine permease 14									1
CARHR065910	185.113	0.333	-1.588	0.004
CARHR032350	1969.65	0.352	-1.508	0.004	AT1G33030	AT1G33030	O-methyltransferase-like protein									1
CARHR085510	190.991	0.31	-1.689	0.005
CARHR291590	6545.36	0.359	-1.479	0.005	AT3G63380	AT3G63380	Ca2+-transporting ATPase									3
CARHR265340	22.366	0.153	-2.706	0.005	AT5G52390	AT5G52390	PAR1 protein									5
CARHR078140	319.633	0.322	-1.634	0.005	AT3G04010	AT3G04010	O-Glycosyl hydrolases family 17 protein									3
CARHR152090	118.28	0.295	-1.76	0.005	AT3G29000	AT3G29000	putative calcium-binding protein CML30									3
CARHR067880	2276.81	0.352	-1.508	0.005	AT1G74590	ATGSTU10	glutathione S-transferase TAU 10									1
CARHR039860	22.45	0.171	-2.549	0.005	AT1G49800	AT1G49800	uncharacterized protein									1
CARHR166620	237.688	0.325	-1.62	0.005	AT3G56500	AT3G56500	serine-rich protein-like protein									3
CARHR189610	130.975	0.295	-1.763	0.005	AT5G23950	AT5G23950	calcium-dependent lipid-binding domain-containing protein									5
CARHR267770	1128.16	0.338	-1.566	0.005	AT5G54490	PBP1	pinoid-binding protein 1									5
CARHR236230	60.542	0.267	-1.907	0.005	AT4G28460	AT4G28460	uncharacterized protein									4
CARHR008540	129.647	0.301	-1.734	0.005	AT1G08630	THA1	threonine aldolase									1
CARHR251750	354.434	0.345	-1.536	0.005	AT4G03320	tic20-IV	translocon at the inner envelope membrane of chloroplasts 20-IV									4
CARHR167300	202.608	0.312	-1.679	0.005	AT3G57120	AT3G57120	protein kinase family protein									3
CARHR198580	1299.63	0.359	-1.476	0.005	AT5G14730	AT5G14730	uncharacterized protein									5
CARHR089610	503.497	0.342	-1.548	0.005
CARHR079890	4014.31	0.341	-1.551	0.005	AT3G05500	AT3G05500	Rubber elongation factor protein									3
CARHR024110	775.833	0.341	-1.552	0.006	AT1G23710	AT1G23710	uncharacterized protein									1
CARHR243390	1575.33	0.356	-1.49	0.006	AT4G35110	AT4G35110	phospholipase-like (PEARLI 4) family protein									4
CARHR052760	36.522	0.203	-2.303	0.006	AT1G60190	AT1G60190	U-box domain-containing protein 19									1
CARHR043500	11.183	0.079	-3.653	0.006	AT1G53270	AT1G53270	ABC transporter G family member 10									1
CARHR070140	328.485	0.338	-1.566	0.006	AT1G76590	AT1G76590	PLATZ transcription factor domain-containing protein									1
CARHR066270	47.107	0.28	-1.839	0.006	AT1G73260	ATKTI1	kunitz trypsin inhibitor 1									1
CARHR051720	7483.65	0.372	-1.429	0.006	AT1G60750	AT1G60750	auxin-induced atb2-like protein									1
CARHR206310	8251.94	0.359	-1.478	0.006	AT5G06860	PGIP1	Polygalacturonase inhibitor 1									5
CARHR100350	859.199	0.33	-1.601	0.006	AT3G23920	BMY7	beta-amylase 1									3
CARHR027680	699.475	0.354	-1.498	0.006	AT1G28190	AT1G28190	uncharacterized protein									1
CARHR070480	311.955	0.322	-1.633	0.006	AT1G76970	AT1G76970	Target of Myb protein 1									1
CARHR213390	551.396	0.358	-1.484	0.006	AT5G40990	GLIP1	GDSL esterase/lipase 1									5
CARHR094650	2297.95	0.34	-1.555	0.007	AT3G19240	AT3G19240	Vacuolar import/degradation, Vid27-related protein									3
CARHR026040	128.317	0.298	-1.744	0.007	AT1G25422	AT1G25422	uncharacterized protein									1
CARHR057220	115.213	0.313	-1.678	0.007	AT1G65510	AT1G65510	uncharacterized protein									1
CARHR125550	336.999	0.338	-1.564	0.007	AT2G31865	PARG2	putative poly(ADP-ribose) glycohydrolase 2									2
CARHR271330	718.233	0.329	-1.606	0.007	AT5G57560	TCH4	xyloglucan endotransglucosylase/hydrolase protein 22									5
CARHR191390	2692.71	0.366	-1.448	0.008	AT5G22140	AT5G22140	FAD/NAD(P)-binding oxidoreductase family protein									5
CARHR012510	2687.65	0.374	-1.419	0.008	AT1G12200	AT1G12200	dimethylaniline monooxygenase (N-oxide forming)									1
CARHR251270	1815.79	0.352	-1.508	0.008	AT4G02880	AT4G02880	uncharacterized protein									4
CARHR113660	1487.18	0.348	-1.524	0.008	AT2G22470	AGP2	arabinogalactan protein 2									2
CARHR056050	1315.59	0.38	-1.398	0.008
CARHR274480	6796.57	0.367	-1.447	0.008	AT5G60800	AT5G60800	heavy metal transport/detoxification domain-containing protein									5
CARHR058370	98.801	0.286	-1.804	0.008	AT1G66400	CML23	putative calcium-binding protein CML23									1
CARHR163180	1380.3	0.359	-1.479	0.009	AT3G53280	CYP71B5	cytochrome P450 71B5									3
CARHR177520	184.66	0.31	-1.691	0.009
CARHR001040	39.421	0.245	-2.027	0.009
CARHR003700	23.744	0.181	-2.464	0.009	AT1G04370	ATERF14	ethylene-responsive transcription factor 14									1
CARHR249830	19562.5	0.377	-1.408	0.009	AT4G01870	AT4G01870	tolB-related protein									4
CARHR123570	1379.52	0.36	-1.474	0.009	AT2G30250	WRKY25	putative WRKY transcription factor 25									2
CARHR109350	9433.29	0.385	-1.375	0.009	AT4G34131	UGT73B3	UDP-glucosyl transferase 73B3									4
CARHR063010	1550.69	0.383	-1.385	0.009
CARHR142410	96.05	0.312	-1.681	0.009	AT2G47050	AT2G47050	plant invertase/pectin methylesterase inhibitor domain-containing protein									2
CARHR246400	132.52	0.325	-1.624	0.01	AT4G37990	ELI3	cinnamyl alcohol dehydrogenase 8									4
CARHR211420	449.865	0.351	-1.51	0.01	AT5G01100	AT5G01100	O-fucosyltransferase family protein									5
CARHR068600	241.29	0.336	-1.572	0.01
CARHR078960	379.223	0.355	-1.495	0.01
CARHR040410	1737.63	0.371	-1.431	0.01	AT1G50400	AT1G50400	mitochondrial import receptor subunit TOM40									1
CARHR127090	699.438	0.381	-1.393	0.01
CARHR213820	2397.59	0.374	-1.419	0.01	AT5G40690	AT5G40690	uncharacterized protein									5
CARHR087080	7190.1	0.381	-1.393	0.01	AT3G12580	HSP70	heat shock protein 70-4									3
CARHR142480	50.062	0.254	-1.977	0.011
CARHR159610	1025.64	0.362	-1.467	0.011	AT3G50260	CEJ1	ethylene-responsive transcription factor ERF011									3
CARHR023980	757.744	0.372	-1.425	0.011	AT1G23550	SRO2	RCD one 2-like protein									1
CARHR270700	260.19	0.36	-1.472	0.011	AT5G56960	AT5G56960	putative transcription factor bHLH041									5
CARHR264470	38.326	0.254	-1.976	0.011
CARHR267100	264.141	0.34	-1.558	0.011	AT5G53970	AT5G53970	tyrosine aminotransferase									5
CARHR134950	16158.3	0.377	-1.409	0.011	AT2G40000	HSPRO2	HS1 PRO-1 2-like protein									2
CARHR002420	40.894	0.241	-2.052	0.012	AT1G03070	AT1G03070	transmembrane BAX inhibitor motif-containing protein									1
CARHR083710	1690.35	0.362	-1.466	0.012	AT3G09350	Fes1A	protein Fes1A									3
CARHR172490	11815.9	0.383	-1.383	0.012	AT3G62150	PGP21	ABC transporter B family member 21									3
CARHR189470	962.274	0.365	-1.454	0.012	AT5G24110	WRKY30	WRKY DNA-binding protein 30									5
CARHR258680	109.29	0.326	-1.615	0.012	AT5G50010	AT5G50010	transcription factor bHLH145									5
CARHR114930	434.097	0.359	-1.478	0.012	AT2G26150	ATHSFA2	heat stress transcription factor A-2									2
CARHR009080	178.133	0.359	-1.477	0.012	AT1G09155	AtPP2-B15	F-box protein PP2-B15									1
CARHR264950	188.843	0.339	-1.559	0.013	AT5G52020	AT5G52020	ethylene-responsive transcription factor ERF025									5
CARHR224170	1717.79	0.382	-1.387	0.013	AT4G17500	ATERF-1	ethylene-responsive transcription factor 1A									4
CARHR020110	622.547	0.365	-1.454	0.013	AT1G19540	AT1G19540	NmrA-like negative transcriptional regulator-like protein									1
CARHR027430	54.76	0.304	-1.719	0.013
CARHR123460	862.809	0.382	-1.389	0.013	AT2G30140	AT2G30140	UDP-glucoronosyl/UDP-glucosyl transferase-like protein									2
CARHR006980	1498.22	0.386	-1.373	0.013	AT1G07260	UGT71C3	UDP-glucosyl transferase 71C3									1
CARHR279260	601.248	0.361	-1.47	0.013	AT5G65300	AT5G65300	uncharacterized protein									5
CARHR025530	897.738	0.376	-1.411	0.013	AT1G26420	AT1G26420	FAD-binding and BBE domain-containing protein									1
CARHR216120	6.461	0.026	-5.253	0.013	AT5G36970	NHL25	NDR1/HIN1-like 25									5
CARHR071750	723.033	0.351	-1.51	0.013	AT1G78280	AT1G78280	transferase									1
CARHR281100	99.941	0.32	-1.642	0.014	AT5G66640	DAR3	protein DA1-related 3									5
CARHR032430	4560.02	0.386	-1.373	0.014	AT1G33110	AT1G33110	MATE efflux family protein									1
CARHR196920	229.577	0.357	-1.484	0.014
CARHR032240	2758.31	0.377	-1.406	0.014	AT1G32920	AT1G32920	uncharacterized protein									1
CARHR056070	33.018	0.234	-2.098	0.014	AT1G54890	AT1G54890	Late embryogenesis abundant-related protein									1
CARHR215160	17.834	0.158	-2.659	0.015	AT5G37670	AT5G37670	heat shock protein 15.7									5
CARHR242700	2398.93	0.373	-1.423	0.015	AT4G34150	AT4G34150	calcium-dependent lipid-binding domain-containing protein									4
CARHR243920	1532.64	0.387	-1.371	0.015
CARHR136730	534.186	0.374	-1.418	0.015	AT2G41640	AT2G41640	Glycosyltransferase family 61 protein									2
CARHR285350	15.83	0.149	-2.744	0.015	AT5G59190	AT5G59190	subtilase family protein									5
CARHR220880	672.727	0.376	-1.411	0.015	AT4G14630	GLP9	germin-like protein subfamily 1 member 8									4
CARHR036230	7698.35	0.381	-1.392	0.015	AT1G45145	ATTRX5	thioredoxin H5									1
CARHR085900	1691.49	0.396	-1.338	0.015	AT3G11340	AT3G11340	UDP-glycosyltransferase-like protein									3
CARHR199550	103.568	0.321	-1.638	0.015	AT5G13880	AT5G13880	uncharacterized protein									5
CARHR288960	448.764	0.382	-1.389	0.016	AT5G11180	GLR2.6	glutamate receptor 2.6									5
CARHR008830	1386.42	0.373	-1.421	0.016	AT1G08920	ESL1	sugar transporter ERD6-like 3									1
CARHR131160	473.197	0.377	-1.407	0.016	AT2G36770	AT2G36770	UDP-glucosyl transferase 73C									2
CARHR279650	30.243	0.268	-1.899	0.016	AT5G65690	PEPCK	phosphoenolpyruvate carboxykinase 2									5
CARHR023540	1358.77	0.384	-1.383	0.016	AT1G23120	AT1G23120	major latex-related protein									1
CARHR135830	47.961	0.27	-1.887	0.016	AT2G40740	WRKY55	WRKY transcription factor 55									2
CARHR146170	2732.07	0.407	-1.298	0.017
CARHR035910	824.303	0.391	-1.355	0.017	AT1G44350	ILL6	IAA-amino acid hydrolase ILR1-like 6									1
CARHR140760	7591.14	0.408	-1.293	0.017	AT2G45570	CYP76C2	cytochrome P450 76C2									2
CARHR235000	401.274	0.362	-1.468	0.017	AT4G27350	AT4G27350	uncharacterized protein									4
CARHR021580	4747.44	0.406	-1.3	0.017	AT1G21120	AT1G21120	O-methyltransferase family protein									1
CARHR143830	288.319	0.357	-1.484	0.017	AT2G01300	AT2G01300	uncharacterized protein									2
CARHR289010	2954.14	0.396	-1.335	0.017
CARHR083910	344.394	0.368	-1.441	0.018	AT3G09520	EXO70H4	exocyst complex component 7									3
CARHR017760	52377.1	0.41	-1.286	0.018	AT1G17170	GST	glutathione S-transferase TAU 24									1
CARHR219930	5103.89	0.401	-1.32	0.018	AT2G18193	AT2G18193	P-loop containing nucleoside triphosphate hydrolase-like protein									2
CARHR005060	200.387	0.368	-1.442	0.018	AT1G05575	AT1G05575	uncharacterized protein									1
CARHR094370	307.713	0.366	-1.451	0.018	AT3G18950	AT3G18950	transducin/WD40 domain-containing protein									3
CARHR186030	2313.4	0.39	-1.358	0.018	AT5G27420	CNI1	E3 ubiquitin-protein ligase ATL31									5
CARHR202560	730.508	0.376	-1.411	0.019	AT5G10750	AT5G10750	uncharacterized protein									5
CARHR250570	27232.3	0.392	-1.352	0.019	AT4G02380	SAG21	senescence-associated protein									4
CARHR276400	481.95	0.364	-1.46	0.019	AT5G62620	AT5G62620	putative beta-1,3-galactosyltransferase 19									5
CARHR015970	126.663	0.355	-1.493	0.019	AT1G15415	AT1G15415	uncharacterized protein									1
CARHR286690	55.517	0.309	-1.695	0.019	AT3G28600	AT3G28600	AAA-type ATPase family protein									3
CARHR027290	5336.75	0.396	-1.335	0.02	AT1G27770	PEA1	autoinhibited Ca2+-ATPase 1									1
CARHR122310	38.241	0.259	-1.951	0.02
CARHR131150	3974.29	0.406	-1.301	0.02	AT2G36780	AT2G36780	UDP-glucosyl transferase 73C									2
CARHR016770	527.668	0.377	-1.406	0.02	AT1G16300	GAPCP-2	glyceraldehyde 3-phosphate dehydrogenase									1
CARHR259590	3427.64	0.397	-1.331	0.02	AT4G08555	AT4G08555	uncharacterized protein									4
CARHR265440	1633.83	0.393	-1.346	0.021	AT5G52450	AT5G52450	mate efflux domain-containing protein									5
CARHR097450	35.983	0.265	-1.918	0.021
CARHR002340	13615.3	0.403	-1.313	0.021	AT1G03220	AT1G03220	aspartyl protease-like protein									1
CARHR166500	248.927	0.356	-1.492	0.021	AT3G56350	AT3G56350	Iron/manganese superoxide dismutase family protein									3
CARHR016070	50091.8	0.405	-1.304	0.022	AT1G15520	ABCG40	ABC transporter G family member 40									1
CARHR035720	878.05	0.401	-1.319	0.022	AT1G43910	AT1G43910	P-loop containing nucleoside triphosphate hydrolase-like protein									1
CARHR155190	1274.83	0.382	-1.388	0.022	AT3G46620	AT3G46620	C3H4 type zinc finger protein									3
CARHR031720	11044.5	0.411	-1.284	0.022	AT1G32350	AOX1D	alternative oxidase 3									1
CARHR289580	142.154	0.334	-1.583	0.022	AT1G66500	AT1G66500	Pre-mRNA cleavage complex II									1
CARHR205780	819.94	0.371	-1.431	0.022	AT5G07370	ATIPK2A	inositol polyphosphate multikinase alpha									5
CARHR015580	27.67	0.243	-2.041	0.022	AT1G15040	AT1G15040	class I glutamine amidotransferase domain-containing protein									1
CARHR120160	3124.82	0.401	-1.319	0.022	AT2G27500	AT2G27500	glucan endo-1,3-beta-glucosidase 14									2
CARHR065240	24333.7	0.423	-1.24	0.023	AT1G72330	ALAAT2	alanine aminotransferase 2									1
CARHR230090	95.429	0.344	-1.541	0.023	AT4G23030	AT4G23030	mate efflux domain-containing protein									4
CARHR160570	2547.28	0.406	-1.302	0.023	AT3G51000	AT3G51000	putative epoxide hydrolase									3
CARHR062790	10257.3	0.41	-1.286	0.023
CARHR015550	64.373	0.272	-1.876	0.023	AT1G15010	AT1G15010	uncharacterized protein									1
CARHR029250	16.128	0.162	-2.63	0.024	AT1G30135	JAZ8	protein TIFY 5A									1
CARHR070160	2384.56	0.411	-1.284	0.024	AT1G76600	AT1G76600	uncharacterized protein									1
CARHR074580	714.941	0.403	-1.31	0.024	AT1G79910	AT1G79910	Regulator of Vps4 activity in the MVB pathway protein									1
CARHR169500	268.858	0.37	-1.434	0.024	AT3G59080	AT3G59080	aspartyl protease family protein									3
CARHR091540	420.904	0.398	-1.329	0.024	AT3G16330	AT3G16330	uncharacterized protein									3
CARHR102010	11278.5	0.424	-1.238	0.025	AT2G04040	ATDTX1	MATE efflux family protein									2
CARHR106950	112.015	0.332	-1.592	0.026	AT2G16720	MYB7	myb domain protein 7									2
CARHR112780	759.046	0.415	-1.27	0.026
CARHR278740	2263.65	0.406	-1.301	0.027	AT5G64750	ABR1	ethylene-responsive transcription factor ABR1									5
CARHR148000	1675.94	0.411	-1.282	0.027	AT3G26910	AT3G26910	hydroxyproline-rich glycoprotein family protein									3
CARHR224160	52.861	0.32	-1.645	0.027	AT4G17490	ATERF6	ethylene-responsive transcription factor 6									4
CARHR241770	1604.58	0.403	-1.31	0.027
CARHR037080	183.706	0.363	-1.462	0.027	AT1G47510	AT5PTASE11	Type I inositol-1,4,5-trisphosphate 5-phosphatase 11									1
CARHR114200	603.556	0.391	-1.356	0.027	AT2G22880	AT2G22880	VQ motif-containing protein									2
CARHR060440	4330.71	0.426	-1.23	0.027	AT1G67810	SUFE2	sulfur E2									1
CARHR224820	888.895	0.39	-1.359	0.028	AT4G18050	PGP9	P-glycoprotein 9									4
CARHR200260	4467.18	0.427	-1.229	0.028	AT5G13210	AT5G13210	uncharacterized protein									5
CARHR178290	35.039	0.282	-1.827	0.028	AT5G44630	AT5G44630	alpha-barbatene synthase									5
CARHR253800	841.484	0.403	-1.313	0.028	AT4G12400	Hop3	putative stress-inducible protein									4
CARHR192980	476.285	0.413	-1.274	0.029	AT5G19880	AT5G19880	peroxidase 58									5
CARHR131110	5192.02	0.424	-1.236	0.029	AT2G36750	UGT73C1	cytokinin-O-glucosyltransferase 1									2
CARHR089700	601.327	0.404	-1.307	0.029	AT3G14770	SWEET2	nodulin MtN3-like protein									3
CARHR136510	710.086	0.411	-1.284	0.029	AT2G41380	AT2G41380	S-adenosyl-L-methionine-dependent methyltransferase-like protein									2
CARHR199690	1312.22	0.41	-1.286	0.03	AT5G13750	ZIFL1	zinc induced facilitator-like 1 protein									5
CARHR225830	4505.32	0.407	-1.298	0.03	AT4G18950	AT4G18950	Integrin-linked protein kinase family protein									4
CARHR234500	62.121	0.32	-1.643	0.03	AT4G26890	MAPKKK16	mitogen-activated protein kinase kinase kinase 16									4
CARHR006870	259.842	0.375	-1.416	0.03	AT1G07160	AT1G07160	putative protein phosphatase 2C 2									1
CARHR279530	83.082	0.327	-1.612	0.03	AT5G65550	AT5G65550	UDP-glucoronosyl/UDP-glucosyl transferase family protein									5
CARHR057490	945.142	0.408	-1.294	0.031	AT1G65690	AT1G65690	late embryogenesis abundant (LEA) hydroxyproline-rich glycoprotein									1
CARHR122810	13154.4	0.431	-1.213	0.031	AT2G29490	ATGSTU1	glutathione S-transferase									2
CARHR290010	6695.16	0.416	-1.265	0.031	AT4G15610	AT4G15610	uncharacterized protein									4
CARHR023250	136.372	0.343	-1.543	0.032	AT1G22890	AT1G22890	uncharacterized protein									1
CARHR009470	3016.79	0.422	-1.245	0.033	AT1G09500	AT1G09500	Rossmann-fold NAD(P)-binding domain-containing protein									1
CARHR065860	132.332	0.36	-1.473	0.033	AT1G72870	AT1G72870	TIR-NBS class of disease resistance protein									1
CARHR259730	1405.72	0.409	-1.29	0.033	AT4G08770	Prx37	peroxidase 37									4
CARHR184140	2687.16	0.425	-1.235	0.033
CARHR000090	229.867	0.394	-1.345	0.034	AT3G60140	DIN2	beta-glucosidase 30									3
CARHR143860	1113.79	0.415	-1.268	0.034	AT2G01340	At17.1	uncharacterized protein									2
CARHR231970	303.682	0.386	-1.373	0.034	AT4G24570	DIC2	dicarboxylate carrier 2									4
CARHR270750	87.643	0.353	-1.502	0.034	AT5G57010	AT5G57010	calmodulin-binding protein-like protein									5
CARHR042070	491.106	0.407	-1.297	0.034	AT1G51920	AT1G51920	uncharacterized protein									1
CARHR233640	99.498	0.361	-1.468	0.034	AT4G26120	AT4G26120	ankyrin repeat and BTB/POZ domain-containing protein									4
CARHR089950	51627.1	0.431	-1.216	0.034	AT3G14990	AT3G14990	class I glutamine amidotransferase domain-containing protein									3
CARHR170540	27.378	0.262	-1.93	0.034
CARHR133600	246.914	0.403	-1.31	0.035	AT2G38870	AT2G38870	serine protease inhibitor, potato inhibitor I-type protein									2
CARHR254060	4223.71	0.421	-1.248	0.035	AT4G12120	SEC1B	protein transport sec1b									4
CARHR053680	55.96	0.332	-1.592	0.036	AT5G67310	CYP81G1	cytochrome P450, family 81, subfamily G, polypeptide 1									5
CARHR054530	43.775	0.305	-1.714	0.037
CARHR064650	38.923	0.263	-1.925	0.037	AT1G71380	ATGH9B3	endoglucanase 9									1
CARHR122770	518.022	0.411	-1.284	0.037	AT2G29480	ATGSTU2	glutathione S-transferase									2
CARHR136130	225.404	0.38	-1.398	0.037	AT2G41010	ATCAMBP25	calmodulin binding protein 25									2
CARHR258510	30.335	0.272	-1.879	0.037	AT5G50120	AT5G50120	transducin/WD40 domain-containing protein									5
CARHR292630	1200.04	0.401	-1.317	0.037	AT3G28340	GATL10	putative galacturonosyltransferase-like 10									3
CARHR078180	114.854	0.369	-1.438	0.037	AT3G04060	anac046	NAC domain containing protein 46									3
CARHR089320	425.586	0.411	-1.284	0.038	AT3G14440	NCED3	9-cis-epoxycarotenoid dioxygenase NCED3									3
CARHR154430	34.907	0.274	-1.866	0.038	AT3G46070	AT3G46070	C2H2-type zinc finger protein									3
CARHR095030	474.521	0.415	-1.268	0.039	AT3G19580	AZF2	zinc-finger protein 2									3
CARHR032270	2392.38	0.426	-1.23	0.039	AT1G32940	ATSBT3.5	Subtilase-like protein									1
CARHR063590	1260.77	0.413	-1.277	0.039	AT1G70420	AT1G70420	uncharacterized protein									1
CARHR187820	2881.25	0.422	-1.245	0.039
CARHR210140	101.8	0.341	-1.551	0.039	AT5G03210	AT5G03210	uncharacterized protein									5
CARHR233810	7.159	0.073	-3.77	0.039	AT4G26260	MIOX4	inositol oxygenase 4									4
CARHR279350	1903.09	0.424	-1.239	0.039	AT5G65380	AT5G65380	mate efflux domain-containing protein									5
CARHR218120	270.45	0.393	-1.346	0.04	AT4G12740	AT4G12740	A/G-specific adenine glycosylase									4
CARHR121580	3756.7	0.43	-1.219	0.04
CARHR045640	2114.43	0.425	-1.235	0.04	AT1G55920	SAT5	serine O-acetyltransferase									1
CARHR274380	137.011	0.378	-1.404	0.041	AT5G60700	AT5G60700	glycosyltransferase family protein 2									5
CARHR085890	175.157	0.396	-1.335	0.041
CARHR188240	555.42	0.415	-1.267	0.042
CARHR017750	14430.3	0.441	-1.181	0.043	AT1G17180	ATGSTU25	glutathione S-transferase TAU 25									1
CARHR087940	5980.41	0.43	-1.218	0.043	AT3G13330	PA200	proteasome activator subunit 4									3
CARHR099460	1097	0.434	-1.204	0.043
CARHR151210	111.095	0.392	-1.35	0.043	AT3G44830	AT3G44830	putative phospholipid:diacylglycerol acyltransferase 2									3
CARHR276270	3022.09	0.448	-1.16	0.043	AT5G62480	ATGSTU9	glutathione S-transferase tau 9									5
CARHR290240	10292.8	0.443	-1.173	0.044	AT4G15760	MO1	monooxygenase 1									4
CARHR078970	914.377	0.431	-1.214	0.044	AT3G04720	PR4	hevein-like protein									3
CARHR177710	2396.28	0.434	-1.203	0.044	AT5G45020	AT5G45020	putative glutathione S-transferase									5
CARHR156460	6335.36	0.438	-1.19	0.044	AT3G47780	ATATH6	ABC transporter A family member 7									3
CARHR283800	1028.01	0.426	-1.23	0.044	AT1G59590	ZCF37	protein ZCF37									1
CARHR027240	2652.86	0.424	-1.237	0.044	AT1G27730	STZ	zinc finger protein STZ/ZAT10									1
CARHR022950	76.749	0.35	-1.514	0.044	AT1G22570	AT1G22570	putative peptide/nitrate transporter									1
CARHR005200	13436.4	0.442	-1.178	0.044	AT1G05680	UGT74E2	Uridine diphosphate glycosyltransferase 74E2									1
CARHR075740	863.053	0.42	-1.253	0.044	AT3G01290	AT3G01290	Hypersensitive-induced response protein 3									3
CARHR024230	221.348	0.402	-1.316	0.045	AT1G23830	AT1G23830	uncharacterized protein									1
CARHR051380	4498.79	0.421	-1.247	0.045	AT1G61250	SC3	secretory carrier-associated membrane protein 3									1
CARHR070490	310.03	0.396	-1.338	0.045	AT1G76980	AT1G76980	uncharacterized protein									1
CARHR255310	1211.93	0.438	-1.19	0.046	AT4G11280	ACS6	1-aminocyclopropane-1-carboxylate synthase 6									4
CARHR024940	40.684	0.316	-1.661	0.046	AT1G26970	AT1G26970	protein kinase domain-containing protein									1
CARHR224920	160.016	0.393	-1.347	0.046	AT4G18170	WRKY28	WRKY DNA-binding protein 28									4
CARHR004510	1937.59	0.439	-1.188	0.046	AT1G05060	AT1G05060	uncharacterized protein									1
CARHR132520	3077.93	0.431	-1.214	0.047	AT2G37970	SOUL-1	SOUL heme-binding-like protein									2
CARHR271280	96.807	0.375	-1.415	0.047	AT5G57500	AT5G57500	Galactosyltransferase family protein									5
CARHR187810	12864	0.439	-1.188	0.048	AT5G25560	AT5G25560	CHY and CTCHY and RING-type zinc finger protein									5
CARHR133160	3012.99	0.44	-1.186	0.049	AT2G38470	WRKY33	putative WRKY transcription factor 33									2
CARHR146590	6122.7	0.44	-1.185	0.049	AT3G25610	AT3G25610	phospholipid-transporting ATPase 10									3
CARHR197190	2809.03	0.429	-1.221	0.049	AT5G16110	AT5G16110	uncharacterized protein									5
CARHR024800	837.2	0.42	-1.252	0.05	AT1G27100	AT1G27100	Actin cross-linking protein									1
CARHR214320	552.015	0.428	-1.226	0.05	AT5G38280	PR5K	PR5-like receptor kinase									5
CARHR109270	1354.83	0.434	-1.205	0.05	AT2G18690	AT2G18690	uncharacterized protein									2

## Sheet: 8h
Table S1. Time-course transcriptome analysis of Cardamine hirsuta RCOp::LhGR; 6xOp::ChCUC1:Venus
Differentially expressed genes (DEGs; fold change > 1.5 and adjusted p-value < 0.05)
C. hirsuta gene id	baseMean	foldChange	log2FoldChange	padj	link	Associated Gene Name	Description	Chromosome Name
CARHR180440	430.73	6.18	2.63	9.67e-18	AT5G43290	WRKY49	putative WRKY transcription factor 49
CARHR028970	206.7	8.1	3.02	2.36e-17	AT1G29660	AT1G29660	GDSL esterase/lipase
CARHR253730	2762.7	4.58	2.2	3.76e-16
CARHR250520	422.3	5.48	2.45	5.77e-16	AT4G02330	ATPMEPCRB	pectinesterase 41
CARHR179140	691.9	4.35	2.12	2.31e-13	AT5G44130	FLA13	fasciclin-like arabinogalactan protein 13
CARHR093310	3188.81	3.61	1.85	1.05e-11	AT3G18000	XPL1	phosphoethanolamine N-methyltransferase 1
CARHR221930	249.59	4.52	2.17	8.45e-11	AT4G15210	BMY1	beta-amylase 5
CARHR292620	138.96	5.7	2.51	8.76e-11	AT3G28345	AT3G28345	ABC transporter B family member 15
CARHR010710	182.42	4.71	2.24	5.81e-10	AT1G10550	XTH33	xyloglucan:xyloglucosyl transferase
CARHR228500	64.32	9.26	3.21	1.61e-09	AT4G21760	BGLU47	beta-glucosidase 47
CARHR174980	106.36	5.66	2.5	1.99e-09	AT5G46600	AT5G46600	aluminum activated malate transporter family protein
CARHR011830	361.76	3.66	1.87	2.4e-09	AT1G11545	XTH8	xyloglucan:xyloglucosyl transferase
CARHR219820	4563.69	3.08	1.62	3.18e-09	AT4G13930	SHM4	serine hydroxymethyltransferase 4
CARHR150990	1349.29	3.21	1.68	3.19e-09	AT3G44990	XTR8	xyloglucan:xyloglucosyl transferase
CARHR279360	262.04	3.76	1.91	6.65e-09	AT5G65390	AGP7	arabinogalactan protein 7
CARHR089410	83.3	5.9	2.56	1.89e-08	AT3G14370	WAG2	protein kinase WAG2
CARHR007910	81.43	5.55	2.47	7.44e-08	AT1G08090	ATNRT2.1	nitrate transporter 2:1
CARHR046280	237.21	3.52	1.82	7.44e-08	AT1G64640	ENODL8	early nodulin-like protein 8
CARHR012450	956.64	2.92	1.55	1.11e-07	AT1G12090	ELP	extensin-like protein
CARHR151180	370.34	3.2	1.68	1.11e-07
CARHR236570	934.25	2.93	1.55	1.11e-07	AT4G28780	AT4G28780	GDSL esterase/lipase
CARHR132140	475.02	3.08	1.62	1.56e-07	AT2G37460	AT2G37460	nodulin MtN21 /EamA-like transporter-like protein
CARHR174530	50.98	8.06	3.01	1.87e-07	AT5G46890	AT5G46890	bifunctional inhibitor/lipid-transfer protein/seed storage 2S albumin-like protein
CARHR220550	1315.96	2.82	1.5	1.87e-07	AT4G12730	FLA2	fasciclin-like arabinogalactan protein 2
CARHR099810	192.99	3.56	1.83	1.88e-07	AT3G23810	SAHH2	adenosylhomocysteinase 2
CARHR131320	1206.01	2.81	1.49	2.37e-07	AT2G36870	XTH32	xyloglucan:xyloglucosyl transferase
CARHR031900	94.18	4.7	2.23	2.51e-07	AT1G32450	NRT1.5	nitrate transporter 1.5
CARHR215470	38.69	11.54	3.53	2.51e-07
CARHR097260	88.04	4.78	2.26	2.98e-07	AT3G21340	AT3G21340	leucine-rich repeat protein kinase-like protein
CARHR284770	500.88	2.99	1.58	3.27e-07
CARHR090150	151.94	3.8	1.92	3.61e-07	AT3G15170	CUC1	protein CUP-SHAPED COTYLEDON 1
CARHR181470	152.43	3.6	1.85	8.47e-07	AT5G42800	DFR	dihydroflavonol-4-reductase
CARHR133440	137.94	3.69	1.88	9.5e-07	AT2G38750	ANNAT4	annexin D4
CARHR103000	1347.46	2.66	1.41	1.13e-06	AT2G05100	LHCB2.1	photosystem II light harvesting complex protein 2.1
CARHR003200	552.6	2.78	1.48	1.68e-06	AT1G03870	FLA9	fasciclin-like arabinogalactan protein 9
CARHR067960	146.12	3.5	1.81	1.74e-06	AT1G74670	AT1G74670	putative gibberellin-regulated protein
CARHR150960	206.47	3.11	1.64	3.19e-06	AT3G45010	scpl48	carboxypeptidase
CARHR247510	290.19	2.89	1.53	3.46e-06	AT4G39210	APL3	glucose-1-phosphate adenylyltransferase large subunit 3
CARHR237810	178.56	3.19	1.67	3.94e-06	AT4G29905	AT4G29905	uncharacterized protein
CARHR020690	72.39	4.55	2.19	4.18e-06	AT1G20190	ATEXPA11	expansin-A11
CARHR218990	409.9	2.74	1.45	4.98e-06	AT4G13410	ATCSLA15	putative mannan synthase 15
CARHR229350	138.2	3.29	1.72	6.13e-06	AT4G22460	AT4G22460	bifunctional inhibitor/lipid-transfer protein/seed storage 2S albumin-like protein
CARHR012460	162.42	3.16	1.66	6.96e-06	AT1G12100	AT1G12100	Bifunctional inhibitor/lipid-transfer protein/seed storage 2S albumin superfamily protein
CARHR194150	217.65	2.95	1.56	7.69e-06	AT5G18840	AT5G18840	sugar transporter ERD6-like 16
CARHR066620	3930.71	2.43	1.28	8.08e-06	AT1G73600	AT1G73600	putative phosphoethanolamine N-methyltransferase 3
CARHR289420	30.9	10.11	3.34	8.08e-06
CARHR164490	28.07	12.22	3.61	1.14e-05
CARHR178470	228.61	2.82	1.5	1.21e-05
CARHR267220	145.16	3.17	1.67	1.37e-05	AT5G54060	UF3GT	UDP-glucose:flavonoid 3-o-glucosyltransferase
CARHR155580	435.52	2.58	1.37	1.37e-05	AT3G46940	DUT1	dUTP pyrophosphatase
CARHR024320	1162.59	2.44	1.29	1.42e-05	AT1G24020	MLP423	MLP-like protein 423
CARHR131640	1150.99	2.44	1.29	1.42e-05	AT2G37130	AT2G37130	peroxidase
CARHR222250	162.56	3.03	1.6	1.6e-05	AT4G15480	UGT84A1	UDP-glycosyltransferase-like protein
CARHR265290	7020.6	2.34	1.22	1.74e-05
CARHR247880	72.96	4.03	2.01	1.87e-05	AT4G38860	AT4G38860	SAUR-like auxin-responsive protein
CARHR283950	35.04	7.43	2.89	2.13e-05	AT1G58460	AT1G58460	uncharacterized protein
CARHR003370	292.59	2.63	1.39	2.41e-05	AT1G04020	BARD1	BRCA1-associated RING domain protein 1
CARHR166450	422.63	2.56	1.35	2.42e-05	AT3G56290	AT3G56290	uncharacterized protein
CARHR089680	103.02	3.33	1.74	2.72e-05	AT3G14740	AT3G14740	RING/FYVE/PHD zinc finger-containing protein
CARHR068250	42.7	5.82	2.54	2.91e-05	AT1G74930	ORA47	ethylene-responsive transcription factor ERF018
CARHR245850	1177.13	2.36	1.24	3e-05	AT4G37450	AGP18	Lysine-rich arabinogalactan protein 18
CARHR275070	521.61	2.45	1.29	3.25e-05	AT5G61310	AT5G61310	putative cytochrome c oxidase subunit 5C-3
CARHR236030	376.62	2.51	1.33	3.3e-05	AT4G28310	AT4G28310	uncharacterized protein
CARHR208970	66.44	4.06	2.02	3.33e-05	AT5G04330	AT5G04330	ferulate-5-hydroxylase
CARHR195990	131.78	3.12	1.64	3.46e-05	AT5G17220	ATGSTF12	glutathione S-transferase phi 12
CARHR069450	268.49	2.63	1.39	3.77e-05	AT1G75900	AT1G75900	GDSL esterase/lipase EXL3
CARHR199140	1493.6	2.31	1.21	3.8e-05	AT5G14200	IMD1	3-isopropylmalate dehydrogenase 3
CARHR036120	438.81	2.44	1.29	4.15e-05	AT1G44900	MCM2	minichromosome maintenance protein 2
CARHR096220	535.76	2.47	1.3	4.15e-05	AT3G20470	GRP5	glycine-rich protein 5
CARHR240790	337.54	2.51	1.33	4.15e-05	AT4G32800	AT4G32800	ethylene-responsive transcription factor ERF043
CARHR086670	155.02	2.87	1.52	4.25e-05	AT3G12110	ACT11	actin-11
CARHR270970	1021.23	2.33	1.22	4.48e-05	AT5G57180	CIA2	chloroplast import apparatus 2 protein
CARHR197940	485.5	2.44	1.28	4.51e-05	AT5G15350	AtENODL17	Lamin-like protein
CARHR268310	180.71	2.74	1.46	5.41e-05	AT5G54970	AT5G54970	uncharacterized protein
CARHR056130	98.18	3.28	1.72	5.82e-05	AT1G64780	AMT1;2	ammonium transporter 1;2
CARHR105310	355.82	2.46	1.3	6.36e-05	AT2G14247	AT2G14247	uncharacterized protein
CARHR220050	2126.39	2.26	1.18	6.46e-05	AT4G14040	EDA38	selenium-binding protein 2
CARHR234940	416.01	2.43	1.28	6.46e-05	AT4G27280	AT4G27280	EF-hand, calcium binding motif-containing protein
CARHR190970	553.69	2.38	1.25	6.48e-05	AT5G22580	AT5G22580	stress responsive A/B Barrel domain-containing protein
CARHR278010	33.1	6.65	2.73	7.42e-05	AT5G64100	AT5G64100	peroxidase 69
CARHR003390	2968.72	2.21	1.15	9.55e-05	AT1G04040	AT1G04040	HAD superfamily, subfamily IIIB acid phosphatase
CARHR056540	315.39	2.45	1.3	9.55e-05	AT1G65060	4CL3	4-coumarate--CoA ligase 3
CARHR095210	1838.55	2.23	1.16	9.55e-05	AT3G19710	BCAT4	putative branched-chain-amino-acid aminotransferase 4
CARHR205480	417.01	2.37	1.25	9.72e-05	AT5G07690	MYB29	myb domain protein 29
CARHR106680	392.46	2.37	1.25	0.000104	AT2G16440	MCM4	minichromosome maintenance protein 4 (cell division control protein 54)
CARHR205160	205.89	2.57	1.36	0.000108	AT5G08020	ATRPA70B	RPA70-kDa subunit B
CARHR279310	382.15	2.36	1.24	0.000116	AT5G65350	HTR11	histone H3
CARHR055180	114.05	2.91	1.54	0.000127	AT1G56430	ATNAS4	nicotianamine synthase
CARHR207960	322.46	2.4	1.26	0.000134	AT5G05270	AT5G05270	chalcone-flavanone isomerase-like proetin
CARHR012010	496.61	2.31	1.21	0.000135	AT1G11700	AT1G11700	uncharacterized protein
CARHR189380	109.85	2.95	1.56	0.000139	AT5G24150	SQP1	Squalene monooxygenase 1,1
CARHR209540	761.35	2.25	1.17	0.000141	AT5G03760	ATCSLA9	glucomannan 4-beta-mannosyltransferase 9
CARHR209120	282.07	2.43	1.28	0.000143	AT5G04150	BHLH101	transcription factor bHLH101
CARHR190090	367.99	2.35	1.24	0.000149	AT5G23420	HMGB6	high-mobility group B6 protein
CARHR060370	193.06	2.53	1.34	0.000183	AT1G67750	AT1G67750	putative pectate lyase 5
CARHR174950	30.22	6.44	2.69	0.000197
CARHR020480	963.35	2.19	1.13	0.000201	AT1G20010	TUB5	tubulin beta-5 chain
CARHR291740	661.07	2.21	1.14	0.000226	AT3G63200	PLP9	PATATIN-like protein 9
CARHR153080	98.82	2.96	1.56	0.000245	AT3G29590	AT5MAT	HXXXD-type acyl-transferase-like protein
CARHR028100	129.99	2.74	1.46	0.000258	AT1G31550	AT1G31550	GDSL esterase/lipase
CARHR200410	277.2	2.34	1.23	0.000279	AT5G13060	ABAP1	ARMADILLO BTB protein 1
CARHR228630	722.9	2.19	1.13	0.000304	AT4G21870	AT4G21870	heat shock protein class V 15.4
CARHR042210	786.44	2.18	1.12	0.000308
CARHR236750	2504.04	2.12	1.08	0.000323	AT4G29020	AT4G29020	glycine-rich protein
CARHR152190	13.88	43.46	5.44	0.000334	AT5G36150	PEN3	cycloartenol synthase
CARHR054730	46.53	4.03	2.01	0.000352	AT1G57590	AT1G57590	Pectin lyase-like protein
CARHR098520	48.13	3.84	1.94	0.000356	AT3G22640	PAP85	cupin family protein
CARHR210040	1206.29	2.11	1.08	0.000383	AT5G03300	ADK2	adenosine kinase 2
CARHR024360	92.9	2.9	1.53	0.000403	AT1G24070	ATCSLA10	putative mannan synthase 10
CARHR119970	33.7	5.06	2.34	0.000441	AT2G27380	ATEPR1	proline-rich extensin-like protein EPR1
CARHR164310	4297.42	2.07	1.05	0.000463	AT3G54400	AT3G54400	aspartyl protease family protein
CARHR170610	67.99	3.24	1.7	0.000465	AT3G60290	AT3G60290	oxidoreductase
CARHR094770	332.6	2.24	1.16	0.000471	AT3G19370	AT3G19370	uncharacterized protein
CARHR020550	180.84	2.38	1.25	0.000479	AT1G20070	AT1G20070	uncharacterized protein
CARHR234790	24.26	7.14	2.84	0.000487
CARHR243650	116.49	2.66	1.41	0.000495	AT4G35320	AT4G35320	uncharacterized protein
CARHR071960	40.02	4.26	2.09	0.00055	AT1G78440	GA2OX1	gibberellin 2-beta-dioxygenase 1
CARHR178260	279.74	2.25	1.17	0.000558	AT5G44635	MCM6	minichromosome maintenance protein 6
CARHR238200	610.37	2.16	1.11	0.000558	AT4G30290	ATXTH19	xyloglucan:xyloglucosyl transferase
CARHR097410	18.71	11.21	3.49	0.000568	AT3G21460	AT3G21460	monothiol glutaredoxin-S10
CARHR080350	98.33	2.76	1.46	0.000577	AT3G05890	RCI2B	Hydrophobic protein RCI2B
CARHR069710	2829.32	2.05	1.03	0.000594	AT1G76160	sks5	SKU5 similar 5 protein
CARHR097320	33.67	4.77	2.26	0.000613	AT3G21370	BGLU19	beta glucosidase 19
CARHR009730	1506.32	2.06	1.04	0.000697	AT1G09750	AT1G09750	aspartyl protease-like protein
CARHR157220	136.76	2.51	1.33	0.000697	AT3G48460	AT3G48460	GDSL esterase/lipase
CARHR102750	586.29	2.1	1.07	0.000697	AT2G04780	FLA7	fasciclin-like arabinogalactan protein 7
CARHR105450	34.89	4.78	2.26	0.000702	AT2G15020	AT2G15020	uncharacterized protein
CARHR235960	188.42	2.35	1.23	0.000711	AT4G28250	ATEXPB3	expansin B3
CARHR080370	554.23	2.11	1.08	0.00076	AT3G05910	AT3G05910	Pectin lyase-like protein
CARHR186900	148.32	2.47	1.3	0.000769	AT5G26670	AT5G26670	Pectinacetylesterase family protein
CARHR114380	39.82	4.08	2.03	0.000808	AT2G23130	AGP17	Lysine-rich arabinogalactan protein 17
CARHR069370	41.33	4.02	2.01	0.000817
CARHR277030	407.95	2.15	1.1	0.000828	AT5G63180	AT5G63180	putative pectate lyase 22
CARHR105790	87.1	2.79	1.48	0.000852	AT2G15440	AT2G15440	uncharacterized protein
CARHR148370	1279.21	2.05	1.04	0.000859	AT3G27170	CLC-B	chloride channel protein CLC-b
CARHR190650	2593.78	2.01	1.01	0.00089	AT5G22880	H2B	histone H2B
CARHR122990	257.69	2.21	1.14	0.000912	AT2G29660	AT2G29660	C2H2-type zinc finger protein
CARHR124240	242.45	2.23	1.16	0.000932	AT2G30766	AT2G30766	uncharacterized protein
CARHR099000	166.27	2.36	1.24	0.000937	AT3G23090	AT3G23090	targeting protein for Xklp2-like protein
CARHR103890	4093.01	1.99	0.996	0.000938	AT2G06850	EXGT-A1	xyloglucan endotransglucosylase/hydrolase protein 4
CARHR185930	1006.44	2.02	1.02	0.00101	AT5G27330	AT5G27330	Prefoldin chaperone subunit family protein
CARHR206120	1605.06	2.01	1.01	0.00101	AT5G07030	AT5G07030	aspartyl protease family protein
CARHR099730	143.86	2.41	1.27	0.00103
CARHR076830	90.12	2.69	1.43	0.00105	AT3G02820	AT3G02820	CCHC-type zinc knuckle protein
CARHR080410	82.19	2.79	1.48	0.00105	AT3G05936	AT3G05936	uncharacterized protein
CARHR009290	2986.67	2.02	1.01	0.00109	AT1G09310	AT1G09310	uncharacterized protein
CARHR213230	556.11	2.06	1.04	0.00113	AT5G41140	AT5G41140	Myosin heavy chain-related protein
CARHR238160	89.44	2.73	1.45	0.00113	AT4G30250	AT4G30250	AAA domain-containing protein
CARHR046540	1157.07	2	0.998	0.00115	AT1G64390	AtGH9C2	endoglucanase 6
CARHR226000	1262.76	2	1	0.00117	AT4G19120	ERD3	putative methyltransferase PMT21
CARHR104070	487.45	2.07	1.05	0.00117	AT2G07690	MCM5	minichromosome maintenance protein 5 (cell division control protein 46)
CARHR185170	265.58	2.24	1.16	0.00117	AT5G28610	AT5G28610	uncharacterized protein
CARHR005980	151.68	2.35	1.23	0.00119	AT1G06360	AT1G06360	delta-9 desaturase-like 5 protein
CARHR174060	92.39	2.68	1.42	0.00119	AT5G47330	AT5G47330	palmitoyl protein thioesterase family protein
CARHR169180	480.68	2.06	1.05	0.00122	AT3G58790	GAUT15	alpha-1,4-galacturonosyltransferase
CARHR246190	109.05	2.55	1.35	0.00127	AT4G37800	XTH7	xyloglucan:xyloglucosyl transferase
CARHR129290	45.41	3.54	1.82	0.00127	AT2G35150	EXL1	protein exordium like 1
CARHR187580	97.14	2.59	1.37	0.00128	AT5G25830	GATA12	GATA transcription factor 12
CARHR189360	81.99	2.72	1.45	0.00128	AT5G24160	SQE6	Squalene monooxygenase 1,2
CARHR207980	567.61	2.05	1.04	0.00134	AT5G05250	AT5G05250	uncharacterized protein
CARHR043780	63.68	2.97	1.57	0.00136
CARHR099800	82.15	2.76	1.46	0.00139	AT3G23805	RALFL24	protein ralf-like 24
CARHR149060	63.25	3	1.58	0.00141	AT3G27640	AT3G27640	protein denticleless
CARHR170040	728.2	1.99	0.996	0.00144	AT3G59670	AT3G59670	uncharacterized protein
CARHR206280	3345	1.99	0.993	0.00144	AT5G06870	PGIP2	Polygalacturonase inhibitor 2
CARHR229910	97.52	2.56	1.35	0.00148	AT4G22880	TDS4	leucoanthocyanidin dioxygenase
CARHR205200	146.25	2.32	1.22	0.0015	AT5G07990	CYP75B1	Flavonoid 3'-monooxygenase
CARHR198960	75.37	2.78	1.47	0.0015	AT5G14360	AT5G14360	ubiquitin family protein
CARHR065940	1145.36	1.98	0.985	0.0015	AT1G72970	HTH	protein HOTHEAD
CARHR145410	238.58	2.16	1.11	0.00152	AT2G02990	RNS1	ribonuclease 1
CARHR109450	90.76	2.64	1.4	0.00153	AT2G18890	AT2G18890	protein kinase-like protein
CARHR206570	14.57	14.44	3.85	0.00156
CARHR088130	1101.14	1.97	0.976	0.00159
CARHR269050	657.94	2.01	1.01	0.00159	AT5G55730	FLA1	fasciclin-like arabinogalactan protein 1
CARHR094880	539.34	2.02	1.01	0.00165	AT3G19450	CAD	cinnamyl alcohol dehydrogenase 4
CARHR123010	223.4	2.18	1.12	0.00166	AT2G29680	CDC6	cell division control 6
CARHR168100	320.73	2.08	1.06	0.00167	AT3G57780	AT3G57780	uncharacterized protein
CARHR056340	85.42	2.62	1.39	0.00167	AT1G67780	AT1G67780	Zinc-finger domain of monoamine-oxidase A repressor R1 protein
CARHR181080	27.77	5.18	2.37	0.00168
CARHR232850	49.85	3.27	1.71	0.00175	AT4G25433	AT4G25433	peptidoglycan-binding LysM domain-containing protein
CARHR161500	651.36	1.98	0.985	0.00175	AT3G51870	AT3G51870	putative envelope ADP,ATP carrier protein
CARHR057740	912.2	1.97	0.975	0.00181	AT1G65860	FMO GS-OX1	flavin-containing monooxygenase FMO GS-OX1
CARHR152120	187.68	2.23	1.16	0.00184	AT3G29030	ATHEXP ALPHA 1.4	expansin A5
CARHR244640	176.52	2.22	1.15	0.00185	AT4G36240	GATA7	GATA transcription factor 7
CARHR278600	141.14	2.3	1.2	0.00185	AT5G64630	NFB1	transducin/WD40 domain-containing protein
CARHR292800	450.01	2.04	1.03	0.00186
CARHR078440	802.76	1.97	0.979	0.0019	AT3G04290	ATLTL1	GDSL esterase/lipase LTL1
CARHR140660	2128.26	1.94	0.953	0.00191	AT2G45470	FLA8	FASCICLIN-like arabinogalactan protein 8
CARHR089830	431.4	2.02	1.02	0.00194	AT3G14890	AT3G14890	bifunctional polynucleotide phosphatase/kinase
CARHR169610	116.8	2.39	1.26	0.00195	AT3G59220	PRN	pirin
CARHR181280	402.57	2.05	1.04	0.00203	AT5G42860	AT5G42860	uncharacterized protein
CARHR274710	190.51	2.18	1.13	0.00203	AT5G61000	RPA70D	Replication factor-A protein 1-like protein
CARHR036280	1058.44	1.99	0.99	0.00204	AT1G45201	TLL1	triacylglycerol lipase-like 1 protein
CARHR005520	446.88	2.02	1.02	0.00206	AT1G06000	AT1G06000	UDP-glycosyltransferase-like protein
CARHR253540	89.43	2.53	1.34	0.00206	AT4G14700	ATORC1A	origin recognition complex subunit 1
CARHR169260	54.9	3.09	1.63	0.00206	AT3G58850	PAR2	phy rapidly regulated 2 protein
CARHR071870	14173.1	1.91	0.932	0.00211	AT1G78370	ATGSTU20	glutathione S-transferase TAU 20
CARHR091430	1206.51	1.94	0.954	0.00216
CARHR228820	1039.74	1.96	0.969	0.00217	AT4G22010	sks4	protein SKU5 similar 4
CARHR246800	322.26	2.06	1.05	0.00219	AT4G39900	AT4G39900	uncharacterized protein
CARHR055830	1206.54	1.94	0.952	0.0022	AT1G54690	G-H2AX	gamma histone variant H2AX
CARHR091440	435.6	2.02	1.02	0.00227
CARHR112080	439.19	2.03	1.02	0.00227	AT2G21210	AT2G21210	SAUR-like auxin-responsive protein
CARHR235440	669.74	1.97	0.975	0.00227	AT4G27720	AT4G27720	major facilitator protein
CARHR175990	510.89	1.99	0.991	0.00228	AT5G45950	AT5G45950	GDSL esterase/lipase
CARHR034730	463.36	2.03	1.02	0.00232
CARHR182810	301.85	2.07	1.05	0.00237	AT5G48900	AT5G48900	putative pectate lyase 20
CARHR230640	261.03	2.08	1.06	0.0024	AT4G23300	CRK22	cysteine-rich receptor-like protein kinase 22
CARHR041010	42.23	3.48	1.8	0.00247	AT1G50960	ATGA2OX7	gibberellin 2-beta-dioxygenase 7
CARHR141180	284.52	2.06	1.05	0.00254	AT2G45900	AT2G45900	Phosphatidylinositol N-acetyglucosaminlytransferase subunit P-like protein
CARHR165150	579.1	1.97	0.978	0.00254
CARHR188730	263.77	2.06	1.04	0.00257	AT5G24760	AT5G24760	alcohol dehydrogenase-like 6
CARHR263370	32.61	4.03	2.01	0.0026
CARHR072660	118.48	2.34	1.22	0.00261	AT1G78995	AT1G78995	uncharacterized protein
CARHR005700	18.1	7.73	2.95	0.00262	AT1G06170	AT1G06170	transcription factor bHLH89
CARHR158080	1590.04	1.91	0.93	0.00262	AT3G49220	AT3G49220	pectinesterase
CARHR210430	671.67	1.94	0.958	0.00266	AT5G02890	AT5G02890	HXXXD-type acyl-transferase-like protein
CARHR183590	542.59	1.98	0.988	0.00269	AT5G48485	DIR1	bifunctional inhibitor/lipid-transfer protein/seed storage 2S albumin-like protein
CARHR071550	268.99	2.05	1.04	0.00274	AT1G78090	ATTPPB	trehalose-6-phosphate phosphatase
CARHR019000	376.45	2.02	1.01	0.00281	AT1G18400	BEE1	transcription factor BEE 1
CARHR280580	2326.45	1.89	0.922	0.00293	AT5G67070	RALFL34	protein ralf-like 34
CARHR163630	533.79	1.96	0.973	0.00299	AT3G53730	AT3G53730	histone H4
CARHR065650	328.95	2	1	0.003	AT1G72730	AT1G72730	translation initiation factor 4A-3
CARHR010810	135.71	2.25	1.17	0.00304	AT1G10640	AT1G10640	Pectin lyase-like protein
CARHR240370	62.47	2.8	1.48	0.00304	AT4G32460	AT4G32460	uncharacterized protein
CARHR112070	393.65	2.02	1.01	0.00304	AT2G21200	AT2G21200	SAUR-like auxin-responsive protein
CARHR233330	91.9	2.45	1.3	0.0032
CARHR111180	1822.79	1.89	0.918	0.0032
CARHR081350	171.16	2.15	1.1	0.00322	AT3G06740	GATA15	GATA transcription factor 15
CARHR231530	211.22	2.1	1.07	0.00334	AT4G24130	AT4G24130	uncharacterized protein
CARHR201810	2405.3	1.87	0.9	0.00337	AT5G11420	AT5G11420	uncharacterized protein
CARHR192200	329.3	2.01	1.01	0.00342	AT5G20590	TBL5	protein trichome birefringence-like 5
CARHR044990	353.12	1.98	0.988	0.00361	AT1G55330	AGP21	arabinogalactan protein 21
CARHR153710	184.68	2.12	1.08	0.00361	AT3G42660	AT3G42660	chromosome transmission fidelity protein 4
CARHR025830	173.39	2.16	1.11	0.00364	AT1G26100	AT1G26100	cytochrome B561 domain-containing protein
CARHR082770	776.96	1.91	0.935	0.00373	AT3G08030	AT3G08030	uncharacterized protein
CARHR113320	3276.47	1.87	0.902	0.00385	AT2G22170	AT2G22170	PLAT-plant-stress domain-containing protein
CARHR149150	271.75	2.03	1.02	0.00388	AT3G27690	LHCB2.4	photosystem II light harvesting complex protein 2.3
CARHR135170	159.24	2.16	1.11	0.00391	AT2G40150	TBL28	trichome birefringence-like 28 protein
CARHR136350	47.28	3.04	1.6	0.00393	AT2G41260	M17	glycine-rich protein / late embryogenesis abundant protein (M17)
CARHR253720	9119.27	1.86	0.895	0.00405
CARHR247380	929.96	1.88	0.913	0.00406	AT4G39330	ATCAD9	putative cinnamyl alcohol dehydrogenase 9
CARHR265000	1415.86	1.87	0.901	0.00406	AT5G52060	ATBAG1	BCL-2-associated athanogene 1
CARHR122610	283.86	2.01	1.01	0.00414
CARHR108890	813.33	1.89	0.915	0.00427	AT2G18300	AT2G18300	transcription factor bHLH64
CARHR027560	98.17	2.34	1.23	0.00431	AT1G27880	AT1G27880	ATP-dependent DNA helicase Q-like 5
CARHR249620	376.08	1.94	0.957	0.00432	AT4G02060	MCM7	protein PROLIFERA
CARHR051350	104.37	2.34	1.23	0.00436
CARHR187990	787.72	1.89	0.922	0.00444	AT5G25460	AT5G25460	uncharacterized protein
CARHR076220	444.56	1.94	0.958	0.00447	AT3G02250	AT3G02250	O-fucosyltransferase-like protein
CARHR250480	8.54	Inf	Inf	0.00447	AT4G02270	RHS13	protein root hair specific 13
CARHR164900	736.32	1.9	0.926	0.00456	AT3G54920	PMR6	putative pectate lyase 13
CARHR003570	180.99	2.08	1.06	0.00459	AT1G04240	IAA3	auxin-responsive protein IAA3
CARHR231210	417.59	1.94	0.958	0.0047	AT4G23820	AT4G23820	glycoside hydrolase family 28 protein / polygalacturonase (pectinase) family protein
CARHR042840	247.73	2.02	1.02	0.00473	AT1G52700	AT1G52700	alpha/beta-hydrolase domain-containing protein
CARHR034650	66.4	2.6	1.38	0.00475	AT1G35910	TPPD	haloacid dehalogenase-like hydrolase domain-containing protein
CARHR136400	93.73	2.35	1.23	0.00482	AT2G41310	ARR8	two-component response regulator ARR8
CARHR042180	578.11	1.9	0.925	0.00488
CARHR104680	137.28	2.19	1.13	0.00488	AT2G13820	AT2G13820	Non-specific lipid-transfer protein-like protein
CARHR212680	272.39	1.99	0.996	0.00488	AT5G41880	POLA3	DNA primase small subunit
CARHR293080	88.71	2.38	1.25	0.00488
CARHR114720	346.78	1.96	0.969	0.00489	AT2G23600	MES2	acetone-cyanohydrin lyase
CARHR052700	296.58	1.99	0.99	0.00493	AT1G60090	BGLU4	beta glucosidase 4
CARHR198130	10.13	29.37	4.88	0.00493	AT5G15180	AT5G15180	peroxidase 56
CARHR202910	742.35	1.87	0.906	0.00493	AT5G10390	AT5G10390	histone H3
CARHR222430	745.82	1.87	0.901	0.00493	AT4G16141	AT4G16141	GATA type zinc finger transcription factor family protein
CARHR175520	336.59	1.95	0.961	0.00501	AT5G46280	MCM3	DNA replication licensing factor MCM3-like protein
CARHR122440	72.34	2.53	1.34	0.00508
CARHR135550	295.48	1.97	0.977	0.00509	AT2G40435	AT2G40435	uncharacterized protein
CARHR106410	10342.9	1.82	0.868	0.00521
CARHR048360	185.88	2.06	1.04	0.00526
CARHR122130	360.17	1.94	0.954	0.00528
CARHR114080	1923.43	1.85	0.885	0.00541	AT2G22795	AT2G22795	uncharacterized protein
CARHR167230	330.38	1.94	0.953	0.00545	AT3G57040	ARR9	two-component response regulator ARR9
CARHR004060	496.26	1.91	0.937	0.00547	AT1G04680	AT1G04680	putative pectate lyase 1
CARHR067700	120.31	2.22	1.15	0.00548	AT1G74430	MYB95	myb domain protein 95
CARHR121870	660.55	1.88	0.91	0.00551	AT2G28740	HIS4	histone H4
CARHR133990	157.83	2.1	1.07	0.00551	AT2G39250	SNZ	AP2-like ethylene-responsive transcription factor SNZ
CARHR137360	823.27	1.84	0.883	0.0056	AT2G42320	AT2G42320	nucleolar protein gar2-like protein
CARHR189390	346.18	1.96	0.972	0.00567
CARHR091590	1455.2	1.84	0.877	0.00595	AT3G16370	AT3G16370	GDSL esterase/lipase APG
CARHR138050	74.02	2.44	1.29	0.00599	AT2G42990	AT2G42990	GDSL esterase/lipase
CARHR137430	91.15	2.32	1.21	0.00623	AT2G42380	ATBZIP34	basic helix-loop-helix domain-containing protein
CARHR105130	2572.53	1.81	0.856	0.00632
CARHR189690	213.48	2.01	1.01	0.00682	AT5G23870	AT5G23870	Pectinacetylesterase family protein
CARHR203480	2250.62	1.8	0.849	0.00682	AT5G09870	CESA5	cellulose synthase A catalytic subunit 5 [UDP-forming]
CARHR233280	69.61	2.48	1.31	0.00682	AT4G25830	AT4G25830	uncharacterized protein
CARHR270600	785.05	1.85	0.884	0.00682	AT5G56860	GNC	GATA transcription factor 21
CARHR176340	224.48	2.01	1	0.00688	AT5G45650	AT5G45650	subtilase family protein
CARHR199500	982.29	1.82	0.868	0.0069	AT5G13930	TT4	chalcone synthase
CARHR009160	1237.21	1.82	0.864	0.00702	AT1G09200	AT1G09200	histone H3
CARHR188290	56.7	2.64	1.4	0.00716	AT5G25190	AT5G25190	ethylene-responsive transcription factor ERF003
CARHR256830	203.5	1.99	0.996	0.00716	AT5G51190	AT5G51190	ethylene-responsive transcription factor ERF105
CARHR031160	29.06	3.75	1.91	0.00719	AT1G31820	AT1G31820	amino acid permease-like protein
CARHR122120	261.89	1.95	0.965	0.00726
CARHR079460	87.5	2.32	1.21	0.00731	AT3G05140	RBK2	ROP binding protein kinase 2
CARHR233530	15.33	8	3	0.00737	AT4G26010	AT4G26010	peroxidase 44
CARHR002300	102.41	2.22	1.15	0.00753	AT1G02970	WEE1	Wee1-like protein kinase
CARHR017320	473.83	1.88	0.913	0.00753	AT1G16850	AT1G16850	uncharacterized protein
CARHR279890	86.94	2.29	1.2	0.00771	AT5G65890	ACR1	ACT domain repeat 1
CARHR071990	108.78	2.2	1.14	0.0078	AT1G78490	CYP708A3	cytochrome P450, family 708, subfamily A, polypeptide 3
CARHR073790	103.38	2.21	1.14	0.00781	AT1G80710	DRS1	drought-sensitive 1 protein
CARHR150740	135.43	2.11	1.08	0.00795	AT3G45230	AT3G45230	hydroxyproline-rich glycoprotein family protein
CARHR171440	212.75	1.99	0.99	0.00796
CARHR034830	920.77	1.82	0.866	0.00802	AT1G41830	SKS6	SKU5 similar 6
CARHR132770	3406.07	1.79	0.842	0.00802	AT2G38170	RCI4	vacuolar cation/proton exchanger 1
CARHR101420	179.67	2.02	1.01	0.00802	AT3G25110	AtFaTA	fatA acyl-ACP thioesterase
CARHR137450	37.36	3.16	1.66	0.00802	AT2G42395	AT2G42395	uncharacterized protein
CARHR248470	1925.01	1.79	0.843	0.00804
CARHR276490	2159.39	1.78	0.831	0.00804	AT5G62690	TUB2	tubulin beta-2/beta-3 chain
CARHR280240	941.37	1.8	0.848	0.00804	AT5G67370	AT5G67370	uncharacterized protein
CARHR271090	4920.01	1.78	0.83	0.00824	AT5G57290	AT5G57290	60S acidic ribosomal protein P3-2
CARHR208310	21.25	4.94	2.31	0.00834	AT5G04950	NAS1	nicotianamine synthase 1
CARHR169790	1207.61	1.8	0.849	0.00836	AT3G59400	GUN4	tetrapyrrole-binding protein
CARHR023660	103.37	2.23	1.16	0.00844	AT1G23205	AT1G23205	plant invertase/pectin methylesterase inhibitor domain-containing protein
CARHR036750	352.57	1.89	0.917	0.0085	AT1G47210	CYCA3;2	cyclin-A3-2
CARHR007190	132.9	2.1	1.07	0.00864	AT1G07450	AT1G07450	tropine dehydrogenase
CARHR234700	118.82	2.18	1.12	0.00873	AT4G27030	FAD4	fatty acid desaturase A
CARHR115430	38.1	3.15	1.66	0.00879	AT2G25810	TIP4;1	aquaporin TIP4-1
CARHR067130	54.29	2.69	1.43	0.0088
CARHR050810	1680.92	1.78	0.83	0.00886	AT1G61580	ARP2	60S ribosomal protein L3-2
CARHR228960	403.45	1.86	0.898	0.00919	AT4G22130	SRF8	STRUBBELIG-receptor family 8 protein
CARHR059800	254.26	1.93	0.949	0.00925	AT1G67320	AT1G67320	DNA primase large subunit
CARHR069070	640.44	1.81	0.859	0.00925	AT1G75680	AtGH9B7	endoglucanase 10
CARHR089580	706.95	1.81	0.858	0.00925	AT3G14600	AT3G14600	60S ribosomal protein L18a-3
CARHR197110	348.26	1.87	0.903	0.00925	AT5G16190	CSLA11	putative mannan synthase 11
CARHR219650	5909.88	1.77	0.824	0.00925	AT4G13770	CYP83A1	cytochrome P450 83A1
CARHR275050	282.23	1.89	0.92	0.00925	AT5G61290	AT5G61290	flavin-containing monooxygenase-like protein
CARHR287370	154.9	2.02	1.02	0.00926
CARHR186870	313.35	1.88	0.911	0.00931
CARHR036960	302.72	1.89	0.92	0.00933	AT1G47395	AT1G47395	uncharacterized protein
CARHR145220	138.42	2.09	1.06	0.00936	AT2G02780	AT2G02780	leucine-rich repeat protein kinase-like protein
CARHR163700	201.95	1.97	0.976	0.00943	AT3G57010	AT3G57010	strictosidine synthase family protein
CARHR253780	2040.04	1.78	0.831	0.00962	AT4G12420	SKU5	Monocopper oxidase-like protein SKU5
CARHR238730	123.6	2.12	1.09	0.00965	AT4G30860	ASHR3	histone-lysine N-methyltransferase ASHR3
CARHR167020	138.56	2.07	1.05	0.00967	AT3G56870	AT3G56870	uncharacterized protein
CARHR294460	9389.39	1.76	0.819	0.00972	AT4G38770	PRP4	proline-rich protein 4
CARHR170950	69.16	2.4	1.27	0.00976	AT3G60550	CYCP3;2	cyclin-U2-2
CARHR001670	175.86	2	1	0.00985
CARHR139960	32.77	3.37	1.75	0.00991	AT2G44740	CYCP4;1	cyclin-U4-1
CARHR220650	293.67	1.89	0.916	0.00998	AT4G14440	ATECI3	3-hydroxyacyl-CoA dehydratase 1
CARHR085040	225.74	1.94	0.957	0.0101	AT3G10525	LGO	loss of giant cells from organs protein
CARHR188370	105.33	2.17	1.12	0.0102
CARHR154470	165.41	2.05	1.03	0.0102	AT3G46130	ATMYB48-3	transcription factor MYB48
CARHR164500	3545.53	1.75	0.811	0.0103	AT3G54600	AT3G54600	class I glutamine amidotransferase domain-containing protein
CARHR291400	3456.33	1.79	0.836	0.0103	AT3G45140	LOX2	lipoxygenase 2
CARHR129420	1236.13	1.77	0.82	0.0104	AT2G35260	AT2G35260	uncharacterized protein
CARHR197340	213.94	1.93	0.946	0.0106
CARHR205450	219.79	1.92	0.939	0.0106	AT5G07700	MYB76	myb domain protein 76
CARHR071860	98.96	2.19	1.13	0.0108
CARHR035760	338.92	1.86	0.899	0.0109	AT1G44000	AT1G44000	uncharacterized protein
CARHR098100	222.61	1.93	0.951	0.0109	AT3G22210	AT3G22210	uncharacterized protein
CARHR145700	393.54	1.84	0.881	0.0111	AT2G03350	AT2G03350	uncharacterized protein
CARHR184970	139.77	2.04	1.03	0.0112	AT5G28030	DES1	cysteine synthase A
CARHR002150	40.81	2.92	1.55	0.0112	AT1G02830	AT1G02830	large subunit ribosomal protein L22e
CARHR033390	306.58	1.86	0.898	0.0112	AT1G34010	AT1G34010	uncharacterized protein
CARHR138170	1134.28	1.77	0.824	0.0112	AT2G43100	IPMI2	isopropylmalate isomerase 2
CARHR149810	1005.56	1.79	0.837	0.0112	AT3G28200	AT3G28200	peroxidase 31
CARHR261590	16.99	5.66	2.5	0.0112	AT5G40420	OLEO2	oleosin 2
CARHR162820	201.86	1.95	0.962	0.0112	AT3G52940	ELL1	delta(14)-sterol reductase
CARHR196160	234.84	1.93	0.95	0.0113	AT5G17050	UGT78D2	Flavonoid 3-O-glucosyltransferase
CARHR190520	1506.06	1.76	0.813	0.0114	AT5G23020	MAM-L	methylthioalkylmalate synthase 3
CARHR151460	74.8	2.33	1.22	0.0114
CARHR207970	23.67	4.1	2.04	0.0114	AT5G05280	AT5G05280	RING-H2 finger protein ATL73
CARHR015730	11.35	11.38	3.51	0.0115	AT1G15210	PDR7	ABC transporter G family member 35
CARHR044860	96.21	2.21	1.14	0.0115
CARHR179290	78.28	2.26	1.17	0.0116	AT5G44005	AT5G44005	uncharacterized protein
CARHR285710	255.83	1.89	0.92	0.0116	AT5G59350	AT5G59350	uncharacterized protein
CARHR232830	51.21	2.6	1.38	0.0119	AT4G25420	GA5	gibberellin 20 oxidase 1
CARHR037740	35.82	3.08	1.62	0.0119	AT1G48100	AT1G48100	polygalacturonase
CARHR173240	24.41	4.1	2.04	0.012	AT3G62950	AT3G62950	glutaredoxin-C11
CARHR148490	825.23	1.79	0.838	0.012	AT3G27230	AT3G27230	S-adenosyl-L-methionine-dependent methyltransferase-like protein
CARHR290060	127.41	2.04	1.03	0.0121	AT4G15660	AT4G15660	monothiol glutaredoxin-S8
CARHR251660	1663.01	1.77	0.826	0.0121	AT4G03210	XTH9	xyloglucan endotransglucosylase/hydrolase protein 9
CARHR174760	236.8	1.88	0.912	0.0127	AT5G46740	UBP21	ubiquitin carboxyl-terminal hydrolase 21
CARHR220140	48.54	2.63	1.4	0.0129	AT4G14120	AT4G14120	uncharacterized protein
CARHR133980	275.11	1.87	0.901	0.013	AT2G39220	PLA IIB	PATATIN-like protein 6
CARHR102500	111.01	2.11	1.08	0.013	AT2G04570	AT2G04570	GDSL esterase/lipase
CARHR172080	214.28	1.91	0.934	0.013	AT3G61750	AT3G61750	Cytochrome b561/ferric reductase transmembrane with DOMON related domain
CARHR169240	45.49	2.72	1.44	0.0131	AT3G58810	ATMTPA2	metal tolerance protein A2
CARHR016880	1008.61	1.76	0.819	0.0132
CARHR256920	28.62	3.44	1.78	0.0133	AT4G27710	CYP709B3	cytochrome P450, family 709, subfamily B, polypeptide 3
CARHR075850	38.69	2.9	1.53	0.0134	AT3G01190	AT3G01190	peroxidase 27
CARHR187410	83.5	2.21	1.15	0.0134
CARHR224710	398.13	1.84	0.877	0.0136	AT4G17970	ALMT12	aluminum-activated, malate transporter 12
CARHR234560	82.29	2.24	1.16	0.0136	AT4G26960	AT4G26960	uncharacterized protein
CARHR260810	103.86	2.11	1.08	0.0136	AT4G09820	TT8	transcription factor TT8
CARHR092370	214.11	1.91	0.935	0.0136	AT3G17120	AT3G17120	uncharacterized protein
CARHR273260	1723.08	1.74	0.802	0.0137	AT5G59690	AT5G59690	histone H4
CARHR060970	11.1	11.06	3.47	0.014	AT1G68290	ENDO 2	endonuclease 2
CARHR020420	136.26	1.99	0.99	0.0142	AT1G19940	AtGH9B5	endoglucanase 2
CARHR106290	3993.61	1.73	0.792	0.0142	AT2G15970	COR413-PM1	cold regulated 413 plasma membrane 1
CARHR157340	92.88	2.15	1.11	0.0142	AT3G48540	AT3G48540	dCMP deaminase
CARHR142000	2106.08	1.73	0.788	0.0142	AT2G46650	B5 #1	cytochrome B5 isoform C
CARHR029410	585.22	1.78	0.83	0.0144	AT1G29980	AT1G29980	uncharacterized protein
CARHR179070	387.3	1.82	0.863	0.0144	AT5G44190	GLK2	protein GOLDEN2-like 2
CARHR083270	2618.42	1.73	0.793	0.0144	AT3G08940	LHCB4.2	chlorophyll a-b binding protein CP29.2
CARHR064100	1199.43	1.75	0.811	0.0145
CARHR244840	620.08	1.79	0.837	0.0145	AT4G36530	AT4G36530	hydrolase, alpha/beta fold family protein
CARHR138130	83.48	2.22	1.15	0.0146	AT2G43060	IBH1	ILI1 binding bHLH 1 protein
CARHR018020	144.67	1.99	0.992	0.0147	AT1G17430	AT1G17430	alpha/beta-hydrolase domain-containing protein
CARHR276000	578.69	1.78	0.833	0.0147	AT5G62220	ATGT18	glycosyltransferase 18
CARHR198080	1223.21	1.73	0.795	0.0147	AT5G15230	GASA4	gibberellin-regulated protein 4
CARHR090650	252.32	1.84	0.881	0.0148	AT3G15570	AT3G15570	Phototropic-responsive NPH3 family protein
CARHR005600	102.31	2.1	1.07	0.0149	AT1G06080	ADS1	delta-9 acyl-lipid desaturase 1
CARHR156070	376.13	1.82	0.868	0.0149	AT3G47430	PEX11B	peroxisomal membrane protein 11B
CARHR275100	213.18	1.89	0.917	0.0151	AT5G61340	AT5G61340	uncharacterized protein
CARHR107010	136.04	2	1	0.0151	AT2G16750	AT2G16750	adenine nucleotide alpha hydrolases-domain containing protein kinase
CARHR273460	696.59	1.76	0.818	0.0151
CARHR011650	600.77	1.77	0.821	0.0151
CARHR046450	240.61	1.88	0.912	0.0151	AT1G64500	AT1G64500	glutaredoxin-like protein
CARHR163450	669.93	1.75	0.808	0.0152	AT3G53540	AT3G53540	uncharacterized protein
CARHR189120	30.19	3.22	1.69	0.0152	AT5G24330	ATXR6	histone-lysine N-methyltransferase ATXR6
CARHR245370	155.96	1.97	0.976	0.0154
CARHR188680	1585.44	1.75	0.808	0.0156
CARHR276130	1796.44	1.74	0.799	0.0159	AT5G62350	AT5G62350	invertase/pectin methylesterase inhibitor family protein / DC 1.2-like protein
CARHR202810	1130.02	1.75	0.804	0.0159	AT5G10480	PEP	3-hydroxyacyl-CoA dehydratase PASTICCINO 2
CARHR136330	60.85	2.36	1.24	0.0161	AT2G41240	BHLH100	transcription factor bHLH100
CARHR264350	796.27	1.75	0.806	0.0161	AT5G51550	EXL3	protein EXORDIUM like 3
CARHR111960	328.98	1.82	0.864	0.0162	AT2G21130	AT2G21130	Peptidyl-prolyl cis-trans isomerase CYP19-2
CARHR172390	104.59	2.12	1.08	0.0162	AT3G62040	AT3G62040	haloacid dehalogenase-like hydrolase domain-containing protein
CARHR082730	120.27	2.03	1.02	0.0164	AT3G07990	SCPL27	hydroxymandelonitrile lyase
CARHR019340	109.03	2.07	1.05	0.0164
CARHR213010	99.89	2.07	1.05	0.0164	AT5G41315	GL3	transcription factor GLABRA 3
CARHR134400	10.89	11.13	3.48	0.0166	AT2G39510	AT2G39510	nodulin MtN21-like protein
CARHR027380	1461.06	1.73	0.793	0.0167	AT1G27950	LTPG1	glycosylphosphatidylinositol-anchored lipid protein transfer 1
CARHR003770	1747.67	1.71	0.776	0.0168	AT1G04430	AT1G04430	putative methyltransferase PMT8
CARHR089790	30.81	3.21	1.68	0.0168	AT3G14850	TBL41	protein trichome birefringence-like 41
CARHR122370	1169.6	1.72	0.786	0.0168	AT2G29090	CYP707A2	abscisic acid 8'-hydroxylase 2
CARHR235900	179.89	1.91	0.936	0.0168	AT4G28190	ULT1	protein ULTRAPETALA 1
CARHR136260	114.44	2.03	1.02	0.017	AT2G41170	AT2G41170	F-box protein
CARHR138120	271.94	1.85	0.89	0.0171	AT2G43050	ATPMEPCRD	putative pectinesterase/ pectinerase inhibitor 16
CARHR003280	54.12	2.45	1.29	0.0172	AT1G03940	AT1G03940	HXXXD-type acyl-transferase family protein
CARHR011190	1994.23	1.72	0.78	0.0174	AT1G10960	ATFD1	ferredoxin
CARHR066770	275.53	1.83	0.872	0.0176
CARHR289780	570.15	1.74	0.803	0.0177
CARHR202900	1063.53	1.73	0.788	0.0179	AT5G10400	AT5G10400	histone H3
CARHR192880	44.49	2.59	1.37	0.0179	AT5G19970	AT5G19970	uncharacterized protein
CARHR149660	852.73	1.73	0.794	0.018	AT3G28040	AT3G28040	probably inactive leucine-rich repeat receptor-like protein kinase
CARHR054880	38.1	2.88	1.53	0.0186
CARHR111860	105.26	2.05	1.04	0.0186	AT2G20980	MCM10	minichromosome maintenance protein 10
CARHR094450	2010.55	1.71	0.778	0.0186	AT3G19030	AT3G19030	uncharacterized protein
CARHR150820	150.46	1.93	0.952	0.0186	AT3G45160	AT3G45160	Putative membrane lipoprotein
CARHR180910	35.65	2.88	1.52	0.0189	AT5G43080	CYCA3;1	cyclin A3-1
CARHR257590	666.94	1.74	0.799	0.0189	AT5G50740	AT5G50740	Heavy-metal-associated domain--containing protein
CARHR069800	132.49	1.99	0.993	0.019	AT1G76240	AT1G76240	uncharacterized protein
CARHR012050	55.62	2.42	1.27	0.019
CARHR017620	98.03	2.07	1.05	0.019	AT1G17090	AT1G17090	uncharacterized protein
CARHR139370	1028.03	1.72	0.782	0.019	AT2G44210	AT2G44210	uncharacterized protein
CARHR231150	710.26	1.72	0.783	0.019	AT4G23750	CRF2	ethylene-responsive transcription factor CRF2
CARHR096310	417.14	1.79	0.838	0.019
CARHR247900	105.66	2.05	1.04	0.0191	AT4G38840	AT4G38840	SAUR-like auxin-responsive protein
CARHR018940	136.16	1.98	0.986	0.0192	AT1G18350	ATMKK7	MAP kinase kinase 7
CARHR117540	212.77	1.85	0.886	0.0193	AT2G24490	ATRPA32A	replicon protein A2
CARHR015480	8.2	25.67	4.68	0.0194	AT1G14950	AT1G14950	major latex-related protein
CARHR114550	921.92	1.73	0.79	0.0195	AT3G43720	AT3G43720	bifunctional inhibitor/lipid-transfer protein/seed storage 2S albumin-like protein
CARHR205360	321.56	1.81	0.858	0.0195	AT5G07820	AT5G07820	calmodulin-binding protein-like protein
CARHR134240	2602.69	1.69	0.76	0.0196	AT2G39390	AT2G39390	60S ribosomal protein L35-2
CARHR277720	640.98	1.74	0.797	0.0199	AT5G63810	BGAL10	beta-galactosidase 10
CARHR162130	444.1	1.76	0.819	0.0199	AT3G52370	FLA15	fasciclin-like arabinogalactan protein 15
CARHR168470	278.73	1.8	0.852	0.0199	AT3G58120	ATBZIP61	basic leucine zipper transcription factor-like protein
CARHR291900	85.24	2.11	1.08	0.0201	AT5G41460	AT5G41460	uncharacterized protein
CARHR033790	181.44	1.87	0.907	0.0206	AT1G34340	AT1G34340	alpha/beta-hydrolase domain-containing protein
CARHR004120	182.96	1.86	0.894	0.0206	AT1G04730	CTF18	chromosome transmission fidelity protein 18
CARHR130860	307.99	1.8	0.852	0.0209	AT2G36570	AT2G36570	leucine-rich repeat protein kinase-like protein
CARHR011050	401.39	1.76	0.819	0.0212	AT1G10830	Z-ISO	15-cis-zeta-carotene isomerase
CARHR164480	11.4	8.65	3.11	0.0214	AT3G28550	AT3G28550	Proline-rich extensin-like family protein
CARHR210220	187.88	1.85	0.889	0.0215	AT5G03140	AT5G03140	concanavalin A-like lectin kinase-like protein
CARHR197550	2881.75	1.68	0.752	0.0216	AT5G15780	AT5G15780	Pollen Ole e 1 allergen and extensin family protein
CARHR094170	123.88	1.98	0.989	0.0216	AT3G18773	AT3G18773	RING-H2 finger protein ATL77
CARHR129340	46.49	2.54	1.34	0.0217
CARHR197350	836.86	1.7	0.768	0.0218	AT5G15950	AT5G15950	S-adenosylmethionine decarboxylase-like protein
CARHR221250	119.65	1.98	0.984	0.0221	AT4G14750	IQD19	protein IQ-domain 19
CARHR279320	1145.58	1.7	0.767	0.0221	AT5G65360	AT5G65360	histone H3
CARHR086210	290.05	1.81	0.855	0.0221	AT3G11660	NHL1	NDR1/HIN1-Like protein 1
CARHR192070	205.21	1.85	0.887	0.0222	AT5G20740	AT5G20740	plant invertase/pectin methylesterase inhibitor domain-containing protein
CARHR087420	9.34	14.05	3.81	0.0225	AT3G12900	AT3G12900	oxidoreductase, 2OG-Fe(II) oxygenase family protein
CARHR044000	56.52	2.33	1.22	0.0226	AT1G53700	WAG1	protein WAG1
CARHR285920	88.99	2.08	1.06	0.0226
CARHR246760	2650.6	1.67	0.741	0.0226	AT4G39940	AKN2	Adenylyl-sulfate kinase 2
CARHR275910	52.47	2.4	1.26	0.0226	AT5G62140	AT5G62140	uncharacterized protein
CARHR083610	101.62	2.06	1.04	0.0226
CARHR267550	88.64	2.12	1.08	0.0228
CARHR113790	279.08	1.81	0.856	0.0232	AT2G22590	AT2G22590	UDP-glycosyltransferase-like protein
CARHR190510	2317.84	1.68	0.745	0.0234	AT5G23010	MAM1	methylthioalkylmalate synthase 1
CARHR093560	54.22	2.35	1.23	0.0236
CARHR060210	141.19	1.9	0.929	0.0236	AT1G67630	POLA2	DNA polymerase alpha 2
CARHR016180	5983.07	1.66	0.735	0.0237	AT1G15690	AVP1	Pyrophosphate-energized vacuolar membrane proton pump 1
CARHR232450	2668.9	1.67	0.737	0.0237	AT4G25050	ACP4	acyl carrier protein 4
CARHR029670	199.62	1.84	0.883	0.0238	AT1G30280	AT1G30280	chaperone DnaJ-domain-containing protein
CARHR099410	69.33	2.23	1.15	0.0239	AT3G23450	AT3G23450	uncharacterized protein
CARHR041080	1011.81	1.69	0.757	0.0239
CARHR270620	306.36	1.83	0.868	0.024
CARHR188870	74.12	2.16	1.11	0.0242	AT5G24580	AT5G24580	heavy metal transport/detoxification domain-containing protein
CARHR036980	154.83	1.88	0.911	0.0244
CARHR228730	51.68	2.38	1.25	0.0245	AT4G21930	AT4G21930	uncharacterized protein
CARHR081390	226.47	1.8	0.847	0.0246	AT3G06770	AT3G06770	polygalacturonase-like protein
CARHR252800	312.35	1.76	0.816	0.0246	AT4G04750	AT4G04750	sugar transporter ERD6-like 14
CARHR148280	875.71	1.69	0.757	0.0247	AT3G27060	TSO2	Ribonucleoside-diphosphate reductase small chain C
CARHR265900	117.83	1.95	0.962	0.0247	AT5G52910	ATIM	timeless family protein
CARHR002480	1471.82	1.69	0.755	0.0253	AT1G03130	PSAD-2	photosystem I reaction center subunit II-2
CARHR275180	4260.18	1.65	0.719	0.0253	AT5G61420	AtMYB28	myb domain protein 28
CARHR097060	377	1.75	0.809	0.0254	AT3G21190	AT3G21190	O-fucosyltransferase family protein
CARHR278590	228.23	1.81	0.857	0.0254	AT5G64620	ATC/VIF2	cell wall / vacuolar inhibitor of fructosidase 2
CARHR129350	338.23	1.74	0.8	0.0256	AT2G35190	ATNPSN11	Novel plant SNARE 11
CARHR069200	2486.92	1.66	0.731	0.0257	AT1G75780	TUB1	tubulin beta
CARHR245010	251.31	1.8	0.851	0.0261	AT4G36660	AT4G36660	uncharacterized protein
CARHR292180	624.99	1.7	0.765	0.0262	AT1G66200	ATGSR2	glutamine synthetase cytosolic isozyme 1-2
CARHR273610	788.73	1.7	0.767	0.0265
CARHR016110	108.07	1.95	0.962	0.0266	AT1G15550	GA4	gibberellin 3-beta-dioxygenase 1
CARHR159440	19	4.04	2.01	0.0266
CARHR023410	245.57	1.78	0.829	0.0268	AT1G23030	AT1G23030	U-box domain-containing protein 11
CARHR150160	204.88	1.82	0.862	0.0268
CARHR168220	56.5	2.27	1.18	0.0268	AT3G57920	SPL15	squamosa promoter-binding-like protein 15
CARHR125460	4406.29	1.65	0.723	0.0269	AT2G31790	AT2G31790	UDP-glucosyl transferase 74c1-like protein
CARHR044350	776.1	1.7	0.766	0.027	AT1G54020	AT1G54020	GDSL esterase/lipase
CARHR226040	472.81	1.73	0.791	0.0271	AT4G19170	NCED4	putative carotenoid cleavage dioxygenase 4
CARHR054960	3169.18	1.66	0.734	0.0273	AT1G56580	SVB	uncharacterized protein
CARHR022830	29.43	3.01	1.59	0.0273	AT1G22490	AT1G22490	transcription factor bHLH94
CARHR084130	103.84	1.97	0.975	0.0275	AT3G09710	IQD1	protein IQ-DOMAIN 1
CARHR244700	1832.49	1.66	0.731	0.0278	AT4G36360	BGAL3	beta-galactosidase 3
CARHR029300	686.69	1.69	0.754	0.0279	AT1G30110	NUDX25	nudix hydrolase 25
CARHR233050	6837.39	1.64	0.711	0.0279	AT4G25630	FIB2	rRNA 2'-O-methyltransferase fibrillarin 2
CARHR180280	17.41	4.39	2.13	0.0283
CARHR188250	65.28	2.2	1.14	0.0283	AT5G25240	AT5G25240	uncharacterized protein
CARHR104980	12.05	7.14	2.84	0.0284	AT2G11810	MGDC	Monogalactosyldiacylglycerol synthase 3
CARHR137300	56.44	2.29	1.19	0.0284	AT2G42260	PYM	uv-b-insensitive 4
CARHR050670	196.65	1.82	0.864	0.0285	AT1G61667	AT1G61667	uncharacterized protein
CARHR288560	315.63	1.75	0.808	0.0287	AT3G25700	AT3G25700	aspartyl protease family protein
CARHR201670	297.11	1.75	0.803	0.0288	AT5G11550	AT5G11550	ARM repeat-containing protein-like protein
CARHR063400	283.96	1.75	0.811	0.0291	AT1G70280	AT1G70280	NHL domain-containing protein
CARHR179270	705.69	1.7	0.762	0.0291	AT5G44020	AT5G44020	HAD superfamily, subfamily IIIB acid phosphatase
CARHR170220	147.32	1.89	0.917	0.0291	AT3G59890	AT3G59890	dihydrodipicolinate reductase 2
CARHR219550	3301.86	1.65	0.726	0.0293
CARHR237570	523.33	1.7	0.763	0.0293	AT4G29720	ATPAO5	putative polyamine oxidase 5
CARHR229450	169.25	1.84	0.881	0.0293	AT4G22560	AT4G22560	uncharacterized protein
CARHR163550	256.76	1.76	0.819	0.0295	AT3G53620	AtPPa4	pyrophosphorylase 4
CARHR068480	98.71	1.97	0.976	0.0298	AT1G75150	AT1G75150	uncharacterized protein
CARHR030650	31.84	2.93	1.55	0.0299
CARHR038200	1450.76	1.66	0.735	0.0299	AT1G48600	PMEAMT	putative phosphoethanolamine N-methyltransferase 2
CARHR101430	74.3	2.1	1.07	0.0301	AT3G25100	CDC45	cell division control protein 45
CARHR170790	146	1.87	0.901	0.0303	AT3G60440	AT3G60440	phosphoglycerate mutase-like protein
CARHR155120	30.29	2.92	1.54	0.0303
CARHR196290	130.35	1.9	0.929	0.0304	AT5G16870	AT5G16870	Peptidyl-tRNA hydrolase II (PTH2) family protein
CARHR290460	55.7	2.28	1.19	0.0305	AT4G15920	AtSWEET17	nodulin MtN3-like protein
CARHR014850	854.66	1.67	0.74	0.0307	AT1G14410	ATWHY1	ssDNA-binding transcriptional regulator
CARHR138880	319.82	1.74	0.798	0.0307	AT4G14320	AT4G14320	60S ribosomal protein L36a
CARHR131330	4088.66	1.63	0.704	0.0309	AT2G36880	MAT3	S-adenosylmethionine synthase 3
CARHR122910	702.98	1.68	0.749	0.031	AT2G29570	PCNA2	proliferating cell nuclear antigen 2
CARHR082210	360.7	1.72	0.78	0.0311	AT3G07540	AT3G07540	formin-like protein 10
CARHR188690	651.74	1.7	0.77	0.0312
CARHR240920	404.8	1.71	0.778	0.0312	AT4G32915	AT4G32915	uncharacterized protein
CARHR280770	1043.35	1.67	0.739	0.0322	AT5G66920	sks17	protein SKU5 similar 17
CARHR134430	123.62	1.9	0.923	0.0326	AT2G39560	AT2G39560	Putative membrane lipoprotein
CARHR199670	241.46	1.78	0.832	0.0326	AT5G13770	AT5G13770	pentatricopeptide repeat-containing protein
CARHR087120	1352.16	1.65	0.726	0.0326	AT3G12610	DRT100	DNA-damage-repair/toleration protein DRT100
CARHR028840	3119.33	1.64	0.717	0.0328	AT1G29470	AT1G29470	putative methyltransferase PMT24
CARHR144430	299.65	1.74	0.803	0.0328	AT2G01870	AT2G01870	uncharacterized protein
CARHR160820	791.8	1.69	0.754	0.0329	AT3G51240	TT6	Naringenin,2-oxoglutarate 3-dioxygenase
CARHR212220	207.68	1.78	0.83	0.0334	AT5G01870	AT5G01870	non-specific lipid-transfer protein 10
CARHR193730	106.95	1.95	0.963	0.0334	AT5G19250	AT5G19250	GPI-anchored glycoprotein membrane precursor
CARHR201400	1110.17	1.65	0.721	0.0334	AT5G11790	NDL2	protein N-MYC downregulated-like 2
CARHR149960	37.12	2.58	1.37	0.0335	AT3G45680	AT3G45680	major facilitator protein
CARHR198000	357.54	1.71	0.771	0.0337	AT5G15310	ATMIXTA	myb domain protein 16
CARHR090740	265.14	1.72	0.782	0.0337	AT3G15650	AT3G15650	phospholipase/carboxylesterase family protein
CARHR135660	337.29	1.71	0.773	0.0337	AT2G40550	ETG1	E2F target protein 1
CARHR230970	6402.82	1.65	0.719	0.0338	AT4G23600	JR2	cystine lyase
CARHR019940	1990.13	1.64	0.713	0.0339	AT1G19350	BES1	protein brassinazole-resistant 2
CARHR015540	536.66	1.69	0.756	0.0341	AT1G15000	scpl50	serine carboxypeptidase-like 50
CARHR181610	2108.81	1.63	0.701	0.0341
CARHR137740	14622.7	1.63	0.703	0.0341	AT2G42600	ATPPC2	phosphoenolpyruvate carboxylase 2
CARHR166490	2026.44	1.63	0.706	0.0342	AT3G56340	AT3G56340	40S ribosomal protein S26-3
CARHR039450	315.65	1.72	0.78	0.0345	AT1G49430	LACS2	long-chain acyl-CoA synthetase 2
CARHR094120	120.97	1.88	0.912	0.0345	AT3G18730	TSK	protein BRUSHY 1
CARHR116920	12.23	6.15	2.62	0.0347	AT4G25490	CBF1	dehydration-responsive element-binding protein 1B
CARHR114390	2396.92	1.63	0.709	0.0348
CARHR210120	124.8	1.89	0.922	0.0349	AT5G03230	AT5G03230	uncharacterized protein
CARHR198100	495.86	1.68	0.75	0.0351	AT5G15210	ATHB30	homeobox protein 30
CARHR020190	975.85	1.67	0.742	0.0352	AT1G19670	ATCLH1	chlorophyllase 1
CARHR142220	291.97	1.74	0.801	0.0352	AT2G46870	NGA1	B3 domain-containing transcription factor NGA1
CARHR237560	187.28	1.81	0.852	0.0355
CARHR122070	5598.47	1.63	0.704	0.0356	AT2G28900	OEP16	outer plastid envelope protein 16-1
CARHR279370	195.93	1.77	0.823	0.0356	AT5G65400	AT5G65400	esterase/lipase domain-containing protein
CARHR051910	773.93	1.66	0.733	0.0359	AT1G60870	MEE9	maternal effect embryo arrest 9 protein
CARHR127330	1034.47	1.67	0.736	0.0361	AT2G33330	PDLP3	cysteine-rich repeat secretory protein 11
CARHR085530	164.21	1.81	0.859	0.0362	AT3G10950	AT3G10950	large subunit ribosomal protein L37Ae
CARHR037050	7.39	21.43	4.42	0.0364	AT1G47485	AT1G47485	uncharacterized protein
CARHR238480	436.64	1.69	0.756	0.0364	AT4G30610	BRS1	carboxypeptidase D
CARHR004270	31.22	2.75	1.46	0.0364	AT1G04880	AT1G04880	high mobility group-box and ARID domain-binding domain-containing protein
CARHR128430	494.44	1.68	0.747	0.0364	AT2G34355	AT2G34355	major facilitator protein
CARHR087060	559.8	1.67	0.736	0.0366	AT3G12560	ATTBP2	Telomere repeat-binding protein 3
CARHR118720	689.55	1.66	0.73	0.0366	AT2G26690	AT2G26690	nitrate transporter 1.4
CARHR162450	72.76	2.04	1.03	0.0366	AT3G52630	AT3G52630	Nucleic acid-binding, OB-fold-like protein
CARHR238020	201.75	1.79	0.838	0.0366	AT4G30110	HMA2	Cd2+/Zn2+-exporting ATPase
CARHR053070	155.99	1.82	0.867	0.0367	AT1G59970	AT1G59970	matrix metalloprotease domain-containing protein
CARHR090170	34.53	2.7	1.43	0.0367
CARHR121170	153.71	1.81	0.854	0.0367	AT2G28250	NCRK	protein kinase domain-containing protein
CARHR162270	1889.55	1.64	0.712	0.0367	AT3G52500	AT3G52500	aspartyl protease family protein
CARHR014230	222	1.75	0.81	0.0369	AT1G13860	QUL1	putative methyltransferase PMT4
CARHR013540	500.9	1.67	0.738	0.037	AT1G13170	ORP1D	oxysterol binding protein-related protein 1D
CARHR224080	1513.02	1.65	0.723	0.0371	AT4G17470	AT4G17470	palmitoyl-protein thioesterase
CARHR143120	84.81	2.02	1.02	0.0371	AT2G47750	GH3.9	putative indole-3-acetic acid-amido synthetase GH3.9
CARHR109650	338.28	1.71	0.775	0.0372	AT2G19170	SLP3	subtilisin-like serine protease 3
CARHR132070	95.83	1.95	0.964	0.0374	AT2G37540	AT2G37540	Rossmann-fold NAD(P)-binding domain-containing protein
CARHR273480	1540.55	1.63	0.708	0.0376	AT5G59870	HTA6	histone H2A 6
CARHR123430	77.6	2.03	1.02	0.0378
CARHR135720	136.37	1.85	0.891	0.0378	AT2G40610	EXP8	expansin A8
CARHR040010	435.6	1.69	0.753	0.0378	AT1G49975	AT1G49975	uncharacterized protein
CARHR038810	32.9	2.74	1.45	0.0378
CARHR257350	132.58	1.85	0.887	0.0378	AT5G50915	AT5G50915	transcription factor bHLH137
CARHR021410	1207.62	1.63	0.705	0.0381	AT1G20950	AT1G20950	putative pyrophosphate-dependent phosphofructokinase alpha subunit
CARHR025060	78.74	2.02	1.01	0.0382	AT1G26840	ORC6	origin recognition complex subunit 6
CARHR115950	98.24	1.96	0.968	0.0383	AT2G41990	AT2G41990	uncharacterized protein
CARHR020410	1356.94	1.63	0.701	0.0384	AT1G19920	ASA1	Pseudouridine synthase/archaeosine transglycosylase-like protein
CARHR065090	54.42	2.19	1.13	0.0385	AT1G72230	AT1G72230	plastocyanin-like domain-containing protein
CARHR230810	490.96	1.68	0.748	0.0385	AT4G23490	AT4G23490	uncharacterized protein
CARHR080640	472.34	1.68	0.751	0.0389	AT3G06130	AT3G06130	heavy-metal-associated domain-containing protein
CARHR237210	1291.4	1.64	0.713	0.0389
CARHR111000	305.75	1.7	0.768	0.039	AT2G20450	AT2G20450	60S ribosomal protein L14-1
CARHR112810	1312.51	1.62	0.696	0.039	AT2G21790	R1	ribonucleoside-diphosphate reductase subunit M1
CARHR053100	449.93	1.67	0.739	0.0391	AT1G59940	ARR3	two-component response regulator ARR3
CARHR188890	193.89	1.79	0.843	0.0391	AT5G24560	AtPP2-B12	putative F-box protein PP2-B12
CARHR172600	126.3	1.85	0.885	0.0393
CARHR285890	12.04	5.99	2.58	0.0397	AT5G59520	ZIP2	zinc transporter 2
CARHR063570	27.81	2.98	1.58	0.04
CARHR169580	149.07	1.82	0.862	0.04	AT3G59200	AT3G59200	F-box/LRR-repeat protein
CARHR222810	227.25	1.75	0.804	0.04	AT4G16442	AT4G16442	uncharacterized protein
CARHR234840	59.78	2.15	1.1	0.04
CARHR175980	52.7	2.21	1.15	0.04	AT5G45960	AT5G45960	GDSL esterase/lipase
CARHR269460	23.14	3.27	1.71	0.0403	AT5G56080	ATNAS2	Nicotianamine synthase 2
CARHR031070	255.64	1.7	0.768	0.0403	AT1G31770	ABCG14	ABC transporter G family member 14
CARHR094300	158.2	1.81	0.854	0.0404	AT3G18850	LPAT5	lysocardiolipin and lysophospholipid acyltransferase
CARHR140330	99.58	1.89	0.922	0.0404	AT2G45080	cycp3;1	cyclin-U2-1
CARHR096850	103.46	1.91	0.931	0.0405
CARHR056980	271.87	1.72	0.782	0.0405	AT1G65295	AT1G65295	uncharacterized protein
CARHR260260	63.18	2.1	1.07	0.0407
CARHR025180	213.58	1.75	0.81	0.0407	AT1G26761	AT1G26761	Arabinanase/levansucrase/invertase
CARHR022780	22.23	3.31	1.73	0.0408	AT1G22440	AT1G22440	alcohol dehydrogenase-like 2
CARHR083670	63.35	2.15	1.11	0.0409	AT3G09310	AT3G09310	uncharacterized protein
CARHR089010	96.76	1.91	0.932	0.041	AT3G14150	AT3G14150	Aldolase-type TIM barrel family protein
CARHR149160	24.8	3.1	1.63	0.0411
CARHR074210	385	1.69	0.753	0.0412	AT1G80280	AT1G80280	alpha/beta-hydrolase-like protein
CARHR285190	753.84	1.65	0.723	0.0412	AT5G58960	GIL1	uncharacterized protein
CARHR123530	70.89	2.06	1.04	0.0413	AT2G30230	AT2G30230	uncharacterized protein
CARHR280640	116.69	1.89	0.918	0.0414	AT5G67020	AT5G67020	uncharacterized protein
CARHR075910	62.12	2.12	1.08	0.0418	AT3G01140	MYB106	myb domain protein 106
CARHR134070	573.8	1.66	0.731	0.0419	AT2G39310	JAL22	jacalin-related lectin 22
CARHR277900	1301.87	1.62	0.696	0.0424	AT5G63980	RON1	inositol polyphosphate 1-phosphatase
CARHR222300	414.97	1.67	0.737	0.0424	AT4G15510	AT4G15510	PsbP domain-containing protein 1
CARHR021500	538.75	1.64	0.715	0.0426	AT1G21060	AT1G21060	uncharacterized protein
CARHR137650	69.47	2.05	1.04	0.0426	AT2G42530	COR15B	cold-regulated protein 15b
CARHR224800	1785.68	1.61	0.688	0.0426	AT4G18030	AT4G18030	putative methyltransferase PMT14
CARHR029090	29.83	2.75	1.46	0.0427
CARHR085730	58.78	2.12	1.08	0.0427	AT3G11150	AT3G11150	2-oxoglutarate (2OG) and Fe(II)-dependent oxygenase domain-containing protein
CARHR034690	298.28	1.7	0.769	0.0428	AT1G38131	AT1G38131	O-fucosyltransferase-like protein
CARHR213320	157.62	1.81	0.855	0.0428	AT5G41050	AT5G41050	Pollen Ole e 1 allergen and extensin family protein
CARHR175010	427.22	1.66	0.735	0.043	AT5G46570	BSK2	BR-signaling kinase 2
CARHR030580	482.8	1.65	0.726	0.0434	AT1G31070	GlcNAc1pUT1	N-acetylglucosamine-1-phosphate uridylyltransferase 1
CARHR083560	15.02	4.42	2.14	0.0436	AT3G09220	LAC7	laccase 7
CARHR181720	89.25	1.96	0.972	0.0436	AT5G42760	AT5G42760	Leucine carboxyl methyltransferase
CARHR061300	1644.21	1.61	0.686	0.0437	AT1G68520	AT1G68520	zinc finger protein CONSTANS-LIKE 6
CARHR259680	306.51	1.69	0.759	0.0444	AT4G08685	SAH7	protein SAH7
CARHR137750	900.81	1.63	0.702	0.0448	AT2G42610	LSH10	uncharacterized protein
CARHR235370	45.28	2.3	1.2	0.045
CARHR008490	61.05	2.11	1.08	0.0451	AT1G08590	AT1G08590	leucine-rich receptor-like protein kinase-like protein
CARHR133790	4967.26	1.61	0.688	0.0452	AT2G39010	PIP2E	putative aquaporin PIP2-6
CARHR233190	3940.98	1.6	0.678	0.0452	AT4G25740	AT4G25740	40S ribosomal protein S10-1
CARHR137830	903.47	1.63	0.7	0.0452	AT2G42750	AT2G42750	DNAJ heat shock N-terminal domain-containing protein
CARHR114640	87.27	1.95	0.965	0.0452	AT2G23690	AT2G23690	uncharacterized protein
CARHR207500	1020.44	1.61	0.686	0.0452
CARHR291870	316.76	1.68	0.749	0.0454	AT5G38440	AT5G38440	self-incompatibility S1 family protein
CARHR012790	669.17	1.64	0.711	0.0455	AT1G12500	AT1G12500	Nucleotide-sugar transporter family protein
CARHR010500	899.18	1.62	0.698	0.0456	AT1G10370	GST30B	glutathione S-transferase
CARHR091610	462.32	1.64	0.717	0.0456	AT3G16410	NSP4	Nitrile-specifier protein 4
CARHR064120	35.54	2.52	1.33	0.0456
CARHR161050	82.98	1.96	0.97	0.0456	AT3G51470	AT3G51470	putative protein phosphatase 2C 47
CARHR193150	504.41	1.65	0.725	0.046	AT5G19750	AT5G19750	protein Mpv17
CARHR200490	49.23	2.24	1.16	0.046	AT5G12970	AT5G12970	calcium-dependent lipid-binding domain-containing plant phosphoribosyltransferase-like protein
CARHR178710	170.3	1.77	0.824	0.0461	AT5G44390	AT5G44390	FAD-binding and BBE domain-containing protein
CARHR111970	287.07	1.73	0.788	0.0462	AT2G21140	ATPRP2	proline-rich protein 2
CARHR182840	355.92	1.66	0.735	0.0462	AT5G48880	PKT1	3-ketoacyl-CoA thiolase 5
CARHR188700	6591.01	1.62	0.693	0.0464
CARHR244740	178.39	1.75	0.811	0.0466	AT4G36410	UBC17	putative ubiquitin-conjugating enzyme E2 17
CARHR020030	302.51	1.7	0.764	0.0466	AT1G19450	AT1G19450	sugar transporter ERD6-like 4
CARHR025070	512.65	1.66	0.732	0.0469
CARHR183740	881	1.65	0.72	0.0469
CARHR140180	180.73	1.75	0.807	0.0469	AT2G44940	AT2G44940	ethylene-responsive transcription factor ERF034
CARHR165130	433.42	1.66	0.729	0.0474	AT3G55110	AT3G55110	ABC transporter G family member 18
CARHR035950	5193.18	1.6	0.675	0.0479	AT1G44575	PSBS	photosystem II 22 kDa protein
CARHR073880	788.57	1.63	0.703	0.048	AT1G80640	AT1G80640	protein kinase domain-containing protein
CARHR178210	388.92	1.65	0.721	0.0482	AT5G44680	AT5G44680	DNA-3-methyladenine glycosylase I
CARHR088230	508.68	1.65	0.726	0.0484	AT3G13560	AT3G13560	glucan endo-1,3-beta-glucosidase 4
CARHR014040	12.74	5.52	2.47	0.0484
CARHR179280	76.35	1.96	0.974	0.0484	AT5G44010	AT5G44010	uncharacterized protein
CARHR063450	1214.67	1.61	0.683	0.0485	AT1G70310	SPDS2	Spermidine synthase 2
CARHR020900	15760.2	1.59	0.669	0.0486	AT1G20450	ERD10	dehydrin ERD10
CARHR057720	317.63	1.68	0.745	0.0489
CARHR239820	230.17	1.7	0.769	0.0489	AT4G31890	AT4G31890	armadillo/beta-catenin-like repeat-containing protein
CARHR128370	790.86	1.63	0.7	0.0491	AT2G34300	AT2G34300	putative methyltransferase PMT25
CARHR077210	1319.34	1.6	0.679	0.0494	AT3G03190	ATGSTF11	glutathione S-transferase
CARHR021270	609.29	1.64	0.713	0.0494	AT1G20840	TMT1	monosaccharide-sensing protein 1
CARHR174710	598.77	1.63	0.705	0.0494	AT5G46790	PYL1	abscisic acid receptor PYL1
CARHR128580	97.93	1.91	0.93	0.0495	AT2G34490	CYP710A2	cytochrome P450, family 710, subfamily A
CARHR261550	72.27	0.11	-3.18	2.09e-26
CARHR104700	1.91	0.0195	-5.68	4.34e-23	AT2G13810	ALD1	AGD2-like defense response protein 1
CARHR058820	53.47	0.153	-2.71	9.67e-18
CARHR019850	0.723	0.0123	-6.34	6.98e-17	AT1G19250	FMO1	putative flavin-containing monooxygenase 1
CARHR146970	2.34	0.0355	-4.82	4.14e-15
CARHR156420	48.83	0.182	-2.46	4.36e-14	AT3G47740	ATATH2	ABC transporter A family member 3
CARHR019980	65.87	0.194	-2.37	7.46e-14	AT1G19390	AT1G19390	putative wall-associated receptor kinase-like 11
CARHR207320	46.8	0.204	-2.3	1.03e-11
CARHR120340	339.82	0.283	-1.82	1.09e-10
CARHR174320	7.27	0.107	-3.23	7.66e-10
CARHR192020	1528.23	0.318	-1.65	1.71e-09	AT5G20830	SUS1	sucrose synthase 1
CARHR183440	60.05	0.246	-2.02	1.8e-09	AT5G48570	FKBP65	peptidylprolyl isomerase
CARHR065730	115.22	0.283	-1.82	2.53e-09
CARHR116810	105.73	0.283	-1.82	5.61e-09	AT2G24850	TAT3	tyrosine aminotransferase 3
CARHR241090	3960.63	0.34	-1.56	8.99e-09	AT4G33070	AT4G33070	pyruvate decarboxylase
CARHR267510	86.06	0.28	-1.84	9.36e-09
CARHR103190	284.71	0.313	-1.68	1.2e-08	AT2G05440	GRP9	glycine-rich protein 9
CARHR242260	280.09	0.324	-1.63	1.62e-08
CARHR097940	113.72	0.296	-1.76	1.89e-08
CARHR264530	38.37	0.239	-2.06	2.28e-08	AT5G51680	AT5G51680	hydroxyproline-rich glycoprotein family protein
CARHR160250	149.43	4.33	2.11	2.38e-08	AT3G50740	UGT72E1	coniferyl-alcohol glucosyltransferase
CARHR074580	351.35	0.336	-1.57	4.06e-08	AT1G79910	AT1G79910	Regulator of Vps4 activity in the MVB pathway protein
CARHR157660	2740.88	0.352	-1.51	5.14e-08	AT3G48850	PHT3;2	phosphate transporter 3;2
CARHR288960	170	0.321	-1.64	5.95e-08	AT5G11180	GLR2.6	glutamate receptor 2.6
CARHR245770	179.69	0.321	-1.64	6.07e-08	AT4G37390	YDK1	indole-3-acetic acid-amido synthetase GH3.2
CARHR106150	70.27	0.294	-1.77	9.76e-08	AT2G15780	AT2G15780	Plastocyanin-like domain-containing protein
CARHR000090	95.94	0.316	-1.66	1.87e-07	AT3G60140	DIN2	beta-glucosidase 30
CARHR286780	60.11	0.286	-1.8	1.87e-07	AT3G28510	AT3G28510	AAA-type ATPase family protein
CARHR213390	366.3	0.354	-1.5	2.36e-07	AT5G40990	GLIP1	GDSL esterase/lipase 1
CARHR012510	1524.06	0.375	-1.41	3.31e-07	AT1G12200	AT1G12200	dimethylaniline monooxygenase (N-oxide forming)
CARHR281780	621.3	0.367	-1.45	3.31e-07	AT5G65980	AT5G65980	auxin efflux carrier family protein
CARHR140450	564.93	0.363	-1.46	3.39e-07	AT2G45220	AT2G45220	pectinesterase 17
CARHR280570	360.28	0.357	-1.48	3.6e-07	AT5G67080	MAPKKK19	mitogen-activated protein kinase kinase kinase 19
CARHR050770	60.84	0.297	-1.75	4.08e-07	AT1G61610	AT1G61610	S-locus lectin protein kinase-like protein
CARHR089610	178.93	0.346	-1.53	4.1e-07
CARHR063020	1369.18	0.38	-1.4	4.52e-07	AT1G69930	ATGSTU11	glutathione S-transferase TAU 11
CARHR177730	431.73	0.371	-1.43	8.12e-07	AT5G44990	AT5G44990	Glutathione S-transferase family protein
CARHR278800	128.25	0.341	-1.55	8.12e-07	AT5G64810	WRKY51	putative WRKY transcription factor 51
CARHR229620	281.38	0.368	-1.44	8.47e-07	AT4G22690	CYP706A1	cytochrome P450, family 706, subfamily A, polypeptide 1
CARHR102010	6237.12	0.391	-1.35	9.5e-07	AT2G04040	ATDTX1	MATE efflux family protein
CARHR248980	176.4	0.353	-1.5	1.06e-06	AT4G01360	AT4G01360	uncharacterized protein
CARHR090550	46.26	0.289	-1.79	1.55e-06	AT3G15500	NAC3	NAC domain-containing protein 55
CARHR097460	711.29	0.388	-1.37	1.59e-06	AT3G21520	DMP1	DUF679 domain membrane protein 1
CARHR267520	109.97	0.341	-1.55	1.68e-06
CARHR062860	210.99	0.369	-1.44	1.74e-06	AT1G69790	AT1G69790	protein kinase domain-containing protein
CARHR089600	3333.2	0.399	-1.32	1.8e-06	AT3G14620	CYP72A8	cytochrome P450, family 72, subfamily A, polypeptide 8
CARHR127090	425.16	0.383	-1.38	1.93e-06
CARHR291590	3843.06	0.398	-1.33	2.1e-06	AT3G63380	AT3G63380	Ca2+-transporting ATPase
CARHR098150	292.95	0.381	-1.39	2.12e-06	AT3G22240	AT3G22240	uncharacterized protein
CARHR188900	379.68	0.38	-1.4	2.38e-06	AT5G24530	DMR6	downy mildew resistance 6 protein / oxidoreductase
CARHR140760	3857.83	0.403	-1.31	2.46e-06	AT2G45570	CYP76C2	cytochrome P450 76C2
CARHR065240	18516.3	0.405	-1.3	2.75e-06	AT1G72330	ALAAT2	alanine aminotransferase 2
CARHR050520	69.47	0.334	-1.58	2.77e-06	AT1G61810	BGLU45	beta-glucosidase 45
CARHR200390	484.75	0.391	-1.36	2.88e-06	AT5G13080	WRKY75	putative WRKY transcription factor 75
CARHR223830	32.29	0.275	-1.86	3.24e-06	AT4G17220	ATMAP70-5	microtubule-associated proteins 70-5
CARHR065910	121.54	0.358	-1.48	3.41e-06
CARHR263220	31.31	0.266	-1.91	3.46e-06
CARHR125920	369.01	0.391	-1.35	3.61e-06	AT2G32150	AT2G32150	haloacid dehalogenase-like hydrolase domain-containing protein
CARHR075550	25.72	0.259	-1.95	4.27e-06	AT3G01420	DIOX1	alpha-dioxygenase
CARHR130540	101.03	0.351	-1.51	5.08e-06	AT2G36270	ABI5	protein abscisic acid-insensitive 5
CARHR102000	7766.73	0.414	-1.27	5.69e-06
CARHR063030	343.23	0.398	-1.33	6.74e-06
CARHR265630	2977.05	0.413	-1.28	6.79e-06	AT5G52640	AtHsp90-1	heat shock protein 81-1
CARHR063610	287.41	0.397	-1.33	6.96e-06	AT1G70440	SRO3	SRO3-like protein
CARHR003180	31.02	0.28	-1.84	7.09e-06	AT1G03850	AT1G03850	monothiol glutaredoxin-S13
CARHR056050	1003.83	0.413	-1.28	7.09e-06
CARHR085900	1323.73	0.414	-1.27	7.43e-06	AT3G11340	AT3G11340	UDP-glycosyltransferase-like protein
CARHR251750	208.74	0.388	-1.37	7.86e-06	AT4G03320	tic20-IV	translocon at the inner envelope membrane of chloroplasts 20-IV
CARHR151850	477.46	0.405	-1.3	7.88e-06
CARHR031720	4672.36	0.42	-1.25	8.08e-06	AT1G32350	AOX1D	alternative oxidase 3
CARHR228460	156.93	0.374	-1.42	8.08e-06
CARHR001850	2149.7	0.419	-1.26	8.79e-06	AT1G02520	PGP11	P-glycoprotein 11
CARHR164420	358.27	0.403	-1.31	9.34e-06
CARHR063010	737.09	0.415	-1.27	9.52e-06
CARHR167920	97.28	0.362	-1.47	1.09e-05
CARHR078960	255.59	0.401	-1.32	1.14e-05
CARHR005200	7165.72	0.426	-1.23	1.19e-05	AT1G05680	UGT74E2	Uridine diphosphate glycosyltransferase 74E2
CARHR024410	13.11	0.216	-2.21	1.2e-05
CARHR232600	482.49	0.411	-1.28	1.21e-05	AT4G25200	ATHSP23.6-MITO	small heat shock protein 23.6
CARHR274380	48.92	0.322	-1.63	1.4e-05	AT5G60700	AT5G60700	glycosyltransferase family protein 2
CARHR232710	375.58	0.411	-1.28	1.49e-05	AT4G25300	AT4G25300	protein SRG1
CARHR142070	80.2	0.358	-1.48	1.59e-05
CARHR017750	9910.91	0.434	-1.2	1.59e-05	AT1G17180	ATGSTU25	glutathione S-transferase TAU 25
CARHR201110	231.66	0.404	-1.31	1.59e-05	AT5G12020	HSP17.6II	heat shock protein 17.6-II
CARHR114180	25.35	0.28	-1.84	1.69e-05	AT2G22860	ATPSK2	phytosulfokine-beta
CARHR250820	6036.61	0.431	-1.21	1.69e-05	AT4G02520	ATPM24.1	glutathione S-transferase PM24
CARHR267300	3240.45	0.428	-1.22	1.69e-05	AT5G54100	AT5G54100	SPFH/Band 7/PHB domain-containing membrane-associated protein
CARHR105610	54.92	0.337	-1.57	1.87e-05
CARHR133010	102.98	0.369	-1.44	2.03e-05
CARHR120160	1542.19	0.43	-1.22	2.22e-05	AT2G27500	AT2G27500	glucan endo-1,3-beta-glucosidase 14
CARHR075270	2128.05	0.433	-1.21	2.24e-05	AT3G01650	RGLG1	E3 ubiquitin-protein ligase RGLG1
CARHR288750	336.96	0.415	-1.27	2.24e-05
CARHR170430	18.68	0.259	-1.95	2.38e-05	AT3G60120	BGLU27	beta glucosidase 27
CARHR075100	71.35	0.359	-1.48	2.41e-05	AT3G01830	AT3G01830	putative calcium-binding protein CML40
CARHR240480	48.14	0.329	-1.6	2.42e-05	AT3G26470	AT3G26470	RPW8 domain-containing powdery mildew resistance protein
CARHR063000	1238.19	0.437	-1.2	2.47e-05	AT1G69920	ATGSTU12	glutathione S-transferase TAU 12
CARHR154670	18.95	0.26	-1.94	2.47e-05
CARHR132960	159.91	0.393	-1.35	2.48e-05	AT2G38340	DREB19	dehydration-responsive element-binding protein 2E
CARHR070030	25.14	0.278	-1.85	2.53e-05	AT1G76470	AT1G76470	Rossmann-fold NAD(P)-binding domain-containing protein
CARHR165180	861.65	0.429	-1.22	2.75e-05	AT3G55150	ATEXO70H1	exocyst complex component 7
CARHR245750	5767.71	0.444	-1.17	2.76e-05	AT4G37370	CYP81D8	cytochrome P450, family 81, subfamily D, polypeptide 8
CARHR267660	124.9	0.389	-1.36	2.84e-05
CARHR083630	502.64	0.425	-1.23	2.91e-05	AT3G09270	ATGSTU8	glutathione S-transferase TAU 8
CARHR289010	1696.58	0.436	-1.2	3.11e-05
CARHR020100	65.93	0.358	-1.48	3.3e-05	AT1G19530	AT1G19530	uncharacterized protein
CARHR089700	301.87	0.413	-1.28	3.3e-05	AT3G14770	SWEET2	nodulin MtN3-like protein
CARHR087940	4386.18	0.441	-1.18	3.35e-05	AT3G13330	PA200	proteasome activator subunit 4
CARHR290010	3277.72	0.44	-1.18	3.54e-05	AT4G15610	AT4G15610	uncharacterized protein
CARHR156410	3022.82	0.443	-1.18	3.6e-05	AT3G47730	ATH1	ABC transporter A family member 2
CARHR109350	7638.98	0.449	-1.15	3.98e-05	AT4G34131	UGT73B3	UDP-glucosyl transferase 73B3
CARHR259730	799.52	0.44	-1.18	4.14e-05	AT4G08770	Prx37	peroxidase 37
CARHR146170	2149.75	0.447	-1.16	4.15e-05
CARHR004510	1283.26	0.44	-1.18	4.31e-05	AT1G05060	AT1G05060	uncharacterized protein
CARHR144620	2919.29	0.445	-1.17	4.32e-05	AT2G02010	GAD4	glutamate decarboxylase 4
CARHR192600	6575.28	0.45	-1.15	4.45e-05	AT5G20230	SAG14	blue copper protein
CARHR155920	155.53	0.407	-1.3	4.51e-05	AT3G47340	AT-ASN1	asparagine synthetase [glutamine-hydrolyzing]
CARHR215440	66.57	0.367	-1.45	4.51e-05	AT5G37490	AT5G37490	U-box domain-containing protein 21
CARHR197230	116.47	0.398	-1.33	4.64e-05	AT5G16080	AtCXE17	carboxyesterase 17
CARHR164430	79.59	0.372	-1.43	4.77e-05
CARHR271290	82.48	0.375	-1.41	4.9e-05	AT5G57510	AT5G57510	uncharacterized protein
CARHR263840	116.65	0.395	-1.34	5.07e-05
CARHR035910	556.63	0.437	-1.19	5.34e-05	AT1G44350	ILL6	IAA-amino acid hydrolase ILR1-like 6
CARHR160570	1732.95	0.448	-1.16	5.67e-05	AT3G51000	AT3G51000	putative epoxide hydrolase
CARHR040410	957.69	0.448	-1.16	6.31e-05	AT1G50400	AT1G50400	mitochondrial import receptor subunit TOM40
CARHR166620	97.03	0.392	-1.35	6.31e-05	AT3G56500	AT3G56500	serine-rich protein-like protein
CARHR095620	3913.47	0.453	-1.14	6.32e-05
CARHR136510	390.86	0.438	-1.19	6.44e-05	AT2G41380	AT2G41380	S-adenosyl-L-methionine-dependent methyltransferase-like protein
CARHR123460	641.86	0.444	-1.17	6.52e-05	AT2G30140	AT2G30140	UDP-glucoronosyl/UDP-glucosyl transferase-like protein
CARHR091110	7176.69	0.45	-1.15	6.61e-05	AT3G15980	AT3G15980	coatomer subunit beta'-3
CARHR087670	14015.5	0.456	-1.13	6.97e-05	AT3G13080	ATMRP3	ABC transporter C family member 3
CARHR009470	1508.92	0.451	-1.15	7.33e-05	AT1G09500	AT1G09500	Rossmann-fold NAD(P)-binding domain-containing protein
CARHR058760	11001	0.461	-1.12	8.11e-05
CARHR089140	78.08	0.387	-1.37	8.15e-05
CARHR146510	18139.3	0.46	-1.12	8.38e-05	AT2G03760	ST1	flavonol sulfotransferase-like protein
CARHR102020	805.57	0.448	-1.16	8.55e-05	AT2G04100	AT2G04100	MATE efflux family protein
CARHR071810	799.03	0.452	-1.14	8.84e-05
CARHR243920	708.49	0.453	-1.14	8.98e-05
CARHR013840	698.81	0.451	-1.15	9.55e-05	AT1G13520	AT1G13520	uncharacterized protein
CARHR133540	88.13	0.394	-1.34	9.63e-05
CARHR081840	443.95	0.442	-1.18	9.72e-05	AT3G07195	AT3G07195	RPM1-interacting protein 4 (RIN4) family protein
CARHR131130	1799.42	0.461	-1.12	0.000101
CARHR200260	2915.65	0.464	-1.11	0.000104	AT5G13210	AT5G13210	uncharacterized protein
CARHR006550	3743.05	0.461	-1.12	0.000108	AT1G06870	AT1G06870	signal peptidase I
CARHR085890	125.95	0.418	-1.26	0.000108
CARHR089320	248.95	0.436	-1.2	0.000113	AT3G14440	NCED3	9-cis-epoxycarotenoid dioxygenase NCED3
CARHR015410	775.76	0.454	-1.14	0.000116	AT5G35525	AT5G35525	PLAC8 family protein
CARHR032270	1693.28	0.463	-1.11	0.000116	AT1G32940	ATSBT3.5	Subtilase-like protein
CARHR142370	23538.6	0.468	-1.1	0.00012	AT2G47000	PGP4	ABC transporter B family member 4
CARHR017760	38410.1	0.471	-1.09	0.000121	AT1G17170	GST	glutathione S-transferase TAU 24
CARHR088760	1270.62	0.464	-1.11	0.000123
CARHR111470	79.62	0.393	-1.35	0.000123	AT2G20800	NDB4	NAD(P)H dehydrogenase B4
CARHR067880	1262.92	0.463	-1.11	0.000123	AT1G74590	ATGSTU10	glutathione S-transferase TAU 10
CARHR081420	625.82	0.453	-1.14	0.000126	AT3G06780	AT3G06780	glycine-rich protein
CARHR170740	228.57	0.436	-1.2	0.000127	AT3G60420	AT3G60420	Phosphoglycerate mutase family protein
CARHR075770	214.98	0.429	-1.22	0.000135
CARHR122320	21.78	0.288	-1.79	0.000138
CARHR076850	48.28	0.361	-1.47	0.000139	AT3G02840	AT3G02840	armadillo/beta-catenin-like repeat-containing protein
CARHR226160	267.51	0.444	-1.17	0.000139	AT4G19370	AT4G19370	uncharacterized protein
CARHR268510	232.18	0.441	-1.18	0.000139	AT5G55150	AT5G55150	uncharacterized protein
CARHR188230	265.73	0.439	-1.19	0.000142	AT5G25250	AT5G25250	Flotillin-like protein 1
CARHR020820	1158.19	0.462	-1.11	0.000144	AT1G20350	ATTIM17-1	translocase inner membrane subunit 17-1
CARHR039860	3.66	0.13	-2.94	0.000149	AT1G49800	AT1G49800	uncharacterized protein
CARHR085600	192.86	0.435	-1.2	0.000149	AT3G11020	DREB2B	dehydration-responsive element-binding protein 2B
CARHR206440	98.65	0.41	-1.29	0.000149	AT5G06740	AT5G06740	concanavalin A-like lectin kinase-like protein
CARHR087080	3274.06	0.465	-1.1	0.000157	AT3G12580	HSP70	heat shock protein 70-4
CARHR265440	942.68	0.466	-1.1	0.000157	AT5G52450	AT5G52450	mate efflux domain-containing protein
CARHR121760	17.29	0.271	-1.88	0.000159	AT2G28650	EXO70H8	exocyst complex component 7
CARHR147910	27.88	0.32	-1.65	0.000162	AT3G26840	AT3G26840	acyltransferase-like protein
CARHR212230	111.31	0.419	-1.26	0.000162	AT5G01880	AT5G01880	RING-H2 finger protein ATL74
CARHR122760	1667.19	0.473	-1.08	0.000165	AT2G29470	ATGSTU3	glutathione S-transferase tau 3
CARHR289450	154.23	0.427	-1.23	0.00017
CARHR023980	453.37	0.456	-1.13	0.000176	AT1G23550	SRO2	RCD one 2-like protein
CARHR112630	3804.51	0.477	-1.07	0.000176	AT2G21640	AT2G21640	uncharacterized protein
CARHR207910	246.76	0.447	-1.16	0.000176	AT5G05340	AT5G05340	peroxidase 52
CARHR235630	582.34	0.459	-1.12	0.000178	AT4G27940	MTM1	manganese tracking factor for mitochondrial SOD2
CARHR163000	213.15	0.441	-1.18	0.00018	AT3G53150	UGT73D1	UDP-glucosyl transferase 73D1
CARHR201100	75.19	0.4	-1.32	0.000181
CARHR032350	1058.61	0.471	-1.09	0.000196	AT1G33030	AT1G33030	O-methyltransferase-like protein
CARHR177670	56.09	0.379	-1.4	0.000199
CARHR134410	2836.39	0.475	-1.07	0.000205	AT2G39518	AT2G39518	UPF0497 membrane protein
CARHR070140	229.9	0.447	-1.16	0.000209	AT1G76590	AT1G76590	PLATZ transcription factor domain-containing protein
CARHR116530	1089.75	0.47	-1.09	0.000209	AT2G25140	CLPB4	casein lytic proteinase B4
CARHR107660	533.73	0.465	-1.11	0.00021	AT2G17500	AT2G17500	auxin efflux carrier-like protein
CARHR243390	1114.89	0.47	-1.09	0.000212	AT4G35110	AT4G35110	phospholipase-like (PEARLI 4) family protein
CARHR276270	2258.28	0.479	-1.06	0.000215	AT5G62480	ATGSTU9	glutathione S-transferase tau 9
CARHR070160	1438.92	0.473	-1.08	0.000216	AT1G76600	AT1G76600	uncharacterized protein
CARHR168520	1261.34	0.472	-1.08	0.000235	AT3G58150	AT3G58150	Optic atrophy 3 protein (OPA3)
CARHR023270	26.46	0.324	-1.63	0.000235
CARHR068060	599.4	0.465	-1.11	0.000235	AT1G74750	AT1G74750	pentatricopeptide repeat-containing protein
CARHR125550	158.73	0.435	-1.2	0.000244	AT2G31865	PARG2	putative poly(ADP-ribose) glycohydrolase 2
CARHR114170	37.64	0.351	-1.51	0.000251
CARHR131170	10266.6	0.485	-1.05	0.000251	AT2G36800	DOGT1	cytokinin-O-glucosyltransferase 3
CARHR006910	682.49	0.472	-1.08	0.000258	AT1G07180	ATNDI1	alternative NAD(P)H dehydrogenase 1
CARHR035720	834.17	0.481	-1.06	0.000258	AT1G43910	AT1G43910	P-loop containing nucleoside triphosphate hydrolase-like protein
CARHR206450	101.76	0.421	-1.25	0.000258
CARHR225260	327.95	0.456	-1.13	0.000258	AT4G18430	AtRABA1e	RAB GTPase homolog A1E
CARHR233710	644.77	0.468	-1.09	0.000258	AT4G26180	AT4G26180	Mitochondrial substrate carrier family protein
CARHR101610	1460.17	0.478	-1.06	0.000275	AT3G25250	AGC2	serine/threonine-protein kinase OXI1
CARHR027430	49.56	0.375	-1.42	0.000276
CARHR069900	96.68	0.415	-1.27	0.000282	AT1G76350	AT1G76350	RWP-RK domain-containing protein
CARHR073630	1891.67	0.484	-1.05	0.00029	AT1G80840	WRKY40	putative WRKY transcription factor 40
CARHR274480	4311.47	0.486	-1.04	0.00029	AT5G60800	AT5G60800	heavy metal transport/detoxification domain-containing protein
CARHR007410	308.56	0.46	-1.12	0.0003	AT1G07620	ATOBGM	GTP-binding protein Obg/CgtA
CARHR065710	75.97	0.408	-1.29	0.000314
CARHR230590	405.24	0.465	-1.1	0.000319
CARHR138700	29.24	0.329	-1.6	0.000343	AT2G43570	CHI	chitinase class 4-like protein
CARHR264460	31	0.336	-1.57	0.000343
CARHR175630	719.45	0.477	-1.07	0.000345
CARHR200770	89.07	0.416	-1.27	0.00035	AT5G12340	AT5G12340	uncharacterized protein
CARHR245480	1020.47	0.482	-1.05	0.000351	AT4G37030	AT4G37030	uncharacterized protein
CARHR011030	147.8	0.443	-1.17	0.000361	AT1G10810	AT1G10810	NAD(P)-linked oxidoreductase-like protein
CARHR182020	3762.04	0.487	-1.04	0.000361	AT5G49480	ATCP1	Ca2+-binding protein 1
CARHR112780	521.11	0.476	-1.07	0.000369
CARHR061000	29.97	0.333	-1.59	0.000371	AT1G68320	BW62B	myb domain protein 62
CARHR172490	6604.26	0.492	-1.02	0.000383	AT3G62150	PGP21	ABC transporter B family member 21
CARHR223880	346.21	0.469	-1.09	0.000383	AT4G17250	AT4G17250	uncharacterized protein
CARHR155710	21.47	0.305	-1.71	0.000387
CARHR030170	1813.84	0.488	-1.04	0.000392	AT1G30700	AT1G30700	FAD-binding and BBE domain-containing protein
CARHR063650	5728.05	0.485	-1.04	0.000397	AT1G70490	ARFA1D	ADP-ribosylation factor 2
CARHR131180	6010.91	0.491	-1.03	0.000399
CARHR146590	3818.67	0.49	-1.03	0.000403	AT3G25610	AT3G25610	phospholipid-transporting ATPase 10
CARHR264710	1682.05	0.486	-1.04	0.000408	AT5G51830	AT5G51830	fructokinase
CARHR276300	276.09	0.464	-1.11	0.000408	AT5G62520	SRO5	RCD one 5-like protein
CARHR058810	21122.5	0.498	-1.01	0.000436
CARHR177710	1937.2	0.489	-1.03	0.000444	AT5G45020	AT5G45020	putative glutathione S-transferase
CARHR264990	136.62	0.439	-1.19	0.000446	AT5G52050	AT5G52050	mate efflux domain-containing protein
CARHR025670	17.86	0.283	-1.82	0.000469	AT1G26240	AT1G26240	Proline-rich extensin-like family protein
CARHR274310	20.25	0.312	-1.68	0.000471
CARHR154440	1002.88	0.493	-1.02	0.000474	AT3G46080	AT3G46080	C2H2-type zinc finger protein
CARHR195530	413.16	0.475	-1.07	0.000479	AT5G17650	AT5G17650	glycine/proline-rich protein
CARHR293440	2416	0.492	-1.02	0.000486	AT2G17120	LYM2	LysM domain-containing GPI-anchored protein 2
CARHR059380	12.79	0.258	-1.96	0.000487
CARHR131110	4144.94	0.496	-1.01	0.000487	AT2G36750	UGT73C1	cytokinin-O-glucosyltransferase 1
CARHR070590	117.92	0.437	-1.19	0.000499	AT1G77110	PIN6	putative auxin efflux carrier component 6
CARHR247680	2475.56	0.486	-1.04	0.000505
CARHR043600	1008.5	0.486	-1.04	0.000506	AT1G53390	AT1G53390	ABC transporter G-24
CARHR192980	170.35	0.455	-1.13	0.000509	AT5G19880	AT5G19880	peroxidase 58
CARHR200270	2371.14	0.496	-1.01	0.000509	AT5G13200	AT5G13200	GEM-like protein 5
CARHR042670	19.31	0.311	-1.68	0.000523	AT1G52560	AT1G52560	HSP20-like chaperone
CARHR226780	198.97	0.457	-1.13	0.000526	AT4G20000	AT4G20000	VQ motif-containing protein
CARHR183770	301.03	0.474	-1.08	0.00053	AT5G48410	ATGLR1.3	glutamate receptor 1.3
CARHR223200	960.82	0.488	-1.04	0.000536	AT4G16680	AT4G16680	putative RNA helicase
CARHR262090	82.63	0.426	-1.23	0.000536	AT5G40010	AATP1	AAA-ATPase 1
CARHR016770	404.55	0.473	-1.08	0.000547	AT1G16300	GAPCP-2	glyceraldehyde 3-phosphate dehydrogenase
CARHR089620	16417.1	0.503	-0.99	0.000561	AT3G14660	CYP72A13	cytochrome P450, family 72, subfamily A, polypeptide 13
CARHR010270	7899.15	0.5	-1	0.000571	AT1G10170	ATNFXL1	NF-X1-type zinc finger protein NFXL1
CARHR268560	1339.49	0.492	-1.02	0.000579	AT5G55200	AT5G55200	co-chaperone GrpE family protein
CARHR037630	96.44	0.434	-1.21	0.000586	AT1G48000	MYB112	myb domain protein 112
CARHR198580	762.76	0.491	-1.03	0.000586	AT5G14730	AT5G14730	uncharacterized protein
CARHR158860	547.72	0.488	-1.03	0.000598	AT3G49780	PSK4	phytosulfokine-beta
CARHR224820	587.83	0.488	-1.04	0.000603	AT4G18050	PGP9	P-glycoprotein 9
CARHR090610	790.59	0.492	-1.02	0.000607
CARHR024940	16.9	0.292	-1.78	0.000613	AT1G26970	AT1G26970	protein kinase domain-containing protein
CARHR292860	118.98	0.451	-1.15	0.000613	AT2G23270	AT2G23270	uncharacterized protein
CARHR024380	453.33	0.48	-1.06	0.000637	AT1G24095	AT1G24095	Putative thiol-disulfide oxidoreductase DCC
CARHR278740	1379.96	0.494	-1.02	0.000637	AT5G64750	ABR1	ethylene-responsive transcription factor ABR1
CARHR020110	347.24	0.48	-1.06	0.000641	AT1G19540	AT1G19540	NmrA-like negative transcriptional regulator-like protein
CARHR268200	1243.7	0.493	-1.02	0.000641	AT5G54860	AT5G54860	major facilitator protein
CARHR091540	317.44	0.477	-1.07	0.000644	AT3G16330	AT3G16330	uncharacterized protein
CARHR013720	549.51	0.491	-1.03	0.000695	AT1G13340	AT1G13340	Regulator of Vps4 activity in the MVB pathway protein
CARHR159210	0	0	-Inf	0.000695
CARHR267920	70.98	0.426	-1.23	0.000697	AT5G54610	ANK	ankyrin repeat family protein
CARHR094370	146.31	0.455	-1.14	0.000697	AT3G18950	AT3G18950	transducin/WD40 domain-containing protein
CARHR200110	788.92	0.493	-1.02	0.000697	AT5G13330	Rap2.6L	ethylene-responsive transcription factor ERF113
CARHR281270	564.84	0.491	-1.03	0.000697	AT5G66480	AT5G66480	uncharacterized protein
CARHR166850	1233.83	0.503	-0.99	0.000736	AT3G56710	SIB1	sigma factor binding protein 1
CARHR025870	7884.9	0.506	-0.98	0.000738	AT2G41730	AT2G41730	uncharacterized protein
CARHR223890	1503.59	0.5	-1	0.000743	AT4G17260	AT4G17260	L-lactate dehydrogenase
CARHR042070	314.39	0.485	-1.05	0.00075	AT1G51920	AT1G51920	uncharacterized protein
CARHR254060	2725.36	0.501	-1	0.000751	AT4G12120	SEC1B	protein transport sec1b
CARHR263380	7997.91	0.509	-0.97	0.000764	AT5G39050	AT5G39050	HXXXD-type acyl-transferase-like protein
CARHR021580	3247.27	0.506	-0.98	0.000802	AT1G21120	AT1G21120	O-methyltransferase family protein
CARHR247060	793.08	0.5	-1	0.000802	AT4G39670	AT4G39670	glycolipid transfer protein
CARHR156460	4763.31	0.508	-0.98	0.000805	AT3G47780	ATATH6	ABC transporter A family member 7
CARHR138220	19622.8	0.511	-0.97	0.000831
CARHR277970	189.98	0.464	-1.11	0.000831	AT5G64060	anac103	NAC domain containing protein 103
CARHR279560	17.87	0.307	-1.7	0.000831	AT5G65600	AT5G65600	concanavalin A-like lectin kinase-like protein
CARHR219930	3410.28	0.511	-0.97	0.000845	AT2G18193	AT2G18193	P-loop containing nucleoside triphosphate hydrolase-like protein
CARHR085010	2245.57	0.504	-0.99	0.000858	AT3G10500	anac053	NAC domain containing protein 53
CARHR125980	750.24	0.505	-0.99	0.000884	AT2G32210	AT2G32210	uncharacterized protein
CARHR148650	263.71	0.48	-1.06	0.000894	AT3G27330	AT3G27330	C3H4 type zinc finger protein
CARHR275150	573.79	0.494	-1.02	0.000907	AT5G61390	AT5G61390	exonuclease-like protein
CARHR257020	6769.62	0.509	-0.98	0.000937	AT5G51070	ERD1	ERD1 protein
CARHR109290	664.98	0.497	-1.01	0.000948	AT2G18700	TPS11	putative alpha,alpha-trehalose-phosphate synthase [UDP-forming] 11
CARHR270700	127.9	0.462	-1.11	0.000953	AT5G56960	AT5G56960	putative transcription factor bHLH041
CARHR047610	520.42	0.497	-1.01	0.000976	AT1G63720	AT1G63720	uncharacterized protein
CARHR281100	50.36	0.398	-1.33	0.000998	AT5G66640	DAR3	protein DA1-related 3
CARHR138710	37.94	0.378	-1.4	0.00103	AT1G70250	AT1G70250	putative receptor serine/threonine kinase
CARHR051720	9254.68	0.519	-0.95	0.00103	AT1G60750	AT1G60750	auxin-induced atb2-like protein
CARHR123570	780.05	0.502	-1	0.00103	AT2G30250	WRKY25	putative WRKY transcription factor 25
CARHR246100	22.9	0.343	-1.54	0.00103	AT4G37710	AT4G37710	VQ motif-containing protein
CARHR037080	91.34	0.442	-1.18	0.00103	AT1G47510	AT5PTASE11	Type I inositol-1,4,5-trisphosphate 5-phosphatase 11
CARHR132840	357.04	0.489	-1.03	0.00103	AT2G38250	AT2G38250	DNA-binding protein
CARHR121580	3314.59	0.509	-0.98	0.00105
CARHR030750	1432.76	0.504	-0.99	0.00106	AT1G31280	AGO2	Argonaute family protein
CARHR193120	2327.65	0.514	-0.96	0.00107	AT4G12735	AT4G12735	uncharacterized protein
CARHR213820	1692.7	0.513	-0.96	0.00107	AT5G40690	AT5G40690	uncharacterized protein
CARHR133550	557.04	0.503	-0.99	0.00108
CARHR060440	3279.68	0.514	-0.96	0.00108	AT1G67810	SUFE2	sulfur E2
CARHR158650	76.4	0.435	-1.2	0.00108
CARHR136480	712.34	0.502	-0.99	0.00108
CARHR269340	258.21	0.485	-1.04	0.00109	AT5G55970	AT5G55970	RING/U-box domain-containing protein
CARHR259440	240.72	0.489	-1.03	0.00113	AT2G42340	AT2G42340	uncharacterized protein
CARHR067860	128.89	0.462	-1.11	0.00114
CARHR272370	427.5	0.495	-1.01	0.00114	AT5G58540	AT5G58540	protein kinase-like protein
CARHR103300	14507.9	0.514	-0.96	0.00115	AT2G05710	ACO3	aconitate hydratase 2
CARHR175450	181.56	0.476	-1.07	0.00115	AT5G46350	WRKY8	putative WRKY transcription factor 8
CARHR133860	126.74	0.454	-1.14	0.00116	AT4G34060	DML3	DEMETER-like protein 3
CARHR130760	8639.8	0.518	-0.95	0.00116	AT2G36460	AT2G36460	fructose-bisphosphate aldolase, class I
CARHR143280	1571.31	0.512	-0.97	0.00117	AT2G47890	AT2G47890	zinc finger protein CONSTANS-LIKE 13
CARHR194940	1044.13	0.511	-0.97	0.00118	AT5G18130	AT5G18130	uncharacterized protein
CARHR070210	1130.12	0.51	-0.97	0.00119	AT1G76650	CML38	calcium-binding protein CML38
CARHR099460	773.94	0.506	-0.98	0.00119
CARHR186520	1609.24	0.51	-0.97	0.0012	AT5G27920	AT5G27920	F-box protein
CARHR015030	404.32	0.496	-1.01	0.0012	AT1G14540	AT1G14540	peroxidase 4
CARHR148000	1088.32	0.51	-0.97	0.00122	AT3G26910	AT3G26910	hydroxyproline-rich glycoprotein family protein
CARHR208070	1988.7	0.511	-0.97	0.00122	AT5G05190	AT5G05190	uncharacterized protein
CARHR005570	427.6	0.497	-1.01	0.00122	AT1G06050	AT1G06050	uncharacterized protein
CARHR030220	622.99	0.503	-0.99	0.00122	AT1G30755	AT1G30755	uncharacterized protein
CARHR083310	955.45	0.509	-0.97	0.00124	AT3G08970	ATERDJ3A	DnaJ domain-containing protein
CARHR187060	2562	0.512	-0.97	0.00126	AT5G26340	MSS1	sugar transport protein 13
CARHR141810	73.83	0.436	-1.2	0.00127	AT2G46495	AT2G46495	RING/U-box domain-containing protein
CARHR242360	24.56	0.338	-1.56	0.00127	AT4G34410	RRTF1	ethylene-responsive transcription factor ERF109
CARHR234500	31.8	0.364	-1.46	0.00128	AT4G26890	MAPKKK16	mitogen-activated protein kinase kinase kinase 16
CARHR100610	134.62	0.467	-1.1	0.00128	AT3G24500	MBF1C	multiprotein-bridging factor 1c
CARHR270200	84.66	0.444	-1.17	0.00135
CARHR196250	940.07	0.509	-0.97	0.00137	AT5G16910	ATCSLD2	cellulose synthase-like protein D2
CARHR205710	2910.28	0.518	-0.95	0.00137	AT5G07440	GDH2	glutamate dehydrogenase 2
CARHR078250	39895.2	0.52	-0.94	0.00137	AT3G04120	GAPC	glyceraldehyde-3-phosphate dehydrogenase, cytosolic
CARHR130460	1945.42	0.519	-0.94	0.00137	AT2G36220	AT2G36220	uncharacterized protein
CARHR279350	1428.32	0.516	-0.96	0.00137	AT5G65380	AT5G65380	mate efflux domain-containing protein
CARHR027970	57.81	0.424	-1.24	0.00137	AT1G28480	GRX480	glutaredoxin-C9
CARHR133160	2071.41	0.516	-0.95	0.00139	AT2G38470	WRKY33	putative WRKY transcription factor 33
CARHR032220	2830.02	0.518	-0.95	0.00144	AT1G32870	ANAC013	NAC domain protein 13
CARHR062790	6483.41	0.521	-0.94	0.00147
CARHR171590	6.27	0.207	-2.27	0.00148	AT3G61280	AT3G61280	uncharacterized protein
CARHR273400	2233.03	0.519	-0.95	0.00148	AT5G59820	RHL41	C2H2-type zinc finger protein
CARHR170470	162.58	0.48	-1.06	0.00148	AT3G60160	ATMRP9	ABC transporter C family member 9
CARHR158660	9567.34	0.523	-0.94	0.00149	AT3G49620	DIN11	2-oxoglutarate-Fe(II)-dependent oxygenase domain-containing protein
CARHR078170	305.79	0.502	-0.99	0.00149	AT3G04050	AT3G04050	pyruvate kinase
CARHR057490	443.17	0.507	-0.98	0.0015	AT1G65690	AT1G65690	late embryogenesis abundant (LEA) hydroxyproline-rich glycoprotein
CARHR138400	161.94	0.479	-1.06	0.0015	AT2G43310	AT2G43310	Ribosomal L18p/L5e family protein
CARHR007850	168.94	0.477	-1.07	0.00151	AT1G08050	AT1G08050	C3HC4-type RING finger-containing protein
CARHR082890	10445.6	0.521	-0.94	0.00153	AT3G08590	AT3G08590	Phosphoglycerate mutase, 2,3-bisphosphoglycerate-independent
CARHR025550	53.31	0.417	-1.26	0.00155	AT1G26390	AT1G26390	FAD-binding and BBE domain-containing protein
CARHR098260	5548.98	0.524	-0.93	0.00158	AT3G22370	AOX1A	alternative oxidase 1A
CARHR082710	11.96	0.274	-1.87	0.00159	AT3G07970	QRT2	Polygalacturonase QRT2
CARHR089630	1605.85	0.524	-0.93	0.0016
CARHR038980	607.63	0.508	-0.98	0.00163	AT1G48970	AT1G48970	putative guanine nucleotide exchange factor eIF-2B delta subunit
CARHR199210	49.62	0.413	-1.28	0.00166	AT5G14130	AT5G14130	peroxidase 55
CARHR236050	394.23	0.509	-0.98	0.00166	AT4G28350	AT4G28350	concanavalin A-like lectin kinase-like protein
CARHR000680	6.89	0.22	-2.18	0.00167	AT1G01680	ATPUB54	U-box domain-containing protein 54
CARHR211760	109.94	0.468	-1.1	0.00167	AT5G01380	AT5G01380	transcription factor
CARHR000890	3.66	0.158	-2.66	0.00168	AT1G01480	ACS2	1-aminocyclopropane-1-carboxylate synthase 2
CARHR029360	196.37	0.487	-1.04	0.00168	AT1G30040	GA2OX2	gibberellin 2-beta-dioxygenase 2
CARHR210290	995.81	0.518	-0.95	0.0017	AT5G03030	AT5G03030	chaperone DnaJ-domain containing protein
CARHR187820	1688.97	0.521	-0.94	0.00173
CARHR290240	7827.36	0.528	-0.92	0.00174	AT4G15760	MO1	monooxygenase 1
CARHR193350	5420.53	0.525	-0.93	0.00177	AT5G19550	ASP2	aspartate aminotransferase
CARHR142930	1649.05	0.529	-0.92	0.00177	AT2G47520	HRE2	ethylene-responsive transcription factor ERF071
CARHR292310	353.72	0.507	-0.98	0.00179	AT1G66160	ATCMPG1	U-box domain-containing protein 20
CARHR046870	400.22	0.51	-0.97	0.00181	AT1G64065	AT1G64065	late embryogenesis abundant hydroxyproline-rich glycoprotein
CARHR077070	1596.7	0.519	-0.95	0.00184	AT3G03060	AT3G03060	P-loop containing nucleoside triphosphate hydrolase-like protein
CARHR289020	67.96	0.435	-1.2	0.00184	AT5G66890	AT5G66890	putative disease resistance protein
CARHR265340	6.4	0.214	-2.22	0.00185	AT5G52390	AT5G52390	PAR1 protein
CARHR142410	52.68	0.427	-1.23	0.00186	AT2G47050	AT2G47050	plant invertase/pectin methylesterase inhibitor domain-containing protein
CARHR024480	107.31	0.468	-1.1	0.00186
CARHR027680	372.78	0.515	-0.96	0.00195	AT1G28190	AT1G28190	uncharacterized protein
CARHR232070	20711.3	0.528	-0.92	0.00196	AT4G24690	AT4G24690	ubiquitin-associated (UBA) zinc-finger and PB1 domain-containing protein
CARHR061500	358.34	0.507	-0.98	0.00201	AT1G68690	AT1G68690	protein kinase-like protein
CARHR016540	258.41	0.498	-1.01	0.00203	AT1G16030	Hsp70b	heat shock protein 70B
CARHR167300	133.5	0.483	-1.05	0.00203	AT3G57120	AT3G57120	protein kinase family protein
CARHR222170	562.47	0.515	-0.96	0.00206	AT4G15420	AT4G15420	ubiquitin fusion degradation UFD1 family protein
CARHR017460	30.74	0.376	-1.41	0.00206	AT1G16950	AT1G16950	uncharacterized protein
CARHR226730	86.82	0.461	-1.12	0.0021	AT4G19970	AT4G19970	uncharacterized protein
CARHR062780	368.29	0.511	-0.97	0.0021
CARHR134500	1318.89	0.525	-0.93	0.00213	AT2G39660	BIK1	serine/threonine-protein kinase BIK1
CARHR132520	2744.97	0.53	-0.92	0.00216	AT2G37970	SOUL-1	SOUL heme-binding-like protein
CARHR083020	112.87	0.474	-1.08	0.0022
CARHR233250	801.33	0.525	-0.93	0.00221	AT4G25800	AT4G25800	Calmodulin-binding protein
CARHR005450	7.75	0.238	-2.07	0.00227
CARHR016070	33643.6	0.539	-0.89	0.00227	AT1G15520	ABCG40	ABC transporter G family member 40
CARHR085390	185.14	0.491	-1.03	0.00227	AT3G10815	AT3G10815	RING/U-box domain-containing protein
CARHR131150	3103.34	0.536	-0.9	0.00227	AT2G36780	AT2G36780	UDP-glucosyl transferase 73C
CARHR265090	314.73	0.512	-0.97	0.00227	AT5G52170	HDG7	homeobox-leucine zipper protein HDG7
CARHR032430	3285.95	0.533	-0.91	0.00227	AT1G33110	AT1G33110	MATE efflux family protein
CARHR212520	3764.6	0.532	-0.91	0.00227	AT5G42050	AT5G42050	DCD (Development and Cell Death) domain protein
CARHR122380	27.9	0.373	-1.42	0.00227
CARHR160480	1602.64	0.526	-0.93	0.00227	AT3G50910	AT3G50910	uncharacterized protein
CARHR199690	1013.7	0.526	-0.93	0.00227	AT5G13750	ZIFL1	zinc induced facilitator-like 1 protein
CARHR270220	100.56	0.47	-1.09	0.00228
CARHR009120	917.57	0.522	-0.94	0.0023	AT1G09180	ATSARA1A	Arf/Sar family protein
CARHR187760	87.14	0.458	-1.13	0.00232	AT5G25440	AT5G25440	protein kinase family protein
CARHR225830	2763.72	0.531	-0.91	0.00232	AT4G18950	AT4G18950	Integrin-linked protein kinase family protein
CARHR140390	2213.88	0.53	-0.92	0.00235	AT2G45170	ATATG8E	autophagy-related protein 8e
CARHR002050	951.45	0.526	-0.93	0.00236	AT1G02750	AT1G02750	DEHYDRATION-INDUCED 19-like protein 2
CARHR027990	1030.42	0.522	-0.94	0.00238	AT1G28510	AT1G28510	Optic atrophy 3 protein (OPA3)
CARHR084800	70.44	0.452	-1.15	0.00238	AT3G10320	AT3G10320	Glycosyltransferase family 61 protein
CARHR223820	57.91	0.438	-1.19	0.00238	AT4G17215	AT4G17215	Pollen Ole e 1 allergen and extensin family protein
CARHR075740	384.82	0.515	-0.96	0.00238	AT3G01290	AT3G01290	Hypersensitive-induced response protein 3
CARHR246400	76.52	0.45	-1.15	0.00239	AT4G37990	ELI3	cinnamyl alcohol dehydrogenase 8
CARHR097450	7.92	0.241	-2.05	0.00243
CARHR162170	376.61	0.519	-0.95	0.00249	AT3G52400	SYP122	syntaxin-122
CARHR089950	40940.8	0.54	-0.89	0.00255	AT3G14990	AT3G14990	class I glutamine amidotransferase domain-containing protein
CARHR242050	70.22	0.451	-1.15	0.00257
CARHR149860	294.48	0.515	-0.96	0.00259	AT3G28210	PMZ	zinc finger AN1 domain-containing stress-associated protein 12
CARHR067620	574.71	0.526	-0.93	0.0026	AT1G74360	AT1G74360	putative LRR receptor-like serine/threonine-protein kinase
CARHR134140	353.33	0.518	-0.95	0.0026	AT2G39350	AT2G39350	ABC transporter G family member 1
CARHR131760	1103.06	0.529	-0.92	0.00262	AT2G37770	AT2G37770	NAD(P)-linked oxidoreductase-like protein
CARHR109270	860.94	0.529	-0.92	0.00268	AT2G18690	AT2G18690	uncharacterized protein
CARHR230300	1258.01	0.533	-0.91	0.00268	AT4G23190	CRK11	cysteine-rich receptor-like protein kinase 11
CARHR070970	594.32	0.526	-0.93	0.00269	AT1G77450	anac032	NAC domain containing protein 32
CARHR251310	2843.05	0.535	-0.9	0.00269	AT4G02940	AT4G02940	oxidoreductase, 2OG-Fe(II) oxygenase family protein
CARHR217000	6348.17	0.538	-0.9	0.00277	AT5G35690	AT5G35690	uncharacterized protein
CARHR016630	63.14	0.446	-1.17	0.00277
CARHR265680	265.71	0.517	-0.95	0.00281
CARHR249430	1467.98	0.532	-0.91	0.00281	AT4G00900	ECA2	Ca2+-transporting ATPase
CARHR004830	601.4	0.533	-0.91	0.00293	AT1G05340	AT1G05340	uncharacterized protein
CARHR286690	47.83	0.433	-1.21	0.00293	AT3G28600	AT3G28600	AAA-type ATPase family protein
CARHR065120	681.02	0.53	-0.92	0.00293	AT1G72280	AERO1	endoplasmic oxidoreductin-1
CARHR249830	12380.6	0.544	-0.88	0.00293	AT4G01870	AT4G01870	tolB-related protein
CARHR032420	28.28	0.378	-1.4	0.00298
CARHR169730	2429.75	0.54	-0.89	0.00303	AT3G59350	AT3G59350	protein kinase family protein
CARHR209670	6711.33	0.541	-0.89	0.00304	AT5G03630	ATMDAR2	monodehydroascorbate reductase (NADH)
CARHR135090	32.73	0.393	-1.35	0.00307	AT2G40113	AT2G40113	Pollen Ole e 1 allergen and extensin family protein
CARHR002270	17298.4	0.539	-0.89	0.00313	AT1G02920	GST11	glutathione S-transferase 11
CARHR224630	1685.15	0.537	-0.9	0.00313	AT4G17900	AT4G17900	PLATZ transcription factor family protein
CARHR224920	115.93	0.483	-1.05	0.00315	AT4G18170	WRKY28	WRKY DNA-binding protein 28
CARHR187510	3526.54	0.544	-0.88	0.00318	AT5G25930	AT5G25930	Protein kinase family protein with leucine-rich repeat domain
CARHR253800	481.1	0.522	-0.94	0.0032	AT4G12400	Hop3	putative stress-inducible protein
CARHR139000	1794.76	0.543	-0.88	0.00324	AT2G43820	GT	UDP-glucosyltransferase 74F2
CARHR098450	448.72	0.53	-0.92	0.00326	AT3G22600	AT3G22600	bifunctional inhibitor/lipid-transfer protein/seed storage 2S albumin-like protein
CARHR171960	276.7	0.518	-0.95	0.00326	AT3G61630	CRF6	ethylene-responsive transcription factor CRF6
CARHR134950	7431.75	0.547	-0.87	0.0033	AT2G40000	HSPRO2	HS1 PRO-1 2-like protein
CARHR235850	61.67	0.449	-1.16	0.00331	AT4G28140	AT4G28140	ethylene-responsive transcription factor ERF054
CARHR001790	90.55	0.474	-1.08	0.00334	AT1G02470	AT1G02470	SRPBCC ligand-binding domain-containing protein
CARHR006730	1257.02	0.539	-0.89	0.00334	AT1G07040	AT1G07040	uncharacterized protein
CARHR070100	391.99	0.515	-0.96	0.00334	AT1G76550	AT1G76550	pyrophosphate--fructose-6-phosphate 1-phosphotransferase
CARHR005210	255.52	0.514	-0.96	0.00337	AT1G05690	BT3	BTB and TAZ domain protein 3
CARHR194660	131.77	0.488	-1.04	0.00337	AT5G18360	AT5G18360	TIR-NBS-LRR class disease resistance protein
CARHR136730	341.34	0.524	-0.93	0.00337	AT2G41640	AT2G41640	Glycosyltransferase family 61 protein
CARHR065460	271.69	0.515	-0.96	0.00337	AT1G72520	LOX4	lipoxygenase 4
CARHR226580	2194.84	0.547	-0.87	0.00342	AT4G19810	AT4G19810	Glycosyl hydrolase family protein with chitinase insertion domain
CARHR153680	327.88	0.523	-0.94	0.00345	AT3G50930	BCS1	cytochrome BC1 synthesis
CARHR009080	89.12	0.478	-1.06	0.00354	AT1G09155	AtPP2-B15	F-box protein PP2-B15
CARHR051230	655.43	0.532	-0.91	0.00354	AT1G61360	AT1G61360	S-like receptor protein kinase
CARHR270750	52.6	0.441	-1.18	0.00361	AT5G57010	AT5G57010	calmodulin-binding protein-like protein
CARHR015040	41.91	0.42	-1.25	0.00362	AT1G14550	AT1G14550	peroxidase 5
CARHR037440	158.06	0.503	-0.99	0.00365	AT1G47840	HXK3	hexokinase-like 1 protein
CARHR122770	435.86	0.533	-0.91	0.00366	AT2G29480	ATGSTU2	glutathione S-transferase
CARHR078140	167.01	0.509	-0.97	0.00367	AT3G04010	AT3G04010	O-Glycosyl hydrolases family 17 protein
CARHR048900	278.71	0.522	-0.94	0.0037	AT1G62840	AT1G62840	uncharacterized protein
CARHR025530	477.04	0.535	-0.9	0.00371	AT1G26420	AT1G26420	FAD-binding and BBE domain-containing protein
CARHR019640	1807.66	0.546	-0.87	0.00381	AT1G19020	AT1G19020	uncharacterized protein
CARHR222640	90.56	0.483	-1.05	0.00381	AT4G16260	AT4G16260	catalytic/ cation binding / hydrolase
CARHR008970	1449.07	0.543	-0.88	0.00381	AT1G09080	BIP3	Hsp70 protein BiP chaperone BIP-L
CARHR214310	75.35	0.466	-1.1	0.00382
CARHR088300	663.75	0.538	-0.9	0.00386	AT3G13600	AT3G13600	calmodulin-binding protein-like protein
CARHR231560	6987.19	0.548	-0.87	0.00387	AT4G24160	AT4G24160	hydrolase, alpha/beta fold family protein
CARHR067570	647.21	0.532	-0.91	0.0039	AT1G74310	ATHSP101	heat shock protein 101
CARHR074990	847.56	0.541	-0.89	0.00392	AT3G01970	WRKY45	WRKY DNA-binding protein 45
CARHR265710	1269.64	0.546	-0.87	0.00401	AT5G52750	AT5G52750	heavy metal transport/detoxification domain-containing protein
CARHR223190	292.04	0.521	-0.94	0.00403	AT4G16670	AT4G16670	uncharacterized protein
CARHR078500	13.49	0.319	-1.65	0.00408	AT3G04320	AT3G04320	Kunitz family trypsin and protease inhibitor protein
CARHR293090	2073.55	0.544	-0.88	0.00409	AT2G23450	AT2G23450	wall-associated receptor kinase-like 14
CARHR133150	21.07	0.36	-1.47	0.00412	AT2G38465	AT2G38465	uncharacterized protein
CARHR098860	434.86	0.536	-0.9	0.00415	AT3G22910	AT3G22910	Ca2+-transporting ATPase
CARHR105770	284.06	0.523	-0.94	0.00416
CARHR189610	69.49	0.469	-1.09	0.00421	AT5G23950	AT5G23950	calcium-dependent lipid-binding domain-containing protein
CARHR138060	38.9	0.416	-1.26	0.00422	AT2G43000	NAC042	NAC domain-containing protein 42
CARHR231340	265.23	0.519	-0.95	0.00427	AT4G23920	UGE2	UDP-D-glucose/UDP-D-galactose 4-epimerase 2
CARHR203860	92.83	0.486	-1.04	0.00428	AT5G09530	AT5G09530	hydroxyproline-rich glycoprotein family protein
CARHR287510	1221.6	0.539	-0.89	0.00429
CARHR071790	2009.54	0.549	-0.86	0.00432
CARHR120880	198.78	0.516	-0.95	0.00432	AT2G28110	FRA8	exostosin-like protein
CARHR146210	1100.06	0.546	-0.87	0.00432	AT2G03800	GEK1	D-aminoacyl-tRNA deacylase
CARHR184140	2201.25	0.552	-0.86	0.00432
CARHR287530	344.94	0.529	-0.92	0.00434	AT1G55020	LOX1	lipoxygenase 1
CARHR247460	530.7	0.539	-0.89	0.00439	AT4G39235	AT4G39235	uncharacterized protein
CARHR075540	69.68	0.469	-1.09	0.00448	AT3G01430	AT3G01430	uncharacterized protein
CARHR180220	74.84	0.474	-1.08	0.00459	AT5G43400	AT5G43400	uncharacterized protein
CARHR246320	10341.6	0.551	-0.86	0.0046	AT4G37910	mtHsc70-1	molecular chaperone DnaK
CARHR084990	1183.92	0.545	-0.88	0.00466	AT3G10480	NAC050	NAC domain containing protein 50
CARHR246310	67.38	0.469	-1.09	0.00467	AT4G37900	AT4G37900	uncharacterized protein
CARHR178330	70.49	0.463	-1.11	0.00469	AT5G44610	MAP18	microtubule-associated protein 18
CARHR246980	1003.08	0.542	-0.88	0.00478	AT4G39740	AT4G39740	electron transport SCO1/SenC family protein
CARHR107190	2739.57	0.552	-0.86	0.00481	AT2G16900	AT2G16900	phospholipase-like protein
CARHR050850	873.3	0.548	-0.87	0.00488	AT1G61560	ATMLO6	MLO-like protein 6
CARHR062740	66.15	0.462	-1.11	0.00488
CARHR122810	12506.9	0.56	-0.84	0.00489	AT2G29490	ATGSTU1	glutathione S-transferase
CARHR211850	55.03	0.452	-1.14	0.00489	AT5G01490	CAX4	vacuolar cation/proton exchanger 4
CARHR031270	1799	0.546	-0.87	0.00492	AT1G31930	XLG3	extra-large GTP-binding protein 3
CARHR095030	281.99	0.531	-0.91	0.00493	AT3G19580	AZF2	zinc-finger protein 2
CARHR270790	1425.84	0.55	-0.86	0.00494	AT5G57035	AT5G57035	U-box domain-containing protein kinase family protein
CARHR275400	28.61	0.4	-1.32	0.00494
CARHR294270	3308.48	0.555	-0.85	0.00494	AT4G38540	AT4G38540	FAD/NAD(P)-binding oxidoreductase family protein
CARHR135430	258.92	0.525	-0.93	0.00505	AT2G40340	DREB2C	dehydration-responsive element-binding protein 2C
CARHR018980	175.38	0.511	-0.97	0.00508
CARHR075320	301.64	0.531	-0.91	0.00513	AT3G01600	anac044	NAC domain containing protein 44
CARHR163530	60.6	0.457	-1.13	0.00513	AT3G53600	AT3G53600	C2H2-type zinc finger protein
CARHR245510	2000.57	0.55	-0.86	0.00521	AT4G36990	HSF4	heat stress transcription factor B-1
CARHR196920	130.58	0.505	-0.98	0.00523
CARHR165490	83.88	0.484	-1.05	0.00529
CARHR058770	21100.1	0.563	-0.83	0.00534
CARHR075430	805.06	0.552	-0.86	0.00541	AT3G01513	AT3G01513	uncharacterized protein
CARHR001720	380.49	0.536	-0.9	0.00542	AT1G02400	ATGA2OX4	gibberellin 2-oxidase 6
CARHR120370	71.21	0.469	-1.09	0.00548
CARHR115990	219.87	0.528	-0.92	0.0055	AT2G25460	AT2G25460	uncharacterized protein
CARHR211910	55.34	0.458	-1.13	0.00551	AT5G01550	LECRKA4.2	Lectin-domain containing receptor kinase A4.2
CARHR213760	1120.29	0.547	-0.87	0.00551	AT5G40760	G6PD6	glucose-6-phosphate dehydrogenase 6
CARHR057450	19.82	0.36	-1.47	0.00551	AT4G23320	CRK24	cysteine-rich receptor-like protein kinase 24
CARHR135330	474.5	0.541	-0.89	0.00551	AT2G40270	AT2G40270	Protein kinase family protein
CARHR027290	4068.4	0.562	-0.83	0.00556	AT1G27770	PEA1	autoinhibited Ca2+-ATPase 1
CARHR024470	198.65	0.527	-0.93	0.00556
CARHR089550	90.78	0.488	-1.04	0.00558	AT3G14590	NTMC2TYPE6.2	calcium-dependent lipid-binding domain-containing protein
CARHR242720	8003.24	0.561	-0.83	0.00559	AT4G34138	UGT73B1	UDP-glucosyl transferase 73B1
CARHR269520	97.94	0.493	-1.02	0.0056	AT5G56150	UBC30	ubiquitin-conjugating enzyme E2 30
CARHR147210	533.52	0.546	-0.87	0.00561	AT3G26180	CYP71B20	cytochrome P450 71B20
CARHR264470	19.26	0.352	-1.51	0.00562
CARHR186920	10.86	0.29	-1.79	0.0057
CARHR122830	196.06	0.521	-0.94	0.00577	AT2G29500	AT2G29500	HSP20 family protein
CARHR061230	118.02	0.497	-1.01	0.00586	AT1G68450	AT1G68450	VQ motif-containing protein
CARHR130230	758.98	0.56	-0.84	0.00586	AT2G35980	NHL10	late embryogenesis abundant hydroxyproline-rich glycoprotein
CARHR244410	233.37	0.535	-0.9	0.00588	AT4G36010	AT4G36010	pathogenesis-related thaumatin family protein
CARHR052940	79.56	0.48	-1.06	0.00597	AT1G60030	ATNAT7	nucleobase-ascorbate transporter 7
CARHR229480	448.67	0.542	-0.88	0.00597	AT4G22590	TPPG	haloacid dehalogenase-like hydrolase domain-containing protein
CARHR133600	162.39	0.523	-0.94	0.00599	AT2G38870	AT2G38870	serine protease inhibitor, potato inhibitor I-type protein
CARHR023540	1027.47	0.558	-0.84	0.00607	AT1G23120	AT1G23120	major latex-related protein
CARHR104570	1056.1	0.558	-0.84	0.00614
CARHR242060	135.3	0.513	-0.96	0.00614
CARHR229710	30.5	0.409	-1.29	0.00622	AT4G22758	AT4G22758	uncharacterized protein
CARHR257840	627.59	0.545	-0.87	0.00622	AT5G50450	AT5G50450	MYND-type zinc finger protein
CARHR072910	467.25	0.541	-0.89	0.00626
CARHR022950	37.49	0.424	-1.24	0.0063	AT1G22570	AT1G22570	putative peptide/nitrate transporter
CARHR197440	1801.93	0.563	-0.83	0.00631	AT5G15870	AT5G15870	glycosyl hydrolase family 81 protein
CARHR023360	217.48	0.533	-0.91	0.00638
CARHR255530	19.98	0.368	-1.44	0.00649	AT4G11070	AtWRKY41	putative WRKY transcription factor 41
CARHR241640	7260.68	0.563	-0.83	0.0065	AT4G33540	AT4G33540	metallo-beta-lactamase family protein
CARHR064280	1235.12	0.557	-0.84	0.00651	AT1G71000	AT1G71000	chaperone DnaJ-domain containing protein
CARHR141710	662.86	0.552	-0.86	0.00654	AT2G46430	CNGC3.C	cyclic nucleotide gated channel
CARHR143860	731.4	0.556	-0.85	0.00655	AT2G01340	At17.1	uncharacterized protein
CARHR285790	2185.79	0.561	-0.83	0.0066	AT5G59420	ORP3C	oxysterol binding protein-related protein 3C
CARHR118540	1145.95	0.557	-0.84	0.00664	AT2G26650	AKT1	Potassium channel AKT1
CARHR060980	539.83	0.552	-0.86	0.00664	AT1G68300	AT1G68300	universal stress protein domain-containing protein
CARHR070300	478.96	0.546	-0.87	0.00668	AT1G76760	ATY1	thioredoxin Y1
CARHR156120	328.48	0.546	-0.87	0.00668	AT3G47480	AT3G47480	putative calcium-binding protein CML47
CARHR077690	4403.5	0.567	-0.82	0.00672	AT3G03640	GLUC	putative inactive beta-glucosidase 25
CARHR059020	2279.78	0.562	-0.83	0.00679
CARHR031600	11732.5	0.561	-0.83	0.00682	AT1G32230	RCD1	WWE protein-protein interaction domain family protein
CARHR183260	33.62	0.417	-1.26	0.00688	AT5G48657	AT5G48657	defense protein-like protein
CARHR218120	143.55	0.512	-0.97	0.00688	AT4G12740	AT4G12740	A/G-specific adenine glycosylase
CARHR247090	1315.56	0.561	-0.83	0.00688	AT4G39640	GGT1	gamma-glutamyl transpeptidase 1
CARHR056310	2686.65	0.567	-0.82	0.0069	AT2G12190	AT2G12190	putative cytochrome P450
CARHR065070	249.15	0.533	-0.91	0.00694	AT1G72210	AT1G72210	transcription factor bHLH96
CARHR026080	162.45	0.529	-0.92	0.00695	AT1G25400	AT1G25400	uncharacterized protein
CARHR270210	112.04	0.506	-0.98	0.00704
CARHR125810	2724.57	0.569	-0.81	0.00709	AT2G32020	AT2G32020	GCN5-related N-acetyltransferase-like protein
CARHR251930	77.68	0.489	-1.03	0.00716	AT1G78340	ATGSTU22	glutathione S-transferase TAU 22
CARHR073650	93.08	0.506	-0.98	0.00719	AT1G80820	CCR2	cinnamoyl-CoA reductase
CARHR232760	145.12	0.516	-0.95	0.00721	AT4G25350	SHB1	phosphate transporter PHO1-4
CARHR242240	5899.26	0.559	-0.84	0.00722	AT4G34120	CDCP1	cystathionine beta-synthase domain-containing protein
CARHR165680	8900.87	0.566	-0.82	0.00726	AT3G55620	emb1624	Translation initiation factor IF6
CARHR271010	1354.04	0.565	-0.82	0.00726	AT5G57220	CYP81F2	cytochrome P450, family 81, subfamily F, polypeptide 2
CARHR181320	974.03	0.553	-0.86	0.00727	AT5G42830	AT5G42830	HXXXD-type acyl-transferase-like protein
CARHR097210	88.84	0.492	-1.02	0.00728
CARHR004970	70.84	0.479	-1.06	0.0073	AT1G05490	chr31	chromatin remodeling 31
CARHR234680	825.84	0.559	-0.84	0.00731	AT4G27020	AT4G27020	uncharacterized protein
CARHR207830	461.43	0.553	-0.86	0.00737	AT5G05410	DREB2	dehydration-responsive element-binding protein 2A
CARHR038990	43.61	0.444	-1.17	0.00738	AT1G48980	AT1G48980	2-oxoglutarate (2OG) and Fe(II)-dependent oxygenase-like protein
CARHR063680	123.4	0.51	-0.97	0.00738
CARHR045780	183.66	0.535	-0.9	0.00745	AT1G56060	AT1G56060	uncharacterized protein
CARHR060560	620.36	0.562	-0.83	0.00746	AT1G67920	AT1G67920	uncharacterized protein
CARHR186130	550.01	0.552	-0.86	0.0075	AT5G27600	LACS7	long-chain acyl-CoA synthetase 7
CARHR215250	186	0.528	-0.92	0.0075
CARHR014520	189.62	0.531	-0.91	0.00751	AT1G14130	AT1G14130	2-oxoglutarate (2OG) and Fe(II)-dependent oxygenase-like protein
CARHR230570	206.52	0.533	-0.91	0.00761
CARHR252190	5296.49	0.568	-0.82	0.0077	AT4G05390	ATRFNR1	ferredoxin--NADP+ reductase
CARHR264950	89.43	0.502	-1	0.00773	AT5G52020	AT5G52020	ethylene-responsive transcription factor ERF025
CARHR162840	19699	0.569	-0.81	0.00776
CARHR230600	628.33	0.56	-0.84	0.00783
CARHR151210	64.74	0.485	-1.04	0.00792	AT3G44830	AT3G44830	putative phospholipid:diacylglycerol acyltransferase 2
CARHR187810	7925.66	0.569	-0.81	0.00796	AT5G25560	AT5G25560	CHY and CTCHY and RING-type zinc finger protein
CARHR226250	99.71	0.502	-0.99	0.00802	AT4G19460	AT4G19460	UDP-glycosyltransferase-like protein
CARHR149930	468.52	0.56	-0.84	0.00804
CARHR153070	14.95	0.339	-1.56	0.00804
CARHR252510	1904.16	0.565	-0.82	0.00808	AT4G05020	NDB2	NAD(P)H dehydrogenase B2
CARHR114350	689.97	0.558	-0.84	0.00829	AT2G23170	GH3.3	indole-3-acetic acid-amido synthetase GH3.3
CARHR096470	624.18	0.564	-0.83	0.00831	AT3G20660	44108	organic cation/carnitine transporter4
CARHR225860	19.15	0.365	-1.45	0.00832	AT4G18990	XTH29	xyloglucan:xyloglucosyl transferase
CARHR214430	41.31	0.449	-1.15	0.00832	AT5G38240	AT5G38240	Protein kinase family protein
CARHR177510	1110.64	0.561	-0.83	0.00834	AT5G45100	AT5G45100	S-ribonuclease binding protein
CARHR265690	857.54	0.569	-0.81	0.00836
CARHR214620	638.2	0.56	-0.84	0.00841
CARHR227430	4206.81	0.575	-0.8	0.0086	AT4G20860	AT4G20860	FAD-binding and BBE domain-containing protein
CARHR057220	54.29	0.475	-1.08	0.00864	AT1G65510	AT1G65510	uncharacterized protein
CARHR228200	130.82	0.514	-0.96	0.00864	AT4G21534	AT4G21534	Diacylglycerol kinase family protein
CARHR211420	255.66	0.548	-0.87	0.00871	AT5G01100	AT5G01100	O-fucosyltransferase family protein
CARHR114680	178.53	0.535	-0.9	0.00883
CARHR202540	6.39	0.247	-2.02	0.00886
CARHR069180	19.79	0.375	-1.42	0.00886
CARHR227790	132.58	0.519	-0.95	0.00886	AT4G21200	ATGA2OX8	gibberellin 2-beta-dioxygenase 8
CARHR252500	541.78	0.559	-0.84	0.00886	AT4G05030	AT4G05030	putative copper transport protein
CARHR197190	1955.31	0.57	-0.81	0.00902	AT5G16110	AT5G16110	uncharacterized protein
CARHR218640	5518.94	0.577	-0.79	0.00909	AT4G13180	AT4G13180	Rossmann-fold NAD(P)-binding domain-containing protein
CARHR265860	651.7	0.556	-0.85	0.00921	AT5G52900	AT5G52900	uncharacterized protein
CARHR186140	280.76	0.541	-0.89	0.00925	AT5G27610	ATALY1	protein ALWAYS EARLY 1
CARHR212180	341.72	0.551	-0.86	0.00925	AT5G01830	AT5G01830	U-box domain-containing protein 16
CARHR035240	5397.96	0.579	-0.79	0.00926	AT1G42990	BZIP60	bZIP transcription factor 60
CARHR040110	40.19	0.441	-1.18	0.00931	AT1G18830	AT1G18830	transducin/WD-40 repeat-containing protein
CARHR270320	2297.34	0.568	-0.82	0.00932	AT5G56630	PFK7	6-phosphofructokinase 7
CARHR162580	372.1	0.553	-0.86	0.00933	AT3G52710	AT3G52710	uncharacterized protein
CARHR202560	415.3	0.552	-0.86	0.00933	AT5G10750	AT5G10750	uncharacterized protein
CARHR158920	2213.66	0.57	-0.81	0.00934	AT3G49845	AT3G49845	uncharacterized protein
CARHR200090	10.46	0.305	-1.71	0.00938
CARHR134490	824.62	0.569	-0.81	0.00963	AT2G39650	AT2G39650	uncharacterized protein
CARHR164770	668.78	0.562	-0.83	0.00972	AT3G54826	AT3G54826	Zim17-type zinc finger protein
CARHR214320	387.53	0.558	-0.84	0.00976	AT5G38280	PR5K	PR5-like receptor kinase
CARHR188240	364.31	0.558	-0.84	0.00986
CARHR259140	1054.99	0.567	-0.82	0.00991	AT5G49700	AT5G49700	Predicted AT-hook DNA-binding family protein
CARHR078390	3878.24	0.569	-0.81	0.00998	AT3G04240	SEC	putative UDP-N-acetylglucosamine--peptide N-acetylglucosaminyltransferase SEC
CARHR275330	1690.64	0.571	-0.81	0.00998	AT5G61560	AT5G61560	U-box domain-containing protein 51
CARHR074390	1228.79	0.579	-0.79	0.0101	AT1G80110	ATPP2-B11	F-box protein PP2-B11
CARHR202640	218.73	0.546	-0.87	0.0101	AT5G10695	AT5G10695	uncharacterized protein
CARHR008780	7.58	0.271	-1.89	0.0101	AT1G08860	BON3	protein BONZAI 3
CARHR181410	366.25	0.561	-0.83	0.0102
CARHR140000	798.81	0.565	-0.82	0.0103	AT2G44790	UCC2	uclacyanin 2
CARHR001620	41.13	0.46	-1.12	0.0103	AT1G02310	MAN1	mannan endo-1,4-beta-mannosidase 1
CARHR246260	10713.5	0.573	-0.8	0.0104	AT4G37870	PEPCK	phosphoenolpyruvate carboxykinase [ATP]
CARHR051380	2572.91	0.578	-0.79	0.0104	AT1G61250	SC3	secretory carrier-associated membrane protein 3
CARHR292210	315.59	0.555	-0.85	0.0104
CARHR049820	1723.33	0.572	-0.81	0.0104	AT1G62300	WRKY6	WRKY transcription factor 6
CARHR163870	990.03	0.568	-0.82	0.0105	AT3G53970	AT3G53970	proteasome inhibitor subunit 1 (PI31)
CARHR128780	4399.75	0.581	-0.78	0.0105	AT2G34660	MRP2	ABC transporter C family member 2
CARHR164440	41.12	0.453	-1.14	0.0106
CARHR065600	3576.1	0.58	-0.79	0.0107	AT1G72680	ATCAD1	putative cinnamyl alcohol dehydrogenase 1
CARHR063740	992.67	0.574	-0.8	0.0107	AT1G70530	CRK3	cysteine-rich receptor-like protein kinase 3
CARHR085580	47.34	0.467	-1.1	0.0107	AT3G10986	AT3G10986	LURP-one-like protein 9
CARHR012650	2283.5	0.573	-0.8	0.0108	AT1G12360	KEU	SNARE-interacting protein KEULE
CARHR169500	92.81	0.508	-0.98	0.0108	AT3G59080	AT3G59080	aspartyl protease family protein
CARHR026820	205.55	0.543	-0.88	0.0111
CARHR098040	147.28	0.538	-0.89	0.0111	AT3G22160	AT3G22160	VQ motif-containing protein
CARHR007080	299.56	0.553	-0.85	0.0112	AT1G07370	PCNA1	proliferating cellular nuclear antigen 1
CARHR015970	92.01	0.522	-0.94	0.0112	AT1G15415	AT1G15415	uncharacterized protein
CARHR068600	182.31	0.547	-0.87	0.0112
CARHR163740	1481.77	0.579	-0.79	0.0112	AT3G53810	AT3G53810	concanavalin A-like lectin kinase-like protein
CARHR174270	4690.88	0.58	-0.79	0.0112	AT5G47120	ATBI-1	BAX inhibitor 1
CARHR175850	273.99	0.556	-0.85	0.0112	AT5G46080	AT5G46080	protein kinase family protein
CARHR202650	40.6	0.45	-1.15	0.0112	AT5G10660	AT5G10660	calmodulin-binding protein-like protein
CARHR224170	949.1	0.575	-0.8	0.0112	AT4G17500	ATERF-1	ethylene-responsive transcription factor 1A
CARHR251270	1146.45	0.572	-0.81	0.0112	AT4G02880	AT4G02880	uncharacterized protein
CARHR016060	10103.5	0.578	-0.79	0.0112	AT1G15500	ATNTT2	ADP,ATP carrier protein 2
CARHR230800	2081.04	0.577	-0.79	0.0112	AT4G23470	AT4G23470	PLAC8 family protein
CARHR165950	56.68	0.48	-1.06	0.0114	AT3G55840	AT3G55840	Hs1pro-1 protein
CARHR081030	192.3	0.537	-0.9	0.0115
CARHR056070	17.78	0.369	-1.44	0.0117	AT1G54890	AT1G54890	Late embryogenesis abundant-related protein
CARHR239430	5480.8	0.581	-0.78	0.0117	AT4G31550	WRKY11	putative WRKY transcription factor 11
CARHR277700	5049.87	0.582	-0.78	0.0118	AT5G63790	NAC102	NAC domain-containing protein 102
CARHR118010	118.14	0.528	-0.92	0.0118	AT2G24190	AT2G24190	Short-chain dehydrogenase/reductase 2
CARHR259590	2222.7	0.588	-0.77	0.0119	AT4G08555	AT4G08555	uncharacterized protein
CARHR237680	201.49	0.548	-0.87	0.012	AT4G29780	AT4G29780	uncharacterized protein
CARHR247130	35.04	0.439	-1.19	0.0121
CARHR076550	225.11	0.549	-0.86	0.0122	AT3G02550	LBD41	LOB domain-containing protein 41
CARHR159250	437.22	0.568	-0.82	0.0125
CARHR243940	1061.61	0.576	-0.8	0.0125	AT4G35600	CONNEXIN 32	putative serine/threonine-protein kinase Cx32
CARHR165980	84.95	0.509	-0.97	0.0126	AT3G55880	AT3G55880	Alpha/beta hydrolase related protein
CARHR159610	654.72	0.574	-0.8	0.0126	AT3G50260	CEJ1	ethylene-responsive transcription factor ERF011
CARHR177520	100	0.516	-0.96	0.0127
CARHR147150	31.99	0.433	-1.21	0.0128	AT3G26130	AT3G26130	Cellulase (glycosyl hydrolase family 5) protein
CARHR045480	22.59	0.398	-1.33	0.0128
CARHR067870	277.49	0.56	-0.84	0.0128
CARHR267840	53.68	0.488	-1.04	0.0128	AT5G52940	AT5G52940	uncharacterized protein
CARHR269790	4409.19	0.584	-0.78	0.0128	AT5G56350	AT5G56350	pyruvate kinase
CARHR012180	1093.61	0.577	-0.79	0.0129
CARHR234580	6119.82	0.581	-0.78	0.013	AT4G26970	ACO2	aconitase 2
CARHR191940	982.59	0.576	-0.79	0.013	AT5G20910	AIP2	E3 ubiquitin-protein ligase AIP2
CARHR087930	1711.7	0.578	-0.79	0.0132	AT3G13320	CAX2	vacuolar cation/proton exchanger 2
CARHR046230	880.96	0.574	-0.8	0.0132	AT1G64660	ATMGL	methionine gamma-lyase
CARHR053190	176.27	0.539	-0.89	0.0132
CARHR286700	2655.23	0.59	-0.76	0.0134	AT3G28580	AT3G28580	AAA-type ATPase family protein
CARHR220880	884.67	0.589	-0.76	0.0134	AT4G14630	GLP9	germin-like protein subfamily 1 member 8
CARHR141820	1262.07	0.577	-0.79	0.0134	AT2G46500	PI4K GAMMA 4	phosphoinositide 4-kinase gamma 4
CARHR127730	228.64	0.559	-0.84	0.0135	AT2G33710	AT2G33710	ethylene-responsive transcription factor ERF112
CARHR022890	848.65	0.573	-0.8	0.0136	AT1G22530	PATL2	patellin-4
CARHR030120	116.08	0.528	-0.92	0.0136	AT1G30640	AT1G30640	Protein kinase family protein
CARHR230460	33.26	0.441	-1.18	0.0136
CARHR231730	486.74	0.576	-0.8	0.0137	AT4G24310	AT4G24310	uncharacterized protein
CARHR017130	612.1	0.574	-0.8	0.0139	AT1G16670	AT1G16670	kinase domain-containing protein
CARHR230930	566.31	0.567	-0.82	0.0139	AT4G23550	WRKY29	putative WRKY transcription factor 29
CARHR272010	637.69	0.572	-0.81	0.0139
CARHR010060	1787.35	0.582	-0.78	0.014	AT1G09940	HEMA2	glutamyl-tRNA reductase 2
CARHR042340	5877.34	0.588	-0.77	0.014	AT1G52200	AT1G52200	PLAC8 family protein
CARHR102070	1136.33	0.583	-0.78	0.014	AT2G04160	AIR3	Subtilisin-like serine endopeptidase family protein
CARHR131160	355.85	0.573	-0.8	0.0141	AT2G36770	AT2G36770	UDP-glucosyl transferase 73C
CARHR280750	303.3	0.564	-0.83	0.0141	AT5G66930	AT5G66930	uncharacterized protein
CARHR116340	180.69	0.547	-0.87	0.0142
CARHR073210	26267.3	0.585	-0.77	0.0142	AT1G79550	PGK	phosphoglycerate kinase
CARHR199550	89.64	0.521	-0.94	0.0143	AT5G13880	AT5G13880	uncharacterized protein
CARHR270810	417.2	0.569	-0.81	0.0145	AT5G57050	ABI2	protein phosphatase 2C 77
CARHR043110	92.05	0.513	-0.96	0.0148	AT1G52890	ANAC019	NAC domain-containing protein 19
CARHR024230	184.11	0.556	-0.85	0.0149	AT1G23830	AT1G23830	uncharacterized protein
CARHR278160	3059.42	0.592	-0.76	0.0149	AT5G64250	AT5G64250	Aldolase-type TIM barrel family protein
CARHR249330	683.2	0.579	-0.79	0.015	AT4G01010	CNGC13	cyclic nucleotide-gated channel 13
CARHR191020	87.12	0.518	-0.95	0.0151	AT5G22540	AT5G22540	uncharacterized protein
CARHR088880	1159.79	0.583	-0.78	0.0151	AT3G14050	AT-RSH2	RelA-SpoT like protein RSH2
CARHR163380	91.72	0.522	-0.94	0.0151	AT3G53480	PDR9	ABC transporter G family member 37
CARHR241770	988.32	0.587	-0.77	0.0151
CARHR177470	686.95	0.579	-0.79	0.0151	AT5G45110	NPR3	NPR1-like protein 3
CARHR267290	130.25	0.544	-0.88	0.0151	AT5G54095	AT5G54095	uncharacterized protein
CARHR151170	77.59	0.527	-0.93	0.0155	AT3G44870	AT3G44870	S-adenosyl-L-methionine-dependent methyltransferase-like protein
CARHR051120	280.6	0.567	-0.82	0.0156	AT1G61480	AT1G61480	S-locus lectin protein kinase-like protein
CARHR130570	641.12	0.575	-0.8	0.0156	AT2G36300	AT2G36300	Integral membrane Yip1-like protein
CARHR172090	152.31	0.542	-0.88	0.0156	AT3G61760	ADL1B	dynamin-related protein 1B
CARHR191390	2389.91	0.597	-0.74	0.0156	AT5G22140	AT5G22140	FAD/NAD(P)-binding oxidoreductase family protein
CARHR019510	109.4	0.532	-0.91	0.0157	AT1G18860	WRKY61	putative WRKY transcription factor 61
CARHR281680	197.74	0.554	-0.85	0.0157	AT5G66070	AT5G66070	NEP1-interacting protein-like 1
CARHR029780	10070.4	0.593	-0.75	0.0157	AT1G30400	ATMRP1	ABC transporter C family member 1
CARHR249050	732.1	0.583	-0.78	0.0158	AT4G01250	WRKY22	WRKY transcription factor 22
CARHR208450	294.98	0.563	-0.83	0.0158	AT5G04830	AT5G04830	Nuclear transport factor 2 (NTF2) family protein
CARHR085000	840.3	0.581	-0.78	0.0158	AT3G10490	ANAC051	NAC domain containing protein 52
CARHR187470	116.73	0.533	-0.91	0.0159	AT5G26170	WRKY50	putative WRKY transcription factor 50
CARHR127600	288.52	0.57	-0.81	0.0159	AT2G33580	AT2G33580	protein kinase family protein
CARHR059370	20.4	0.399	-1.32	0.0159
CARHR093600	6.2	0.262	-1.93	0.0159	AT3G18250	AT3G18250	Putative membrane lipoprotein
CARHR260160	8.51	0.292	-1.77	0.016	AT4G09130	AT4G09130	putative RING-H2 finger protein ATL37
CARHR029760	906.54	0.588	-0.77	0.0161	AT1G30370	AT1G30370	lipase-3 domain-containing protein
CARHR046520	703.91	0.58	-0.79	0.0161	AT1G64400	LACS3	long-chain acyl-CoA synthetase
CARHR204220	4939.26	0.594	-0.75	0.0161	AT5G08790	ATAF2	protein ATAF2
CARHR148350	321.31	0.57	-0.81	0.0162	AT3G27150	AT3G27150	F-box/kelch-repeat protein
CARHR024800	463.24	0.576	-0.8	0.0164	AT1G27100	AT1G27100	Actin cross-linking protein
CARHR271280	60.53	0.494	-1.02	0.0164	AT5G57500	AT5G57500	Galactosyltransferase family protein
CARHR154750	899.73	0.577	-0.79	0.0165
CARHR006680	873.95	0.582	-0.78	0.0167	AT1G07000	ATEXO70B2	exocyst complex component 7
CARHR006380	1278.49	0.586	-0.77	0.0168	AT1G06700	AT1G06700	protein kinase domain-containing protein
CARHR281070	357.1	0.577	-0.79	0.0171	AT5G66650	AT5G66650	uncharacterized protein
CARHR077040	222.46	0.559	-0.84	0.0171
CARHR049500	188.41	0.557	-0.84	0.0171	AT1G62422	AT1G62422	uncharacterized protein
CARHR059360	31.61	0.447	-1.16	0.0173
CARHR105210	68.68	0.512	-0.97	0.0175	AT2G14610	PR1	pathogenesis-related protein 1
CARHR141040	9.1	0.308	-1.7	0.0177	AT2G45760	BAP2	BON1-associated protein 2
CARHR082640	1147.06	0.588	-0.77	0.0177	AT3G07910	AT3G07910	uncharacterized protein
CARHR073450	62.51	0.508	-0.98	0.0179	AT1G79680	ATWAKL10	wall-associated receptor kinase-like 10
CARHR085880	1507.65	0.594	-0.75	0.0181	AT3G11330	PIRL9	ras group-related LRR 9 protein
CARHR007290	472.92	0.583	-0.78	0.0182	AT1G07520	AT1G07520	GRAS family transcription factor
CARHR149390	561.2	0.584	-0.78	0.0183	AT3G27880	AT3G27880	uncharacterized protein
CARHR145710	23.85	0.42	-1.25	0.0185	AT2G03360	AT2G03360	Glycosyltransferase family 61 protein
CARHR008170	34.97	0.45	-1.15	0.0186	AT1G08310	AT1G08310	esterase/lipase/thioesterase-like protein
CARHR121350	178.68	0.558	-0.84	0.0186	AT2G28400	AT2G28400	uncharacterized protein
CARHR001500	129.72	0.543	-0.88	0.0186	AT1G01010	ANAC001	NAC domain-containing protein 1
CARHR285820	883.41	0.59	-0.76	0.0186	AT5G59450	AT5G59450	scarecrow-like protein 11
CARHR028610	88.89	0.528	-0.92	0.0186	AT1G29290	AT1G29290	uncharacterized protein
CARHR071880	67236.2	0.602	-0.73	0.0186	AT1G78380	GSTU19	glutathione S-transferase TAU 19
CARHR255250	364.9	0.575	-0.8	0.0189	AT4G11330	MPK5	mitogen-activated protein kinase 5
CARHR264230	91.85	0.533	-0.91	0.0189	AT4G06536	AT4G06536	SPla/RYanodine receptor (SPRY) domain-containing protein
CARHR233160	890.67	0.589	-0.76	0.019	AT4G25700	chy1	beta-carotene hydroxylase
CARHR244880	845.51	0.585	-0.77	0.019	AT4G36580	AT4G36580	AAA-type ATPase family protein
CARHR065790	105.95	0.537	-0.9	0.019
CARHR122330	280.31	0.571	-0.81	0.019	AT2G29065	AT2G29065	GRAS family transcription factor
CARHR183490	2354.34	0.601	-0.74	0.0191	AT5G48540	AT5G48540	cysteine-rich repeat secretory protein 55
CARHR138190	185.17	0.564	-0.83	0.0191	AT2G43120	AT2G43120	pirin-like protein
CARHR235860	141.58	0.546	-0.87	0.0191	AT4G28150	AT4G28150	uncharacterized protein
CARHR211260	947.56	0.591	-0.76	0.0194	AT5G02100	UNE18	Oxysterol-binding family protein
CARHR023830	422.44	0.578	-0.79	0.0194	AT1G23390	AT1G23390	Kelch repeat-containing F-box protein
CARHR224510	8.96	0.315	-1.67	0.0195	AT4G17785	MYB39	transcription factor MYB39
CARHR108710	1993.32	0.603	-0.73	0.0196
CARHR168070	149.37	0.547	-0.87	0.0196	AT3G57750	AT3G57750	putative protein kinase
CARHR084330	175.43	0.559	-0.84	0.0197
CARHR001880	1.03	0.0975	-3.36	0.0197	AT1G02570	AT1G02570	uncharacterized protein
CARHR027750	315.25	0.57	-0.81	0.0197	AT1G28260	AT1G28260	Telomerase activating protein Est1
CARHR062750	5.08	0.246	-2.03	0.0199
CARHR083910	160.05	0.552	-0.86	0.0199	AT3G09520	EXO70H4	exocyst complex component 7
CARHR101990	1046.08	0.601	-0.73	0.0199
CARHR277890	131.53	0.548	-0.87	0.0199	AT5G63970	AT5G63970	Copine (Calcium-dependent phospholipid-binding protein) family
CARHR019730	2223.8	0.599	-0.74	0.0199	AT1G19130	AT1G19130	uncharacterized protein
CARHR062810	12750.8	0.598	-0.74	0.0199	AT1G66580	SAG24	60S ribosomal protein L10-3
CARHR009360	251.33	0.57	-0.81	0.0199	AT1G09400	AT1G09400	putative 12-oxophytodienoate reductase-like protein 1
CARHR107410	79.16	0.521	-0.94	0.0199	AT2G17300	AT2G17300	uncharacterized protein
CARHR230550	19.94	0.402	-1.32	0.02
CARHR063590	711.54	0.59	-0.76	0.0201	AT1G70420	AT1G70420	uncharacterized protein
CARHR108180	232.1	0.567	-0.82	0.0201	AT2G17787	AT2G17787	uncharacterized protein
CARHR053520	519.77	0.591	-0.76	0.0204
CARHR041980	3100.23	0.597	-0.74	0.0206
CARHR103850	32.2	0.445	-1.17	0.0206
CARHR242700	1329.86	0.596	-0.75	0.0206	AT4G34150	AT4G34150	calcium-dependent lipid-binding domain-containing protein
CARHR162880	3484.04	0.594	-0.75	0.0207	AT3G52990	AT3G52990	pyruvate kinase
CARHR265700	247.87	0.578	-0.79	0.0207
CARHR158310	107.22	0.537	-0.9	0.0208	AT3G49370	AT3G49370	Calcium-dependent protein kinase-like protein
CARHR223840	874.92	0.592	-0.76	0.0208	AT4G17230	SCL13	protein scarecrow-like 13
CARHR208520	246.73	0.571	-0.81	0.021
CARHR010180	93.15	0.528	-0.92	0.0211	AT1G10070	BCAT-2	branched-chain-amino-acid aminotransferase 2
CARHR095070	20.53	0.409	-1.29	0.0211	AT3G19615	AT3G19615	uncharacterized protein
CARHR175070	67.52	0.512	-0.97	0.0211
CARHR133560	56.55	0.51	-0.97	0.0211	AT2G38830	AT2G38830	Ubiquitin-conjugating enzyme/RWD-like protein
CARHR233820	441.91	0.585	-0.77	0.0214	AT4G26270	PFK3	6-phosphofructokinase 3
CARHR179380	220.16	0.569	-0.81	0.0215	AT5G43980	PDLP1	cysteine-rich repeat secretory protein 56
CARHR125750	66.29	0.516	-0.95	0.0216
CARHR216480	377.13	0.582	-0.78	0.0217	AT5G36260	AT5G36260	aspartyl protease family protein
CARHR080010	716.06	0.592	-0.76	0.0218	AT3G05580	AT3G05580	serine/threonine-protein phosphatase PP1 isozyme 9
CARHR051680	278.99	0.57	-0.81	0.0219	AT1G60670	AT1G60670	uncharacterized protein
CARHR201550	10896.6	0.602	-0.73	0.0223	AT5G11670	ATNADP-ME2	malate dehydrogenase (oxaloacetate-decarboxylating)(NADP+)
CARHR166030	935.35	0.601	-0.74	0.0224	AT3G55950	CCR3	putative serine/threonine-protein kinase-like protein CCR3
CARHR097920	12486.9	0.614	-0.7	0.0226	AT3G22060	AT3G22060	cysteine-rich repeat secretory protein 38
CARHR254730	33.14	0.459	-1.12	0.0226	AT4G11655	AT4G11655	uncharacterized protein
CARHR259310	1080.3	0.593	-0.75	0.0228	AT4G08180	ORP1C	OSBP(oxysterol binding protein)-related protein 1C
CARHR141600	270.46	0.574	-0.8	0.0229	AT2G46320	AT2G46320	mitochondrial substrate carrier family protein
CARHR255310	933.7	0.601	-0.73	0.023	AT4G11280	ACS6	1-aminocyclopropane-1-carboxylate synthase 6
CARHR070240	308.06	0.58	-0.79	0.023	AT1G76700	AT1G76700	chaperone protein dnaJ 10
CARHR113530	2393.61	0.6	-0.74	0.0231	AT2G22300	CAMTA3	calmodulin-binding transcription activator 3
CARHR008850	233.61	0.578	-0.79	0.0232	AT1G08940	AT1G08940	Phosphoglycerate mutase-like protein
CARHR257310	160.39	0.557	-0.84	0.0232
CARHR050990	565.78	0.593	-0.76	0.0234
CARHR232460	241.47	0.571	-0.81	0.0234	AT4G25070	AT4G25070	uncharacterized protein
CARHR176090	25.63	0.435	-1.2	0.0236
CARHR225760	477.2	0.591	-0.76	0.0237	AT4G18880	HSF A4A	heat stress transcription factor A-4a
CARHR005220	58.69	0.507	-0.98	0.0239
CARHR249820	353.48	0.577	-0.79	0.024	AT4G01860	AT4G01860	transducin/WD40 domain-containing protein
CARHR022720	2622.13	0.602	-0.73	0.024	AT1G22360	AtUGT85A2	UDP-glucosyl transferase 85A2
CARHR077650	583.15	0.593	-0.76	0.024	AT3G03610	AT3G03610	ELMO/CED-12 family protein
CARHR272260	1281.69	0.603	-0.73	0.0242	AT5G58430	ATEXO70B1	exocyst subunit exo70 family protein B1
CARHR036230	5640.26	0.61	-0.71	0.0242	AT1G45145	ATTRX5	thioredoxin H5
CARHR163130	6726.36	0.604	-0.73	0.0243	AT3G53180	AT3G53180	glutamate-ammonia ligase-like protein
CARHR070860	109.5	0.542	-0.88	0.0243	AT1G77380	AAP3	amino acid permease 3
CARHR105760	534	0.596	-0.75	0.0243	AT2G15390	FUT4	xyloglucan fucosyltransferase
CARHR071240	8.86	0.318	-1.65	0.0243	AT1G77730	AT1G77730	Pleckstrin homology (PH) domain-containing protein
CARHR285760	74.2	0.53	-0.92	0.0244	AT5G59390	AT5G59390	XH/XS domain-containing protein
CARHR040320	443.03	0.592	-0.76	0.0246	AT1G50260	NTMC2TYPE5.1	N-terminal-transmembrane-C2 domain type 5.1 protein
CARHR248350	1274.57	0.598	-0.74	0.0246	AT4G00290	AT4G00290	Mechanosensitive ion channel protein
CARHR246440	6.71	0.284	-1.82	0.0246	AT4G38030	AT4G38030	Rhamnogalacturonate lyase family protein
CARHR017720	408.11	0.595	-0.75	0.0247	AT1G17147	AT1G17147	VQ motif-containing protein
CARHR047440	162.92	0.562	-0.83	0.0247	AT1G63730	AT1G63730	TIR-NBS-LRR class disease resistance protein
CARHR053630	2024.88	0.604	-0.73	0.0247	AT1G58290	HEMA1	glutamyl-tRNA reductase 1
CARHR244440	1238.92	0.603	-0.73	0.0247	AT4G36040	AT4G36040	chaperone protein dnaJ 11
CARHR268770	29.83	0.458	-1.13	0.025
CARHR077870	119.53	0.554	-0.85	0.0253	AT3G03800	SYP131	syntaxin 1B/2/3
CARHR089300	336.49	0.587	-0.77	0.0253	AT3G14460	AT3G14460	LRR and NB-ARC domain-containing disease resistance protein
CARHR006970	538.12	0.597	-0.74	0.0254	AT1G07250	UGT71C4	UDP-glucosyl transferase 71C4
CARHR241670	479.19	0.593	-0.75	0.0254	AT4G33565	AT4G33565	RING-finger domain-containing protein
CARHR275580	7503.28	0.615	-0.7	0.0256	AT5G61820	AT5G61820	uncharacterized protein
CARHR003070	1646.84	0.601	-0.74	0.0257	AT1G03740	AT1G03740	protein kinase domain-containing protein
CARHR144110	16.19	0.393	-1.35	0.0257	AT2G01554	AT2G01554	uncharacterized protein
CARHR060510	44.6	0.486	-1.04	0.0257
CARHR047120	37.71	0.483	-1.05	0.0258
CARHR157940	6117.56	0.614	-0.7	0.0264
CARHR145750	10.74	0.344	-1.54	0.0266	AT2G03410	AT2G03410	MO25-like protein
CARHR250570	17370.1	0.613	-0.71	0.0266	AT4G02380	SAG21	senescence-associated protein
CARHR078830	119.46	0.554	-0.85	0.0266	AT3G04620	AT3G04620	Alba DNA/RNA-binding protein
CARHR087690	86.08	0.535	-0.9	0.0267	AT3G13100	MRP7	ABC transporter C family member 7
CARHR170070	433.52	0.592	-0.76	0.0267	AT3G59700	ATHLECRK	lectin-receptor kinase
CARHR008750	3762.12	0.603	-0.73	0.0268	AT1G08830	CSD1	Superoxide dismutase [Cu-Zn]
CARHR227980	213.94	0.574	-0.8	0.0268	AT4G21380	ARK3	receptor kinase 3
CARHR029700	651.66	0.599	-0.74	0.0268	AT1G30320	AT1G30320	Remorin family protein
CARHR142580	42.31	0.493	-1.02	0.0268	AT2G47190	ATMYB2	myb domain protein 2
CARHR248720	481.83	0.592	-0.76	0.0269	AT4G00550	DGD2	digalactosyldiacylglycerol synthase 2
CARHR047480	45.51	0.486	-1.04	0.0269
CARHR063730	630.38	0.603	-0.73	0.027	AT1G70520	CRK2	cysteine-rich receptor-like protein kinase 2
CARHR226740	117.96	0.553	-0.85	0.0271
CARHR179460	346.4	0.583	-0.78	0.0271
CARHR270500	131.49	0.554	-0.85	0.0271	AT5G56750	NDL1	N-MYC downregulated-like 1 protein
CARHR090370	242.58	0.583	-0.78	0.0275	AT3G15352	COX17	cytochrome c oxidase subunit XVII assembly protein
CARHR141590	32.25	0.462	-1.11	0.0275	AT2G46310	CRF5	ethylene-responsive transcription factor CRF5
CARHR237120	1217.13	0.604	-0.73	0.0275	AT4G29330	DER1	derlin-1
CARHR204930	154.16	0.573	-0.8	0.0275	AT5G08240	AT5G08240	uncharacterized protein
CARHR107400	838.04	0.598	-0.74	0.0277	AT2G17290	ATCPK6	Calcium-dependent protein kinase family protein
CARHR273300	123.05	0.551	-0.86	0.0277	AT5G59720	HSP18.2	heat shock protein 18.2
CARHR069630	772.02	0.605	-0.72	0.0279	AT1G76090	SMT3	24-methylenesterol C-methyltransferase 3
CARHR205550	42.95	0.489	-1.03	0.0279	AT5G07610	AT5G07610	F-box protein
CARHR061690	7.55	0.297	-1.75	0.0279	AT1G68850	AT1G68850	peroxidase 11
CARHR022670	1137.3	0.602	-0.73	0.0283	AT1G22280	AT1G22280	putative protein phosphatase 2C 9
CARHR177850	60.89	0.516	-0.95	0.0283
CARHR261040	229.18	0.574	-0.8	0.0284	AT4G10040	CYTC-2	cytochrome c-2
CARHR070020	195.37	0.572	-0.81	0.0284	AT1G76460	AT1G76460	RNA recognition motif-containing protein
CARHR225770	446.83	0.596	-0.75	0.0284	AT4G18890	BEH3	BES1/BZR1 homolog 3
CARHR229360	746.27	0.604	-0.73	0.0284
CARHR233120	366.93	0.586	-0.77	0.0285	AT4G25672	CPuORF12	uncharacerized protein
CARHR278170	2308.03	0.617	-0.7	0.0289	AT5G64260	EXL2	protein EXORDIUM like 2
CARHR239770	1074.38	0.606	-0.72	0.0289	AT4G31860	AT4G31860	putative protein phosphatase 2C 60
CARHR186270	1395.78	0.61	-0.71	0.029	AT5G27760	AT5G27760	Hypoxia-responsive family protein
CARHR214370	17.99	0.398	-1.33	0.0293
CARHR089130	1614.23	0.62	-0.69	0.0295	AT3G14225	GLIP4	GDSL esterase/lipase 4
CARHR110850	662.04	0.597	-0.75	0.0295	AT2G20320	AT2G20320	DENN (AEX-3) domain-containing protein
CARHR133970	843.96	0.603	-0.73	0.0296	AT2G39210	AT2G39210	major facilitator protein
[truncated: 166 more rows]

## Sheet: CUC1 responsive leaf genes
Table S1. Time-course transcriptome analysis of Cardamine hirsuta RCOp::LhGR; 6xOp::ChCUC1:Venus
[truncated: 1,177 more rows]
