# Supplementary material for: A CUC1/auxin genetic module links cell polarity to patterned tissue growth and leaf shape diversity in crucifer plants
Source: Proc Natl Acad Sci U S A. 2024 Jun 21;121(26):e2321877121. doi: 10.1073/pnas.2321877121 (PMC11214078; doi:10.1073/pnas.2321877121)
Supplement: Supplementary file 3 — Dataset S02 (XLSX) [file pnas.2321877121.sd02.xlsx]

## Sheet: ChCUC1 ChIP-seq Peaks
Table S2. Enrichment peaks and their associated genes identified by ChCUC1 ChIP-seq and DAP-seq
1. Category of gene structure: promoter (-3kb to -1kb), promoter-TSS (-1kb to +100bp), CDS Exons, Introns, TTS ( -100 bp to +1kb), Intergenic
PeakID	Chr	Start	End	Strand	Peak.Score	Focus.Ratio.Region.Size	Annotation	Distance.to.TSS	Nearest.PromoterID	Entrez.ID	Ath_ID
1	Chr4	6541848	6543950	+	1000	NA	Intergenic	5575	CARHR116930.1	CARHR116930	NA
2	Chr3	23438584	23441928	+	1000	NA	TTS (CARHR111700.1)	1864	CARHR111700.1	CARHR111700	NA
3	Chr3	5872286	5873447	+	1000	NA	exon (CARHR092310.1, exon 5 of 5)	2580	CARHR092310.1	CARHR092310	AT3G17060
4	Chr1	1525223	1526504	+	1000	NA	exon (CARHR004590.1, exon 1 of 2)	859	CARHR004590.1	CARHR004590	NA
5	Chr3	7335353	7336190	+	1000	NA	exon (CARHR096220.1, exon 2 of 2)	331	CARHR096220.1	CARHR096220	AT3G20470
6	Chr5	15301164	15306028	+	1000	NA	Intergenic	5853	CARHR157470.1	CARHR157470	AT3G48720
7	Chr2	3352161	3358218	+	1000	NA	Intergenic	-8166	CARHR052660.1	CARHR052660	NA
8	Chr1	1392830	1393605	+	1000	NA	exon (CARHR004180.1, exon 9 of 9)	297	CARHR004190.1	CARHR004190	NA
9	Chr5	9080398	9087135	+	1000	NA	Intergenic	24461	CARHR152910.1	CARHR152910	NA
10	Chr5	15227770	15232069	+	1000	NA	Intergenic	8543	CARHR157320.3	CARHR157320	NA
11	NSCAFA.595I	19730	20547	+	1000	NA	exon (CARHR288990.1, exon 2 of 2)	597	CARHR288990.1	CARHR288990	NA
12	Chr4	20215973	20216951	+	1000	NA	TTS (CARHR136370.1)	182	CARHR136360.1	CARHR136360	NA
13	Chr8	5634613	5635269	+	1000	NA	promoter (CARHR257750.1)	-1719	CARHR257750.1	CARHR257750	NA
14	Chr4	22738144	22738784	+	1000	NA	promoter-TSS (CARHR143130.1)	307	CARHR143140.1	CARHR143140	AT2G47770
15	Chr2	18391979	18392979	+	1000	NA	exon (CARHR070050.1, exon 1 of 1)	370	CARHR070050.1	CARHR070050	AT1G76500
16	Chr3	5895404	5896217	+	1000	NA	exon (CARHR092360.2, exon 1 of 1)	277	CARHR092360.2	CARHR092360	NA
17	Chr6	11147820	11148788	+	1000	NA	Intergenic	-50585	CARHR184160.1	CARHR184160	AT5G48170
18	Chr7	9975	12292	+	1000	NA	TTS (CARHR212410.1)	4908	CARHR212400.1	CARHR212400	NA
19	Chr1	22245337	22246052	+	1000	NA	promoter-TSS (CARHR038340.1)	-496	CARHR038340.1	CARHR038340	NA
20	Chr7	22707962	22709451	+	1000	NA	exon (CARHR246030.1, exon 1 of 1)	849	CARHR246030.1	CARHR246030	AT4G37650
21	Chr4	16582936	16583635	+	1000	NA	exon (CARHR128170.1, exon 2 of 2)	1204	CARHR128170.1	CARHR128170	AT2G34080
22	Chr3	10915366	10916150	+	1000	NA	Intergenic	-5341	CARHR102130.1	CARHR102130	NA
23	scaffold1271	187552	188902	+	1000	NA	exon (CARHR294460.1, exon 2 of 4)	937	CARHR294460.1	CARHR294460	AT4G38770
24	Chr1	13611901	13612520	+	1000	NA	exon (CARHR033130.1, exon 1 of 1)	197	CARHR033130.1	CARHR033130	AT1G33760
25	Chr6	14185659	14186902	+	1000	NA	promoter (CARHR186370.1)	-2957	CARHR186370.1	CARHR186370	NA
26	NSCAFA.214I	157764	158363	+	1000	NA	exon (CARHR285680.1, exon 1 of 2)	178	CARHR285680.1	CARHR285680	AT5G59310
27	Chr4	22808426	22809528	+	1000	NA	exon (CARHR143380.1, exon 3 of 3)	877	CARHR143380.1	CARHR143380	NA
28	Chr7	20743149	20743801	+	1000	NA	exon (CARHR240690.1, exon 1 of 8)	571	CARHR240690.2	CARHR240690	AT4G32710
29	Chr4	18283022	18283560	+	1000	NA	Intergenic	-4612	CARHR131730.1	CARHR131730	AT2G37820
30	NSCAFB.128	412037	413811	+	1000	NA	Intergenic	6988	CARHR289880.1	CARHR289880	NA
31	Chr6	6419409	6423799	+	1000	NA	promoter (CARHR181500.1)	-2422	CARHR181500.1	CARHR181500	NA
32	NSCAFA.466	25290	26921	+	1000	NA	NA	NA	NA	NA	NA
33	Chr7	21261779	21262935	+	1000	NA	exon (CARHR242100.1, exon 1 of 1)	1499	CARHR242100.1	CARHR242100	AT4G33970
34	Chr7	12171335	12172037	+	1000	NA	exon (CARHR220650.1, exon 1 of 1)	362	CARHR220650.1	CARHR220650	AT4G14440
35	Chr1	23193932	23194677	+	1000	NA	intron (CARHR039800.1, intron 1 of 2)	439	CARHR039800.1	CARHR039800	AT1G49750
36	Chr8	5838816	5841020	+	1000	NA	Intergenic	4953	CARHR257870.1	CARHR257870	AT5G50430
37	Chr2	11503267	11504332	+	1000	NA	Intergenic	-25494	CARHR057980.1	CARHR057980	NA
38	Chr8	20395908	20396677	+	1000	NA	exon (CARHR281030.1, exon 1 of 1)	1054	CARHR281030.1	CARHR281030	AT5G66690
39	Chr7	22260581	22261855	+	1000	NA	exon (CARHR244900.1, exon 2 of 2)	643	CARHR244900.1	CARHR244900	AT4G36600
40	Chr3	19329422	19330681	+	1000	NA	intron (CARHR106210.1, intron 2 of 2)	1744	CARHR106210.1	CARHR106210	AT2G15880
41	Chr5	2027570	2028782	+	1000	NA	promoter (CARHR147580.1)	-1586	CARHR147580.1	CARHR147580	AT3G26570
42	Chr3	13983480	13984294	+	1000	NA	Intergenic	-64261	CARHR104260.1	CARHR104260	NA
43	Chr8	6157244	6159243	+	1000	NA	Intergenic	-13081	CARHR258140.1	CARHR258140	AT5G50360
44	Chr6	5783808	5788183	+	1000	NA	promoter (CARHR181190.1)	-2409	CARHR181190.1	CARHR181190	NA
45	Chr7	2455791	2456858	+	1000	NA	Intergenic	5443	CARHR215640.1	CARHR215640	NA
46	Chr3	22555215	22558680	+	1000	NA	Intergenic	-12712	CARHR109870.2	CARHR109870	AT2G19430
47	Chr4	22505845	22506507	+	1000	NA	exon (CARHR142530.1, exon 2 of 2)	534	CARHR142530.1	CARHR142530	NA
48	Chr7	22477309	22479142	+	1000	NA	promoter (CARHR245530.1)	-2061	CARHR245530.1	CARHR245530	AT4G36970
49	Chr3	21090258	21093038	+	1000	NA	promoter (CARHR107950.1)	-2846	CARHR107950.1	CARHR107950	NA
50	NSCAFB.1385	211	1372	+	1000	NA	NA	NA	NA	NA	NA
51	Chr7	22606853	22608218	+	1000	NA	exon (CARHR245800.1, exon 1 of 1)	866	CARHR245800.1	CARHR245800	AT4G37420
52	Chr4	22283397	22284494	+	1000	NA	exon (CARHR141970.1, exon 1 of 1)	525	CARHR141970.1	CARHR141970	AT2G46630
53	Chr3	14089483	14091047	+	1000	NA	Intergenic	-6650	CARHR104290.1	CARHR104290	NA
54	Chr3	8065903	8066802	+	1000	NA	exon (CARHR098010.1, exon 1 of 2)	476	CARHR098010.1	CARHR098010	AT3G22120
55	Chr1	16874746	16881648	+	1000	NA	Intergenic	47408	CARHR034720.1	CARHR034720	AT1G37130
56	Chr4	5843483	5846618	+	1000	NA	Intergenic	-16825	CARHR116380.1	CARHR116380	AT2G25250
57	Chr7	15029424	15030260	+	1000	NA	TTS (CARHR225750.1)	1496	CARHR225750.1	CARHR225750	NA
58	Chr6	21847954	21848539	+	1000	NA	exon (CARHR205630.1, exon 1 of 1)	336	CARHR205630.1	CARHR205630	AT5G07500
59	Chr4	14131077	14132136	+	1000	NA	exon (CARHR122470.1, exon 8 of 11)	2292	CARHR122470.1	CARHR122470	AT2G29210
60	Chr7	4212645	4218421	+	1000	NA	Intergenic	12592	CARHR216840.1	CARHR216840	AT5G35735
61	Chr3	20005530	20006426	+	1000	NA	Intergenic	-18999	CARHR106780.1	CARHR106780	AT2G16580
62	Chr3	18545076	18545791	+	1000	NA	Intergenic	-35795	CARHR105810.1	CARHR105810	NA
63	Chr2	8521985	8524126	+	1000	NA	Intergenic	-5619	CARHR056280.1	CARHR056280	AT1G64880
64	Chr2	5231447	5237995	+	1000	NA	Intergenic	-6016	CARHR054500.1	CARHR054500	NA
65	Chr7	19239692	19240257	+	1000	NA	exon (CARHR236750.1, exon 1 of 1)	220	CARHR236750.1	CARHR236750	AT4G29020
66	Chr6	3522020	3523382	+	1000	NA	intron (CARHR179020.4, intron 5 of 5)	5052	CARHR179020.5	CARHR179020	NA
67	Chr4	22639070	22639856	+	1000	NA	promoter (CARHR142850.1)	-2140	CARHR142850.1	CARHR142850	AT2G47460
68	Chr7	21909307	21910876	+	1000	NA	exon (CARHR243950.1, exon 1 of 1)	751	CARHR243950.1	CARHR243950	NA
69	Chr1	17677156	17677975	+	1000	NA	Intergenic	-59772	CARHR034840.1	CARHR034840	NA
70	Chr4	13734511	13735885	+	1000	NA	exon (CARHR122010.1, exon 1 of 1)	757	CARHR122010.1	CARHR122010	AT2G28850
71	Chr3	18088181	18088717	+	1000	NA	Intergenic	-11258	CARHR105640.1	CARHR105640	AT2G15270
72	Chr3	12464794	12465633	+	1000	NA	intron (CARHR103430.1, intron 1 of 5)	252	CARHR103430.1	CARHR103430	NA
73	Chr7	2395835	2396496	+	1000	NA	TTS (CARHR215540.1)	2848	CARHR215540.1	CARHR215540	NA
74	Chr1	20016192	20017041	+	1000	NA	exon (CARHR035870.1, exon 1 of 1)	502	CARHR035870.1	CARHR035870	AT1G44191
75	Chr4	16739430	16740534	+	1000	NA	exon (CARHR128590.1, exon 1 of 1)	605	CARHR128590.1	CARHR128590	AT2G34500
76	Chr3	16108661	16110209	+	1000	NA	Intergenic	44238	CARHR105030.1	CARHR105030	NA
77	Chr4	13285716	13287847	+	1000	NA	Intergenic	-4997	CARHR121520.1	CARHR121520	AT2G28510
78	Chr2	1172696	1173405	+	1000	NA	exon (CARHR048580.1, exon 1 of 1)	449	CARHR048580.1	CARHR048580	NA
79	Chr4	21204142	21205103	+	1000	NA	exon (CARHR138990.1, exon 1 of 4)	548	CARHR138990.1	CARHR138990	AT2G43800
80	Chr7	3519718	3522104	+	1000	NA	TTS (CARHR216320.1)	163	CARHR216340.1	CARHR216340	NA
81	Chr3	22606097	22606667	+	1000	NA	exon (CARHR109940.1, exon 1 of 5)	322	CARHR109940.1	CARHR109940	AT2G19500
82	Chr8	3582883	3583551	+	1000	NA	TTS (CARHR255650.2)	1140	CARHR255660.2	CARHR255660	AT4G10950
83	Chr3	12742779	12744600	+	1000	NA	promoter (CARHR103630.3)	-2908	CARHR103630.3	CARHR103630	AT2G06005
84	Chr8	16535960	16540385	+	1000	NA	Intergenic	-6603	CARHR270700.1	CARHR270700	AT5G56960
85	Chr6	22784790	22785487	+	1000	NA	exon (CARHR208290.1, exon 1 of 4)	383	CARHR208290.1	CARHR208290	AT5G04970
86	Chr1	12532904	12534551	+	1000	NA	Intergenic	-16008	CARHR031910.1	CARHR031910	NA
87	Chr1	17495399	17498385	+	1000	NA	Intergenic	-92213	CARHR034830.1	CARHR034830	AT1G41830
88	Chr6	3957977	3959690	+	1000	NA	Intergenic	-6954	CARHR179570.1	CARHR179570	AT5G43860
89	Chr2	4617683	4618372	+	1000	NA	promoter (CARHR054080.1)	-2277	CARHR054080.1	CARHR054080	NA
90	Chr8	6337225	6338567	+	1000	NA	exon (CARHR258250.1, exon 1 of 1)	727	CARHR258250.1	CARHR258250	AT5G50300
91	NSCAFA.833	791	1695	+	1000	NA	promoter-TSS (CARHR289390.1)	-583	CARHR289390.1	CARHR289390	AT2G30400
92	NSCAFB.457	14732	16120	+	1000	NA	NA	NA	NA	NA	NA
93	Chr8	4696	6070	+	1000	NA	exon (CARHR247980.1, exon 1 of 2)	795	CARHR247980.1	CARHR247980	NA
94	Chr5	14635663	14637772	+	1000	NA	Intergenic	-9319	CARHR156290.1	CARHR156290	AT3G47610
95	Chr3	904753	905852	+	1000	NA	exon (CARHR077730.1, exon 2 of 3)	558	CARHR077730.1	CARHR077730	AT3G03670
96	Chr8	5966687	5967550	+	1000	NA	TTS (CARHR257970.1)	190	CARHR257960.1	CARHR257960	NA
97	Chr1	7592914	7594108	+	1000	NA	exon (CARHR021700.1, exon 1 of 2)	720	CARHR021700.1	CARHR021700	AT1G21310
98	Chr8	10727620	10729030	+	1000	NA	Intergenic	11004	CARHR260590.1	CARHR260590	NA
99	Chr8	20561097	20562774	+	1000	NA	exon (CARHR281530.1, exon 1 of 1)	941	CARHR281530.1	CARHR281530	AT5G66200
100	Chr1	7545855	7546537	+	1000	NA	exon (CARHR021590.1, exon 1 of 1)	353	CARHR021590.1	CARHR021590	AT1G21140
101	Chr6	13463809	13464432	+	1000	NA	promoter (CARHR185220.1)	-1470	CARHR185220.1	CARHR185220	AT4G09465
102	NSCAFA.420	56890	57884	+	1000	NA	Intergenic	-8207	CARHR288030.2	CARHR288030	AT5G49580
103	Chr1	17028341	17032408	+	1000	NA	Intergenic	-9528	CARHR034740.1	CARHR034740	NA
104	Chr3	3353376	3354610	+	1000	NA	exon (CARHR085160.1, exon 2 of 4)	517	CARHR085160.1	CARHR085160	AT3G10600
105	Chr2	6721598	6722427	+	1000	NA	Intergenic	-12613	CARHR055570.1	CARHR055570	NA
106	Chr6	11653541	11655269	+	1000	NA	promoter-TSS (CARHR184360.1)	-252	CARHR184360.1	CARHR184360	NA
107	Chr7	15289072	15290500	+	1000	NA	exon (CARHR226250.1, exon 1 of 1)	720	CARHR226250.1	CARHR226250	AT4G19460
108	Chr5	14501319	14501885	+	1000	NA	exon (CARHR156040.1, exon 1 of 3)	345	CARHR156040.1	CARHR156040	AT3G47400
109	Chr4	20970409	20972171	+	1000	NA	promoter (CARHR138230.2)	-2244	CARHR138230.2	CARHR138230	AT2G43160
110	Chr6	6664596	6665669	+	1000	NA	Intergenic	-15309	CARHR181630.1	CARHR181630	NA
111	Chr7	11336476	11341422	+	1000	NA	Intergenic	-6507	CARHR219870.1	CARHR219870	AT3G07850
112	Chr1	1876771	1877827	+	1000	NA	exon (CARHR005520.1, exon 1 of 1)	1102	CARHR005520.1	CARHR005520	AT1G06000
113	Chr4	13302051	13305376	+	1000	NA	Intergenic	-15273	CARHR121530.1	CARHR121530	AT2G28520
114	scaffold1271	163840	164464	+	1000	NA	exon (CARHR294400.1, exon 1 of 1)	372	CARHR294400.1	CARHR294400	AT4G38680
115	Chr4	214587	215758	+	1000	NA	exon (CARHR111850.2, exon 4 of 6)	1000	CARHR111850.1	CARHR111850	AT2G20960
116	Chr8	14271524	14274012	+	1000	NA	promoter (CARHR265770.1)	-2116	CARHR265770.1	CARHR265770	AT5G52840
117	Chr2	17762638	17763299	+	1000	NA	exon (CARHR068340.1, exon 2 of 2)	441	CARHR068340.1	CARHR068340	AT1G75030
118	Chr2	4130270	4131193	+	1000	NA	Intergenic	-5029	CARHR053630.1	CARHR053630	AT1G58290
119	Chr8	13055805	13056315	+	1000	NA	Intergenic	4883	CARHR263830.1	CARHR263830	NA
120	Chr2	6486154	6487536	+	1000	NA	Intergenic	13166	CARHR055510.1	CARHR055510	AT1G54410
121	Chr6	19370460	19371037	+	1000	NA	exon (CARHR198620.1, exon 2 of 2)	441	CARHR198620.2	CARHR198620	AT5G14690
122	Chr1	6045919	6046757	+	1000	NA	exon (CARHR017400.1, exon 1 of 1)	471	CARHR017400.1	CARHR017400	AT1G16905
123	Chr3	1999322	2000038	+	1000	NA	Intergenic	5740	CARHR080970.1	CARHR080970	AT3G06440
124	Chr5	1089109	1091160	+	1000	NA	promoter-TSS (CARHR145720.1)	-747	CARHR145720.1	CARHR145720	NA
125	Chr2	17406962	17407808	+	1000	NA	exon (CARHR067270.1, exon 2 of 2)	1335	CARHR067270.1	CARHR067270	AT1G74110
126	Chr2	1051816	1052635	+	1000	NA	Intergenic	-6062	CARHR048290.3	CARHR048290	NA
127	Chr5	17943577	17944690	+	1000	NA	exon (CARHR163620.1, exon 2 of 5)	704	CARHR163620.1	CARHR163620	AT3G53720
128	Chr8	13842673	13844032	+	1000	NA	exon (CARHR264990.1, exon 1 of 1)	869	CARHR264990.1	CARHR264990	AT5G52050
129	Chr2	3763886	3764859	+	1000	NA	exon (CARHR053170.1, exon 8 of 8)	1324	CARHR053190.1	CARHR053190	NA
130	Chr1	15044125	15048749	+	1000	NA	Intergenic	-159440	CARHR034120.1	CARHR034120	NA
131	Chr3	22152983	22155003	+	1000	NA	Intergenic	9528	CARHR109440.1	CARHR109440	AT2G18876
132	Chr6	21758697	21760811	+	1000	NA	TTS (CARHR205410.3)	3596	CARHR205410.3	CARHR205410	AT5G07740
133	Chr1	5701538	5703159	+	1000	NA	exon (CARHR016270.1, exon 5 of 14)	2151	CARHR016270.2	CARHR016270	AT1G15780
134	NSCAFC.147	12696	13580	+	1000	NA	Intergenic	-29165	CARHR292740.1	CARHR292740	AT1G33890
135	NSCAFA.449	390	1083	+	1000	NA	Intergenic	-34099	CARHR288350.1	CARHR288350	AT1G35180
136	Chr2	8355708	8356359	+	1000	NA	Intergenic	-20624	CARHR056220.1	CARHR056220	NA
137	Chr8	14193348	14194069	+	1000	NA	Intergenic	14447	CARHR265670.1	CARHR265670	NA
138	Chr6	14586595	14587198	+	1000	NA	Intergenic	-6833	CARHR187090.1	CARHR187090	NA
139	Chr2	10920724	10921493	+	1000	NA	Intergenic	-17540	CARHR057690.1	CARHR057690	NA
140	Chr5	12529629	12530600	+	1000	NA	Intergenic	4486	CARHR153790.1	CARHR153790	NA
141	Chr4	13720693	13723332	+	1000	NA	Intergenic	-6099	CARHR122000.1	CARHR122000	AT2G28840
142	Chr1	8571050	8571951	+	1000	NA	exon (CARHR024180.1, exon 2 of 2)	540	CARHR024180.1	CARHR024180	AT1G23760
143	Chr5	17100074	17101010	+	1000	NA	exon (CARHR161440.1, exon 2 of 2)	340	CARHR161440.1	CARHR161440	AT3G51810
144	NSCAFC.76	246642	248052	+	1000	NA	Intergenic	-7006	CARHR292990.1	CARHR292990	AT2G23360
145	Chr6	8497677	8498896	+	1000	NA	Intergenic	-22058	CARHR182850.1	CARHR182850	AT5G48870
146	Chr5	12651997	12655552	+	1000	NA	Intergenic	14715	CARHR153850.1	CARHR153850	NA
147	Chr2	4176282	4177048	+	1000	NA	exon (CARHR053690.1, exon 1 of 1)	347	CARHR053690.1	CARHR053690	NA
148	NSCAFA.442	29744	31048	+	1000	NA	Intergenic	5156	CARHR288220.1	CARHR288220	NA
149	Chr5	12303367	12304198	+	1000	NA	Intergenic	-16022	CARHR153750.1	CARHR153750	AT3G42790
150	Chr2	7045625	7047151	+	1000	NA	Intergenic	-4960	CARHR055650.1	CARHR055650	NA
151	Chr8	18413130	18414341	+	1000	NA	promoter-TSS (CARHR275660.1)	-822	CARHR275660.2	CARHR275660	NA
152	Chr4	21934289	21934895	+	1000	NA	exon (CARHR141000.1, exon 1 of 5)	336	CARHR141000.1	CARHR141000	AT2G45750
153	Chr1	5619755	5620314	+	1000	NA	exon (CARHR016110.1, exon 1 of 2)	247	CARHR016110.1	CARHR016110	AT1G15550
154	Chr5	20126379	20127449	+	1000	NA	exon (CARHR169650.1, exon 1 of 2)	697	CARHR169650.1	CARHR169650	NA
155	Chr8	11502673	11503450	+	1000	NA	TTS (CARHR261540.2)	14860	CARHR261540.2	CARHR261540	NA
156	Chr8	17205659	17206233	+	1000	NA	exon (CARHR272330.1, exon 1 of 1)	301	CARHR272330.1	CARHR272330	AT5G58500
157	Chr1	3641595	3643492	+	1000	NA	exon (CARHR010530.1, exon 6 of 14)	2582	CARHR010530.1	CARHR010530	AT1G10390
158	Chr7	20708713	20709940	+	1000	NA	exon (CARHR240610.1, exon 2 of 25)	1312	CARHR240610.1	CARHR240610	AT4G32640
159	Chr4	20968428	20969739	+	1000	NA	exon (CARHR138220.1, exon 1 of 3)	890	CARHR138220.1	CARHR138220	NA
160	Chr4	17276092	17276628	+	1000	NA	exon (CARHR129940.1, exon 1 of 1)	344	CARHR129940.1	CARHR129940	AT2G35700
161	NSCAFC.123	5451	7639	+	1000	NA	Intergenic	-50637	CARHR292710.1	CARHR292710	NA
162	Chr1	16620825	16624337	+	1000	NA	Intergenic	-126937	CARHR034690.1	CARHR034690	AT1G38131
163	Chr4	2789843	2790816	+	1000	NA	Intergenic	-22346	CARHR114760.1	CARHR114760	NA
164	NSCAFA.386	32279	34111	+	1000	NA	Intergenic	27858	CARHR287480.1	CARHR287480	NA
165	Chr4	11202552	11204578	+	1000	NA	Intergenic	-23528	CARHR119770.1	CARHR119770	AT2G27260
166	Chr1	7421123	7422162	+	1000	NA	exon (CARHR021330.1, exon 1 of 1)	460	CARHR021330.1	CARHR021330	AT1G20900
167	Chr4	1873399	1873914	+	1000	NA	exon (CARHR114380.1, exon 1 of 2)	291	CARHR114380.1	CARHR114380	AT2G23130
168	Chr5	18424660	18425308	+	1000	NA	exon (CARHR164920.1, exon 1 of 4)	244	CARHR164920.1	CARHR164920	AT3G54940
169	Chr2	8160348	8160913	+	1000	NA	Intergenic	2881	CARHR056200.1	CARHR056200	NA
170	Chr6	19664196	19665554	+	1000	NA	TTS (CARHR199490.1)	578	CARHR199500.1	CARHR199500	AT5G13930
171	Chr6	14733630	14734241	+	1000	NA	promoter-TSS (CARHR187340.1)	-972	CARHR187340.1	CARHR187340	AT5G26060
172	Chr5	18515528	18517238	+	1000	NA	exon (CARHR165160.1, exon 1 of 1)	731	CARHR165160.1	CARHR165160	AT3G55130
173	Chr4	13655389	13656059	+	1000	NA	exon (CARHR121930.1, exon 1 of 1)	282	CARHR121930.1	CARHR121930	AT2G28790
174	Chr5	7066483	7067652	+	1000	NA	promoter (CARHR152130.1)	-2457	CARHR152130.1	CARHR152130	NA
175	Chr3	5336125	5336676	+	1000	NA	exon (CARHR090770.1, exon 2 of 4)	759	CARHR090770.1	CARHR090770	AT3G15680
176	NSCAFC.101	270251	271101	+	1000	NA	Intergenic	-31371	CARHR292320.1	CARHR292320	AT1G66150
177	Chr3	4434505	4435194	+	1000	NA	TTS (CARHR088350.1)	210	CARHR088360.1	CARHR088360	NA
178	Chr3	105928	106408	+	1000	NA	TTS (CARHR075210.1)	174	CARHR075220.1	CARHR075220	NA
179	Chr6	10315607	10316525	+	1000	NA	exon (CARHR183730.1, exon 1 of 1)	520	CARHR183730.1	CARHR183730	AT5G48430
180	Chr7	10134082	10135374	+	1000	NA	Intergenic	6562	CARHR219010.1	CARHR219010	NA
181	Chr6	4020339	4021433	+	1000	NA	Intergenic	7160	CARHR179620.1	CARHR179620	NA
182	Chr5	4992296	4994960	+	1000	NA	Intergenic	-9606	CARHR151090.1	CARHR151090	NA
183	Chr3	20012889	20016448	+	1000	NA	Intergenic	-13717	CARHR106790.1	CARHR106790	AT2G16592
184	Chr3	17499465	17501943	+	1000	NA	Intergenic	-40273	CARHR105340.1	CARHR105340	NA
185	Chr2	1563002	1564178	+	1000	NA	Intergenic	2896	CARHR049430.1	CARHR049430	AT1G62450
186	Chr7	5893385	5896762	+	1000	NA	Intergenic	38771	CARHR217620.3	CARHR217620	AT5G35560
187	Chr7	5601302	5602118	+	1000	NA	promoter-TSS (CARHR217510.1)	-930	CARHR217510.1	CARHR217510	NA
188	Chr5	18313355	18314912	+	1000	NA	exon (CARHR164620.1, exon 1 of 1)	780	CARHR164620.1	CARHR164620	AT3G54700
189	Chr2	9956242	9959665	+	1000	NA	Intergenic	46691	CARHR057170.1	CARHR057170	NA
190	Chr2	8051568	8053110	+	1000	NA	exon (CARHR056130.1, exon 1 of 1)	688	CARHR056130.1	CARHR056130	AT1G64780
191	scaffold154	5221	5855	+	1000	NA	NA	NA	NA	NA	NA
192	Chr3	19302575	19305714	+	1000	NA	Intergenic	2673	CARHR106190.1	CARHR106190	AT2G15830
193	Chr3	17636914	17638510	+	1000	NA	Intergenic	27514	CARHR105350.1	CARHR105350	NA
194	Chr8	5346207	5346868	+	1000	NA	Intergenic	5916	CARHR257540.1	CARHR257540	NA
195	Chr7	6214108	6217170	+	1000	NA	promoter (CARHR217810.1)	-2603	CARHR217810.1	CARHR217810	AT5G35630
196	Chr3	21704458	21709046	+	1000	NA	Intergenic	-16583	CARHR108900.1	CARHR108900	AT4G20450
197	Chr2	9346380	9347105	+	1000	NA	Intergenic	-6824	CARHR056740.1	CARHR056740	NA
198	Chr2	19589689	19590363	+	1000	NA	exon (CARHR073010.1, exon 1 of 31)	488	CARHR073010.1	CARHR073010	AT1G79350
199	Chr3	21598924	21601060	+	1000	NA	promoter (CARHR108740.1)	-1726	CARHR108740.1	CARHR108740	NA
200	Chr3	13924510	13927139	+	1000	NA	Intergenic	-6198	CARHR104260.1	CARHR104260	NA
201	Chr2	20128418	20130707	+	1000	NA	TTS (CARHR074630.1)	2073	CARHR074660.1	CARHR074660	AT1G79850
202	Chr6	24244698	24245435	+	1000	NA	exon (CARHR212190.1, exon 1 of 1)	383	CARHR212190.1	CARHR212190	AT5G01840
203	Chr7	4081165	4081834	+	1000	NA	Intergenic	-9632	CARHR216760.2	CARHR216760	AT5G35840
204	Chr6	3699244	3701243	+	1000	NA	Intergenic	-8371	CARHR179230.1	CARHR179230	AT5G44060
205	Chr5	9207090	9210117	+	1000	NA	Intergenic	-71084	CARHR152940.2	CARHR152940	AT3G44160
206	Chr2	1692886	1693468	+	1000	NA	Intergenic	-9529	CARHR049700.1	CARHR049700	NA
207	Chr2	17132281	17133189	+	1000	NA	Intergenic	4370	CARHR066520.1	CARHR066520	AT1G73500
208	Chr4	5408008	5411222	+	1000	NA	Intergenic	-8557	CARHR116030.1	CARHR116030	AT2G25420
209	Chr7	11964242	11964993	+	1000	NA	exon (CARHR220480.1, exon 2 of 3)	1414	CARHR220480.1	CARHR220480	AT4G14300
210	Chr7	16045447	16046588	+	1000	NA	intron (CARHR228050.3, intron 1 of 2)	1625	CARHR228050.3	CARHR228050	NA
211	Chr3	10377188	10378030	+	1000	NA	promoter-TSS (CARHR101620.1)	-82	CARHR101620.1	CARHR101620	NA
212	Chr8	18690256	18691770	+	1000	NA	Intergenic	-4025	CARHR276350.2	CARHR276350	AT5G62570
213	Chr4	3810632	3811476	+	1000	NA	Intergenic	90137	CARHR115250.1	CARHR115250	NA
214	Chr2	8985554	8986521	+	1000	NA	Intergenic	6200	CARHR056530.3	CARHR056530	AT1G65040
215	Chr2	4302273	4303036	+	1000	NA	Intergenic	-5279	CARHR053780.1	CARHR053780	NA
216	Chr2	13433663	13434454	+	1000	NA	Intergenic	-5159	CARHR059460.1	CARHR059460	AT1G67050
217	Chr7	8795036	8795934	+	1000	NA	Intergenic	-10203	CARHR218500.1	CARHR218500	AT4G13080
218	Chr2	11518059	11519169	+	1000	NA	Intergenic	18424	CARHR057990.2	CARHR057990	AT2G03820
219	Chr5	6396059	6397966	+	1000	NA	Intergenic	38223	CARHR151870.1	CARHR151870	AT3G28860
220	Chr2	17162397	17163584	+	1000	NA	exon (CARHR066610.1, exon 1 of 6)	574	CARHR066610.1	CARHR066610	AT1G73590
221	Chr4	8058091	8060118	+	1000	NA	Intergenic	44009	CARHR118380.1	CARHR118380	NA
222	Chr8	18097315	18098020	+	1000	NA	exon (CARHR274740.1, exon 5 of 5)	1372	CARHR274740.1	CARHR274740	AT5G61030
223	Chr4	10108082	10109275	+	1000	NA	Intergenic	19437	CARHR119110.1	CARHR119110	AT2G26940
224	Chr4	8455659	8457033	+	1000	NA	Intergenic	2015	CARHR118500.2	CARHR118500	AT2G26500
225	Chr3	16943228	16944239	+	1000	NA	Intergenic	-68839	CARHR105140.1	CARHR105140	NA
226	Chr1	10236977	10237609	+	1000	NA	exon (CARHR027850.1, exon 1 of 1)	267	CARHR027850.1	CARHR027850	AT1G28360
227	Chr5	8112167	8113844	+	1000	NA	Intergenic	-18534	CARHR152520.1	CARHR152520	NA
228	Chr6	8057725	8058891	+	1000	NA	exon (CARHR182580.1, exon 2 of 2)	861	CARHR182580.1	CARHR182580	AT5G49130
229	Chr3	6638386	6639266	+	1000	NA	promoter (CARHR094430.1)	-1796	CARHR094430.1	CARHR094430	AT3G19010
230	Chr6	8715249	8716932	+	1000	NA	Intergenic	38458	CARHR182950.1	CARHR182950	AT5G48790
231	Chr1	15796334	15797270	+	1000	NA	Intergenic	6560	CARHR034330.1	CARHR034330	AT1G35560
232	Chr2	3265814	3269542	+	1000	NA	Intergenic	5667	CARHR052530.1	CARHR052530	NA
233	Chr5	3327589	3328259	+	1000	NA	promoter-TSS (CARHR149480.1)	-990	CARHR149480.1	CARHR149480	NA
234	Chr7	19241811	19242313	+	1000	NA	Intergenic	1878	CARHR236760.1	CARHR236760	AT4G29033
235	Chr6	6909357	6911836	+	1000	NA	Intergenic	38044	CARHR181780.1	CARHR181780	AT5G42610
236	Chr4	6735867	6740224	+	1000	NA	Intergenic	5946	CARHR117060.1	CARHR117060	NA
237	Chr3	9871711	9872944	+	1000	NA	Intergenic	5441	CARHR100920.1	CARHR100920	NA
238	Chr3	12584064	12584786	+	1000	NA	Intergenic	37537	CARHR103510.1	CARHR103510	NA
239	NSCAFA.384	42111	43968	+	1000	NA	Intergenic	-11613	CARHR287470.2	CARHR287470	AT2G16660
240	NSCAFC.115	208054	212647	+	1000	NA	Intergenic	-5844	CARHR292650.1	CARHR292650	AT1G65340
241	NSCAFA.188	21312	22758	+	1000	NA	Intergenic	-5864	CARHR284750.1	CARHR284750	AT2G14760
242	NSCAFA.124I	175481	176262	+	1000	NA	Intergenic	3234	CARHR283930.1	CARHR283930	NA
243	Chr8	7688621	7689717	+	1000	NA	Intergenic	-92023	CARHR259040.2	CARHR259040	AT5G49730
244	Chr3	16449648	16450604	+	1000	NA	Intergenic	-94518	CARHR105090.1	CARHR105090	NA
245	Chr5	9009967	9012904	+	1000	NA	Intergenic	-20045	CARHR152900.1	CARHR152900	AT3G44110
246	Chr5	6482477	6483122	+	1000	NA	Intergenic	5060	CARHR151900.7	CARHR151900	NA
247	Chr8	13386792	13389743	+	1000	NA	Intergenic	13756	CARHR264280.1	CARHR264280	NA
248	Chr6	7618407	7622876	+	1000	NA	Intergenic	-5522	CARHR182160.1	CARHR182160	NA
249	NSCAFC.98	155113	159006	+	1000	NA	Intergenic	12181	CARHR293220.1	CARHR293220	NA
250	Chr2	19887653	19888284	+	1000	NA	exon (CARHR073930.1, exon 1 of 1)	380	CARHR073930.1	CARHR073930	AT1G80580
251	Chr8	2981817	2982523	+	1000	NA	promoter (CARHR254670.1)	-2183	CARHR254670.1	CARHR254670	AT4G11690
252	Chr2	9598747	9601985	+	1000	NA	Intergenic	-9447	CARHR056920.1	CARHR056920	AT1G65270
253	NSCAFC.101	311239	312253	+	1000	NA	Intergenic	5653	CARHR292340.1	CARHR292340	NA
254	Chr4	2921862	2925033	+	1000	NA	Intergenic	52493	CARHR114820.1	CARHR114820	AT2G26100
255	Chr1	13093037	13093607	+	1000	NA	Intergenic	4020	CARHR032530.1	CARHR032530	AT1G33230
256	Chr3	17474683	17477138	+	1000	NA	Intergenic	-15479	CARHR105340.1	CARHR105340	NA
257	Chr4	8615949	8617213	+	1000	NA	Intergenic	-24250	CARHR118550.1	CARHR118550	AT2G26660
258	Chr2	4189295	4189980	+	1000	NA	exon (CARHR053710.1, exon 1 of 1)	241	CARHR053710.1	CARHR053710	NA
259	NSCAFA.124I	166250	171690	+	1000	NA	Intergenic	-3667	CARHR283930.1	CARHR283930	NA
260	NSCAFA.373	4889	5995	+	1000	NA	promoter (CARHR287350.3)	-2662	CARHR287350.3	CARHR287350	NA
261	Chr3	9109770	9111020	+	1000	NA	Intergenic	2811	CARHR099750.1	CARHR099750	AT3G23760
262	Chr5	5101943	5102655	+	1000	NA	Intergenic	2578	CARHR151180.1	CARHR151180	NA
263	NSCAFA.474	7748	9676	+	1000	NA	NA	NA	NA	NA	NA
264	Chr4	12060464	12061702	+	1000	NA	Intergenic	11934	CARHR120250.1	CARHR120250	NA
265	Chr1	8115116	8115884	+	1000	NA	exon (CARHR022970.1, exon 1 of 2)	421	CARHR022970.1	CARHR022970	AT1G22600
266	Chr7	10813808	10815075	+	1000	NA	promoter (CARHR219410.1)	-1690	CARHR219410.1	CARHR219410	NA
267	Chr1	17504600	17506631	+	1000	NA	Intergenic	-100936	CARHR034830.1	CARHR034830	AT1G41830
268	Chr8	8722135	8724131	+	1000	NA	Intergenic	80692	CARHR259500.1	CARHR259500	AT4G08455
269	Chr8	12641959	12642515	+	1000	NA	exon (CARHR263240.1, exon 1 of 3)	109	CARHR263240.1	CARHR263240	NA
270	Chr7	9463842	9464751	+	1000	NA	Intergenic	-15535	CARHR218740.1	CARHR218740	AT4G13250
271	Chr1	8188636	8189373	+	1000	NA	exon (CARHR023120.1, exon 5 of 7)	2123	CARHR023120.1	CARHR023120	AT1G22760
272	Chr5	17041334	17042244	+	1000	NA	exon (CARHR161280.1, exon 2 of 2)	525	CARHR161280.1	CARHR161280	AT3G51680
273	Chr3	21945810	21947310	+	1000	NA	exon (CARHR109170.1, exon 1 of 1)	600	CARHR109170.1	CARHR109170	NA
274	Chr4	10979182	10980313	+	1000	NA	Intergenic	-59816	CARHR119730.2	CARHR119730	AT2G27230
275	Chr1	16237612	16240865	+	1000	NA	Intergenic	-28230	CARHR034620.1	CARHR034620	NA
276	Chr7	19557509	19558588	+	1000	NA	exon (CARHR237700.1, exon 1 of 2)	538	CARHR237700.1	CARHR237700	AT4G29800
277	Chr2	4989774	4990896	+	1000	NA	Intergenic	17196	CARHR054360.1	CARHR054360	NA
278	Chr7	6872224	6877438	+	1000	NA	Intergenic	42256	CARHR218080.2	CARHR218080	AT4G12790
279	Chr3	12137878	12139098	+	1000	NA	Intergenic	-5564	CARHR103220.1	CARHR103220	AT2G05520
280	Chr1	24423237	24423771	+	1000	NA	intron (CARHR042180.2, intron 4 of 7)	1409	CARHR042180.1	CARHR042180	NA
281	Chr3	22717824	22720174	+	1000	NA	Intergenic	-3134	CARHR110250.1	CARHR110250	AT2G19790
282	Chr6	19414204	19415153	+	1000	NA	exon (CARHR198750.1, exon 1 of 2)	512	CARHR198750.1	CARHR198750	AT5G14570
283	Chr1	13915532	13916608	+	1000	NA	Intergenic	-4295	CARHR033320.1	CARHR033320	AT1G33920
284	Chr7	14448012	14448871	+	1000	NA	exon (CARHR224530.1, exon 1 of 1)	534	CARHR224530.1	CARHR224530	AT4G17800
285	Chr3	4644810	4646598	+	1000	NA	exon (CARHR088910.1, exon 1 of 1)	1087	CARHR088910.1	CARHR088910	AT3G14067
286	Chr2	18912925	18913630	+	1000	NA	exon (CARHR071270.1, exon 1 of 4)	563	CARHR071270.1	CARHR071270	AT1G77760
287	Chr7	4922313	4923155	+	1000	NA	Intergenic	41897	CARHR217140.1	CARHR217140	AT5G35080
288	Chr8	11051481	11052474	+	1000	NA	intron (CARHR260880.1, intron 2 of 2)	2633	CARHR260880.1	CARHR260880	AT4G09890
289	Chr7	18683426	18684197	+	1000	NA	exon (CARHR235200.1, exon 3 of 3)	793	CARHR235200.1	CARHR235200	AT4G27520
290	Chr3	21012995	21016833	+	1000	NA	Intergenic	-8981	CARHR107800.1	CARHR107800	NA
291	Chr3	7268766	7269625	+	1000	NA	exon (CARHR096040.1, exon 6 of 6)	3554	CARHR096040.1	CARHR096040	NA
292	Chr7	19038719	19040670	+	1000	NA	intron (CARHR236300.1, intron 3 of 4)	1000	CARHR236300.1	CARHR236300	AT4G28520
293	Chr4	16478528	16479039	+	1000	NA	exon (CARHR127890.1, exon 1 of 2)	189	CARHR127890.1	CARHR127890	AT2G33790
294	Chr3	19720703	19724413	+	1000	NA	Intergenic	-16960	CARHR106560.1	CARHR106560	AT2G16365
295	Chr4	21149965	21150806	+	1000	NA	exon (CARHR138800.1, exon 1 of 2)	378	CARHR138800.1	CARHR138800	NA
296	Chr4	9750803	9751567	+	1000	NA	Intergenic	-15624	CARHR118870.1	CARHR118870	NA
297	Chr3	11463797	11466207	+	1000	NA	Intergenic	5606	CARHR102520.1	CARHR102520	NA
298	Chr5	14198254	14198899	+	1000	NA	exon (CARHR155500.1, exon 5 of 5)	192	CARHR155510.1	CARHR155510	AT3G46890
299	Chr8	14541559	14542117	+	1000	NA	exon (CARHR266280.1, exon 2 of 3)	996	CARHR266280.1	CARHR266280	AT5G53210
300	Chr7	8590423	8591299	+	1000	NA	Intergenic	-9554	CARHR218460.1	CARHR218460	NA
301	Chr7	16558211	16558844	+	1000	NA	exon (CARHR229390.1, exon 1 of 1)	130	CARHR229390.1	CARHR229390	AT4G22490
302	Chr7	5635053	5635620	+	1000	NA	promoter-TSS (CARHR217560.1)	-723	CARHR217560.1	CARHR217560	NA
303	Chr8	1369152	1369716	+	1000	NA	exon (CARHR251310.1, exon 1 of 7)	163	CARHR251310.1	CARHR251310	AT4G02940
304	Chr4	9452367	9453877	+	1000	NA	Intergenic	-122960	CARHR118790.1	CARHR118790	AT2G26710
305	Chr8	372046	372930	+	1000	NA	Intergenic	2799	CARHR249030.1	CARHR249030	AT4G01280
306	Chr6	9211695	9212230	+	1000	NA	Intergenic	-14264	CARHR183210.1	CARHR183210	AT5G48690
307	Chr4	7904299	7904902	+	1000	NA	promoter-TSS (CARHR118330.1)	-615	CARHR118330.1	CARHR118330	NA
308	Chr2	10014774	10015218	+	1000	NA	Intergenic	2850	CARHR057180.1	CARHR057180	NA
309	Chr1	20700792	20701779	+	1000	NA	TTS (CARHR036410.1)	408	CARHR036410.1	CARHR036410	NA
310	Chr8	3125983	3126766	+	1000	NA	Intergenic	-3278	CARHR254930.1	CARHR254930	NA
311	Chr2	7117903	7118478	+	1000	NA	Intergenic	29975	CARHR055660.1	CARHR055660	NA
312	Chr5	7504295	7506364	+	1000	NA	Intergenic	10547	CARHR152370.1	CARHR152370	NA
313	Chr6	18315382	18316205	+	1000	NA	exon (CARHR195710.1, exon 1 of 1)	506	CARHR195710.1	CARHR195710	AT5G17490
314	Chr8	19753003	19754347	+	1000	NA	Intergenic	3562	CARHR279400.1	CARHR279400	AT5G65420
315	Chr5	8346338	8347462	+	1000	NA	Intergenic	-64832	CARHR152610.1	CARHR152610	NA
316	Chr5	6890360	6892775	+	1000	NA	promoter (CARHR152040.1)	-1781	CARHR152040.1	CARHR152040	NA
317	Chr3	4088587	4089125	+	1000	NA	promoter-TSS (CARHR087390.1)	279	CARHR087400.1	CARHR087400	AT3G12880
318	Chr1	10922121	10922764	+	1000	NA	Intergenic	-4228	CARHR029330.1	CARHR029330	AT1G30080
319	Chr1	10187195	10187950	+	1000	NA	exon (CARHR027780.1, exon 1 of 2)	346	CARHR027780.1	CARHR027780	AT1G28290
320	Chr8	11816217	11817035	+	1000	NA	exon (CARHR262000.1, exon 1 of 1)	517	CARHR262000.1	CARHR262000	AT1G35140
321	Chr3	19556306	19556946	+	1000	NA	exon (CARHR106410.1, exon 1 of 2)	748	CARHR106410.1	CARHR106410	NA
322	Chr4	8966595	8969830	+	1000	NA	Intergenic	-40922	CARHR118740.1	CARHR118740	NA
323	Chr8	20260937	20261472	+	1000	NA	exon (CARHR280680.1, exon 2 of 2)	293	CARHR280680.1	CARHR280680	AT5G67000
324	Chr4	16721425	16722209	+	1000	NA	exon (CARHR128500.2, exon 1 of 2)	598	CARHR128500.2	CARHR128500	AT2G34420
325	Chr6	7064657	7065961	+	1000	NA	Intergenic	-4466	CARHR181830.1	CARHR181830	AT5G42540
326	Chr6	23014491	23015616	+	1000	NA	exon (CARHR208920.1, exon 1 of 1)	481	CARHR208920.1	CARHR208920	AT5G04390
327	Chr1	23903098	23903755	+	1000	NA	Intergenic	-3029	CARHR041110.1	CARHR041110	AT1G51090
328	Chr8	9768012	9771367	+	1000	NA	Intergenic	-3258	CARHR259990.2	CARHR259990	AT4G08980
329	scaffold154	66019	68971	+	1000	NA	NA	NA	NA	NA	NA
330	Chr6	20915677	20916196	+	1000	NA	Intergenic	3868	CARHR202850.1	CARHR202850	AT5G10440
331	Chr5	16863250	16864199	+	1000	NA	TTS (CARHR160770.1)	453	CARHR160780.1	CARHR160780	AT3G51190
332	Chr4	12688578	12694198	+	1000	NA	Intergenic	-5799	CARHR120820.1	CARHR120820	AT2G28085
333	Chr4	3012407	3014067	+	1000	NA	Intergenic	-37297	CARHR114820.1	CARHR114820	AT2G26100
334	NSCAFA.157	219932	222051	+	1000	NA	Intergenic	-22454	CARHR284340.1	CARHR284340	NA
335	Chr1	5721252	5723245	+	1000	NA	promoter-TSS (CARHR016330.2)	-120	CARHR016340.2	CARHR016340	NA
336	Chr8	10674854	10675672	+	1000	NA	exon (CARHR260550.1, exon 1 of 4)	316	CARHR260550.1	CARHR260550	NA
337	Chr6	9452771	9456954	+	1000	NA	Intergenic	6076	CARHR183440.1	CARHR183440	AT5G48570
338	Chr2	14764576	14765329	+	1000	NA	exon (CARHR061310.1, exon 1 of 2)	659	CARHR061310.1	CARHR061310	AT1G68530
339	Chr6	22658393	22659125	+	1000	NA	exon (CARHR207980.1, exon 1 of 1)	384	CARHR207980.1	CARHR207980	AT5G05250
340	Chr4	9408598	9410545	+	1000	NA	Intergenic	-146520	CARHR118780.1	CARHR118780	AT2G26700
341	Chr6	20340606	20341433	+	1000	NA	exon (CARHR201210.1, exon 5 of 9)	1248	CARHR201210.1	CARHR201210	AT5G11940
342	Chr6	3223897	3225345	+	1000	NA	Intergenic	-12254	CARHR178640.1	CARHR178640	AT5G44440
343	Chr6	23749663	23750707	+	1000	NA	exon (CARHR210920.1, exon 2 of 2)	830	CARHR210920.1	CARHR210920	AT5G02460
344	Chr7	9590070	9592068	+	1000	NA	Intergenic	-18911	CARHR218760.1	CARHR218760	NA
345	Chr7	153853	160253	+	1000	NA	Intergenic	23599	CARHR212550.1	CARHR212550	AT5G42010
346	Chr3	14982183	14983474	+	1000	NA	Intergenic	-19249	CARHR104690.1	CARHR104690	NA
347	Chr2	8847427	8849886	+	1000	NA	Intergenic	-7761	CARHR056460.1	CARHR056460	AT1G65010
348	Chr1	2980729	2983242	+	1000	NA	Intergenic	-3059	CARHR008580.1	CARHR008580	AT1G08650
349	Chr8	3528036	3528554	+	1000	NA	exon (CARHR255570.1, exon 2 of 4)	828	CARHR255570.1	CARHR255570	AT4G11040
350	Chr4	17954867	17956244	+	1000	NA	exon (CARHR131270.1, exon 2 of 2)	923	CARHR131270.1	CARHR131270	AT1G03910
351	Chr4	13677178	13678006	+	1000	NA	exon (CARHR121950.1, exon 2 of 2)	667	CARHR121950.2	CARHR121950	AT2G28810
352	Chr2	7094577	7095409	+	1000	NA	Intergenic	6778	CARHR055660.1	CARHR055660	NA
353	Chr5	14060955	14061729	+	1000	NA	Intergenic	3910	CARHR155310.2	CARHR155310	NA
354	Chr4	10641352	10642881	+	1000	NA	TTS (CARHR119450.1)	928	CARHR119460.1	CARHR119460	NA
355	NSCAFA.474	13531	14952	+	1000	NA	NA	NA	NA	NA	NA
356	Chr1	3868481	3869604	+	1000	NA	exon (CARHR011100.1, exon 2 of 2)	652	CARHR011100.1	CARHR011100	AT1G10880
357	Chr8	5660615	5661258	+	1000	NA	Intergenic	-17973	CARHR257780.3	CARHR257780	NA
358	Chr4	17696617	17697536	+	1000	NA	exon (CARHR130920.1, exon 1 of 3)	353	CARHR130920.1	CARHR130920	AT2G36640
359	Chr1	5719646	5720624	+	1000	NA	exon (CARHR016320.1, exon 5 of 5)	1993	CARHR016330.2	CARHR016330	AT1G15820
360	Chr7	10252381	10254086	+	1000	NA	Intergenic	-21736	CARHR219090.1	CARHR219090	AT4G13450
361	Chr1	5482319	5483182	+	1000	NA	TTS (CARHR015640.2)	549	CARHR015660.1	CARHR015660	NA
362	Chr1	4652800	4653384	+	1000	NA	exon (CARHR013300.1, exon 2 of 8)	1078	CARHR013300.1	CARHR013300	AT1G12950
363	Chr3	22714167	22717361	+	1000	NA	Intergenic	-3321	CARHR110240.1	CARHR110240	AT2G19780
364	Chr7	3221818	3223275	+	1000	NA	Intergenic	2354	CARHR216090.1	CARHR216090	NA
365	Chr6	16959938	16960547	+	1000	NA	exon (CARHR192070.1, exon 1 of 1)	266	CARHR192070.1	CARHR192070	AT5G20740
366	Chr8	9998248	10000354	+	1000	NA	Intergenic	-28464	CARHR260070.1	CARHR260070	AT4G06634
367	Chr3	13252032	13253012	+	1000	NA	promoter-TSS (CARHR103950.1)	-488	CARHR103950.1	CARHR103950	NA
368	Chr3	23397563	23398201	+	1000	NA	exon (CARHR111670.1, exon 1 of 1)	290	CARHR111670.1	CARHR111670	NA
369	Chr2	16399829	16400488	+	1000	NA	exon (CARHR064700.1, exon 1 of 3)	325	CARHR064700.1	CARHR064700	NA
370	Chr8	12280687	12284438	+	1000	NA	Intergenic	-9863	CARHR262790.1	CARHR262790	NA
371	Chr4	5330172	5334066	+	1000	NA	Intergenic	9203	CARHR115980.1	CARHR115980	AT2G25490
372	Chr4	12187492	12188280	+	1000	NA	promoter-TSS (CARHR120390.2)	-781	CARHR120390.2	CARHR120390	AT2G27720
373	Chr5	9293043	9295289	+	1000	NA	Intergenic	-3238	CARHR152950.1	CARHR152950	AT3G44170
374	NSCAFA.294	125311	126100	+	1000	NA	Intergenic	4353	CARHR286310.1	CARHR286310	NA
375	NSCAFA.193	80495	82774	+	1000	NA	Intergenic	-10403	CARHR284930.1	CARHR284930	AT5G42320
376	NSCAFA.480	2214	2851	+	1000	NA	NA	NA	NA	NA	NA
377	Chr3	18130145	18130747	+	1000	NA	Intergenic	-4639	CARHR105670.1	CARHR105670	AT2G15300
378	Chr2	9756109	9757119	+	1000	NA	promoter (CARHR057090.2)	-1370	CARHR057090.2	CARHR057090	AT1G65430
379	Chr5	15179049	15180000	+	1000	NA	Intergenic	5761	CARHR157250.2	CARHR157250	AT3G48500
380	Chr5	9772568	9774953	+	1000	NA	Intergenic	10936	CARHR153080.1	CARHR153080	AT3G29590
381	Chr5	12696545	12697215	+	1000	NA	Intergenic	-28391	CARHR153850.1	CARHR153850	NA
382	Chr2	6920823	6921647	+	1000	NA	Intergenic	-66956	CARHR055600.1	CARHR055600	AT1G54500
383	Chr5	9818097	9818788	+	1000	NA	Intergenic	8032	CARHR153100.2	CARHR153100	AT3G29575
384	Chr4	20760864	20762024	+	1000	NA	promoter (CARHR137760.1)	-1999	CARHR137760.1	CARHR137760	AT2G42620
385	Chr8	2416615	2417229	+	1000	NA	promoter-TSS (CARHR253650.1)	202	CARHR253640.1	CARHR253640	NA
386	Chr1	8155561	8156065	+	1000	NA	exon (CARHR023050.1, exon 1 of 1)	241	CARHR023050.1	CARHR023050	AT1G22680
387	Chr7	14066761	14067187	+	1000	NA	promoter (CARHR223550.3)	-1650	CARHR223550.3	CARHR223550	AT4G16970
388	Chr4	148543	149649	+	1000	NA	promoter (CARHR111790.3)	-1136	CARHR111790.3	CARHR111790	AT5G47480
389	Chr6	4570534	4572263	+	1000	NA	promoter (CARHR180170.1)	-2039	CARHR180170.1	CARHR180170	NA
390	Chr1	21670377	21670952	+	1000	NA	promoter (CARHR037440.1)	-1806	CARHR037440.1	CARHR037440	AT1G47840
391	Chr2	8195962	8201394	+	1000	NA	Intergenic	40929	CARHR056200.1	CARHR056200	NA
392	NSCAFA.294	90935	95511	+	1000	NA	TTS (CARHR286290.1)	913	CARHR286290.1	CARHR286290	NA
393	Chr7	17450841	17451498	+	1000	NA	exon (CARHR231590.1, exon 2 of 3)	549	CARHR231590.1	CARHR231590	AT4G24180
394	Chr7	3527129	3528584	+	1000	NA	Intergenic	7108	CARHR216340.1	CARHR216340	NA
395	Chr5	13172495	13174497	+	1000	NA	Intergenic	23255	CARHR154100.1	CARHR154100	NA
396	Chr1	16581466	16582243	+	1000	NA	Intergenic	160661	CARHR034680.1	CARHR034680	AT5G37380
397	Chr8	3016666	3017872	+	1000	NA	promoter (CARHR254720.1)	-1821	CARHR254720.1	CARHR254720	NA
398	Chr5	15860979	15861494	+	1000	NA	promoter-TSS (CARHR158720.1)	-187	CARHR158720.1	CARHR158720	NA
399	Chr7	6928553	6929444	+	1000	NA	Intergenic	-20714	CARHR218090.1	CARHR218090	AT4G12770
400	Chr5	17722366	17723011	+	1000	NA	exon (CARHR162990.1, exon 1 of 4)	308	CARHR162990.1	CARHR162990	AT3G53140
401	Chr4	17627745	17628452	+	1000	NA	exon (CARHR130750.1, exon 1 of 1)	178	CARHR130750.1	CARHR130750	AT2G36450
402	Chr7	8054587	8055120	+	1000	NA	exon (CARHR218290.1, exon 1 of 3)	387	CARHR218290.1	CARHR218290	AT4G12980
403	NSCAFA.472	22231	24044	+	1000	NA	NA	NA	NA	NA	NA
404	Chr6	5051310	5052720	+	1000	NA	promoter (CARHR180570.1)	-2965	CARHR180570.1	CARHR180570	NA
405	Chr5	12886965	12888025	+	1000	NA	Intergenic	-11144	CARHR153920.3	CARHR153920	NA
406	Chr3	20085437	20086360	+	1000	NA	promoter (CARHR106840.1)	-2067	CARHR106840.1	CARHR106840	NA
407	Chr3	15897958	15898516	+	1000	NA	promoter-TSS (CARHR104980.1)	-746	CARHR104980.1	CARHR104980	AT2G11810
408	NSCAFA.839	1708	2567	+	746	NA	exon (CARHR289420.1, exon 1 of 2)	196	CARHR289420.1	CARHR289420	NA
409	Chr8	13153025	13153793	+	986	NA	Intergenic	3778	CARHR264020.2	CARHR264020	AT5G38790
410	Chr8	6966198	6967958	+	1000	NA	Intergenic	-57093	CARHR258570.1	CARHR258570	NA
411	Chr3	5385939	5387178	+	1000	NA	Intergenic	1744	CARHR090960.1	CARHR090960	AT3G15860
412	Chr6	11165419	11166805	+	1000	NA	Intergenic	-32777	CARHR184160.1	CARHR184160	AT5G48170
413	Chr5	20522819	20523387	+	1000	NA	exon (CARHR170600.1, exon 2 of 2)	543	CARHR170600.1	CARHR170600	AT3G60280
414	Chr4	13661227	13662360	+	1000	NA	promoter (CARHR121940.1)	-1617	CARHR121940.1	CARHR121940	AT2G28800
415	Chr4	8789311	8789986	+	560	NA	Intergenic	-14388	CARHR118640.1	CARHR118640	NA
416	Chr4	22308988	22310482	+	1000	NA	promoter (CARHR142020.1)	-1250	CARHR142020.1	CARHR142020	NA
417	Chr8	14284785	14286388	+	1000	NA	exon (CARHR265800.1, exon 1 of 1)	760	CARHR265800.1	CARHR265800	AT5G52860
418	NSCAFA.214I	95567	96309	+	1000	NA	promoter (CARHR285480.1)	-2564	CARHR285480.1	CARHR285480	AT5G59120
419	Chr1	600187	600747	+	1000	NA	TTS (CARHR001850.1)	336	CARHR001860.1	CARHR001860	AT1G02550
420	Chr8	9033871	9034680	+	1000	NA	Intergenic	-15743	CARHR259620.2	CARHR259620	NA
421	Chr7	11249366	11253455	+	1000	NA	Intergenic	28734	CARHR219720.1	CARHR219720	NA
422	Chr4	10189490	10192051	+	1000	NA	exon (CARHR119220.1, exon 8 of 10)	3018	CARHR119210.1	CARHR119210	NA
423	Chr6	13387962	13388529	+	1000	NA	exon (CARHR185130.1, exon 1 of 1)	312	CARHR185130.1	CARHR185130	AT5G28490
424	scaffold524	310	1440	+	1000	NA	Intergenic	-7061	CARHR294480.1	CARHR294480	NA
425	NSCAFA.657	1789	2539	+	1000	NA	NA	NA	NA	NA	NA
426	NSCAFA.647	5248	7091	+	1000	NA	NA	NA	NA	NA	NA
427	Chr8	9352951	9354193	+	1000	NA	Intergenic	16816	CARHR259750.2	CARHR259750	AT4G08790
428	Chr8	6904911	6906425	+	1000	NA	promoter (CARHR258560.1)	-1445	CARHR258560.1	CARHR258560	NA
429	Chr6	4929677	4931185	+	1000	NA	Intergenic	7869	CARHR180460.1	CARHR180460	NA
430	Chr6	12200680	12201688	+	1000	NA	Intergenic	-26849	CARHR184510.1	CARHR184510	NA
431	Chr5	5325145	5325732	+	1000	NA	Intergenic	15978	CARHR151410.1	CARHR151410	NA
432	Chr4	11715112	11715737	+	1000	NA	Intergenic	30002	CARHR120010.1	CARHR120010	AT2G27420
433	Chr3	18361652	18364441	+	1000	NA	Intergenic	60071	CARHR105790.1	CARHR105790	AT2G15440
434	Chr2	11305313	11306238	+	1000	NA	promoter (CARHR057870.1)	-2512	CARHR057870.1	CARHR057870	NA
435	Chr4	22629075	22630750	+	1000	NA	Intergenic	-3442	CARHR142820.1	CARHR142820	AT2G47430
436	Chr4	8292317	8295636	+	1000	NA	Intergenic	-5169	CARHR118460.1	CARHR118460	NA
437	Chr7	2731046	2731706	+	1000	NA	Intergenic	4790	CARHR215920.1	CARHR215920	AT5G37150
438	NSCAFA.157	172634	176181	+	1000	NA	promoter (CARHR284330.1)	-2453	CARHR284330.1	CARHR284330	NA
439	Chr1	22766257	22766961	+	1000	NA	TTS (CARHR038990.1)	242	CARHR039000.1	CARHR039000	AT1G48990
440	Chr4	8393165	8394671	+	1000	NA	Intergenic	12087	CARHR118490.1	CARHR118490	AT2G26590
441	Chr3	12304673	12307125	+	1000	NA	Intergenic	-10981	CARHR103300.1	CARHR103300	AT2G05710
442	Chr8	2427112	2427612	+	1000	NA	exon (CARHR253690.1, exon 1 of 1)	199	CARHR253690.1	CARHR253690	AT4G12510
443	Chr8	8347454	8348700	+	1000	NA	promoter (CARHR259280.2)	-2198	CARHR259280.2	CARHR259280	AT4G08170
444	Chr3	3356063	3356568	+	1000	NA	exon (CARHR085160.1, exon 4 of 4)	2839	CARHR085160.1	CARHR085160	AT3G10600
445	Chr8	14471544	14472582	+	1000	NA	exon (CARHR266170.1, exon 1 of 1)	421	CARHR266170.1	CARHR266170	NA
446	Chr4	18665916	18666828	+	1000	NA	exon (CARHR132660.1, exon 5 of 6)	1929	CARHR132660.1	CARHR132660	AT2G38080
447	Chr6	1059222	1060266	+	1000	NA	exon (CARHR175770.1, exon 1 of 2)	536	CARHR175770.1	CARHR175770	NA
448	NSCAFA.384	58666	60054	+	1000	NA	Intergenic	-27934	CARHR287470.2	CARHR287470	AT2G16660
449	Chr6	11211644	11214910	+	1000	NA	Intergenic	14388	CARHR184160.1	CARHR184160	AT5G48170
450	Chr1	14576168	14576759	+	1000	NA	TTS (CARHR033900.1)	2927	CARHR033900.1	CARHR033900	AT1G34580
451	NSCAFC.112	53543	56573	+	1000	NA	Intergenic	-80726	CARHR292370.1	CARHR292370	AT1G42430
452	Chr8	10720905	10723900	+	1000	NA	Intergenic	5081	CARHR260590.1	CARHR260590	NA
453	Chr1	5418249	5418770	+	1000	NA	exon (CARHR015430.1, exon 1 of 1)	344	CARHR015430.1	CARHR015430	AT1G14890
454	NSCAFA.433	24602	25404	+	1000	NA	NA	NA	NA	NA	NA
455	Chr7	5020834	5021370	+	1000	NA	Intergenic	-8731	CARHR217170.1	CARHR217170	AT5G35100
456	Chr6	3117676	3118279	+	1000	NA	intron (CARHR178530.2, intron 3 of 3)	5404	CARHR178530.1	CARHR178530	AT5G44565
457	Chr6	13359913	13360511	+	1000	NA	Intergenic	-8887	CARHR185090.1	CARHR185090	AT5G28290
458	Chr4	5555188	5556203	+	1000	NA	Intergenic	-4728	CARHR116200.3	CARHR116200	AT2G25320
459	Chr2	5353118	5354206	+	1000	NA	Intergenic	2746	CARHR054780.1	CARHR054780	AT1G57560
460	Chr2	10403810	10404624	+	1000	NA	Intergenic	10672	CARHR057400.1	CARHR057400	AT1G65620
461	Chr6	17575415	17576127	+	1000	NA	TTS (CARHR193850.1)	371	CARHR193860.1	CARHR193860	NA
462	Chr3	5028867	5029503	+	1000	NA	exon (CARHR089890.1, exon 1 of 7)	361	CARHR089890.1	CARHR089890	AT3G14950
463	Chr8	11116311	11117334	+	1000	NA	exon (CARHR260960.1, exon 1 of 6)	1600	CARHR260960.1	CARHR260960	AT4G09980
464	Chr3	3540966	3541525	+	1000	NA	exon (CARHR085730.1, exon 1 of 2)	229	CARHR085730.1	CARHR085730	AT3G11150
465	Chr1	25209513	25210759	+	936	NA	exon (CARHR044000.1, exon 1 of 1)	634	CARHR044000.1	CARHR044000	AT1G53700
466	Chr8	8137580	8139539	+	1000	NA	Intergenic	8016	CARHR259210.1	CARHR259210	AT4G07960
467	Chr1	11774881	11775578	+	884	NA	intron (CARHR030750.1, intron 2 of 4)	378	CARHR030750.1	CARHR030750	AT1G31280
468	NSCAFA.174I	52567	57505	+	1000	NA	Intergenic	-35363	CARHR284430.1	CARHR284430	AT1G54990
469	Chr1	12114297	12115887	+	1000	NA	exon (CARHR031380.1, exon 2 of 4)	781	CARHR031380.1	CARHR031380	NA
470	Chr1	19417110	19419546	+	1000	NA	Intergenic	-10422	CARHR035650.1	CARHR035650	AT1G43620
471	Chr3	15439495	15441764	+	1000	NA	Intergenic	-16935	CARHR104870.1	CARHR104870	NA
472	Chr2	1680533	1681720	+	1000	NA	Intergenic	5997	CARHR049690.1	CARHR049690	NA
473	Chr5	6211407	6213852	+	1000	NA	Intergenic	-10080	CARHR151810.1	CARHR151810	NA
474	Chr3	23143750	23144295	+	1000	NA	TTS (CARHR110940.1)	148	CARHR110940.1	CARHR110940	NA
475	Chr1	2646984	2647779	+	1000	NA	exon (CARHR007660.1, exon 2 of 3)	1070	CARHR007660.1	CARHR007660	AT1G07850
476	Chr1	18513329	18516891	+	1000	NA	Intergenic	-15787	CARHR035110.1	CARHR035110	NA
477	Chr5	2428053	2429462	+	1000	NA	TTS (CARHR148220.1)	408	CARHR148220.1	CARHR148220	NA
478	Chr3	3230126	3231597	+	1000	NA	intron (CARHR084820.1, intron 2 of 2)	1608	CARHR084820.1	CARHR084820	AT3G10340
479	Chr5	7184	7774	+	1000	NA	Intergenic	5880	CARHR143560.1	CARHR143560	NA
480	Chr5	3430901	3431460	+	1000	NA	Intergenic	-4521	CARHR149580.1	CARHR149580	NA
481	Chr4	15879387	15879975	+	1000	NA	promoter (CARHR126410.1)	-2323	CARHR126410.1	CARHR126410	NA
482	Chr5	20499488	20500538	+	1000	NA	exon (CARHR170550.1, exon 6 of 9)	1773	CARHR170550.1	CARHR170550	AT3G60240
483	scaffold273	17142	18743	+	1000	NA	Intergenic	12171	CARHR294470.1	CARHR294470	AT4G06744
484	NSCAFA.157	154365	155023	+	1000	NA	Intergenic	-22166	CARHR284330.1	CARHR284330	NA
485	Chr5	20459177	20459978	+	1000	NA	intron (CARHR170500.2, intron 1 of 6)	9845	CARHR170500.3	CARHR170500	AT3G60180
486	Chr3	17735745	17737356	+	1000	NA	promoter-TSS (CARHR105380.1)	-239	CARHR105380.1	CARHR105380	NA
487	NSCAFB.255	11506	15280	+	1000	NA	Intergenic	143304	CARHR290820.1	CARHR290820	NA
488	NSCAFA.330	78417	79793	+	1000	NA	Intergenic	9733	CARHR287110.1	CARHR287110	NA
489	Chr7	4682239	4683673	+	1000	NA	Intergenic	-64101	CARHR217130.2	CARHR217130	AT5G32440
490	Chr7	10367626	10368902	+	1000	NA	Intergenic	-27333	CARHR219100.2	CARHR219100	AT4G13460
491	Chr6	9634961	9635540	+	1000	NA	Intergenic	18858	CARHR183490.1	CARHR183490	AT5G48540
492	Chr5	7043405	7047232	+	1000	NA	Intergenic	19292	CARHR152130.1	CARHR152130	NA
493	Chr2	7774718	7777336	+	1000	NA	Intergenic	-20239	CARHR055980.1	CARHR055980	NA
494	Chr6	18713888	18714500	+	1000	NA	exon (CARHR196790.1, exon 1 of 2)	164	CARHR196790.1	CARHR196790	AT5G16460
495	Chr7	22596502	22597161	+	1000	NA	exon (CARHR245780.1, exon 1 of 2)	314	CARHR245780.1	CARHR245780	AT4G37400
496	Chr1	14411893	14412893	+	1000	NA	Intergenic	9619	CARHR033720.1	CARHR033720	AT1G34210
497	Chr7	3010630	3012343	+	1000	NA	Intergenic	11925	CARHR216070.1	CARHR216070	NA
498	Chr1	11438676	11439246	+	1000	NA	exon (CARHR030260.1, exon 1 of 1)	281	CARHR030260.1	CARHR030260	NA
499	Chr8	19741599	19742017	+	1000	NA	exon (CARHR279360.1, exon 1 of 1)	176	CARHR279360.1	CARHR279360	AT5G65390
500	Chr1	22912914	22914040	+	1000	NA	exon (CARHR039270.1, exon 1 of 1)	729	CARHR039270.1	CARHR039270	NA
501	Chr6	17532756	17533557	+	1000	NA	promoter (CARHR193720.1)	-1106	CARHR193720.1	CARHR193720	NA
502	Chr7	1706125	1706640	+	1000	NA	promoter (CARHR214870.1)	-2746	CARHR214870.1	CARHR214870	NA
503	Chr1	11000904	11001681	+	1000	NA	TTS (CARHR029500.1)	730	CARHR029510.1	CARHR029510	AT1G29930
504	Chr3	12636078	12636759	+	1000	NA	Intergenic	7247	CARHR103520.1	CARHR103520	AT2G05910
505	Chr6	23923720	23924302	+	1000	NA	TTS (CARHR211360.1)	2041	CARHR211370.1	CARHR211370	AT5G01040
506	Chr6	6431628	6432992	+	1000	NA	Intergenic	7753	CARHR181500.2	CARHR181500	NA
507	Chr4	15727254	15727861	+	1000	NA	exon (CARHR126070.1, exon 1 of 3)	313	CARHR126070.1	CARHR126070	AT2G32270
508	Chr1	1648948	1649655	+	1000	NA	exon (CARHR004910.1, exon 1 of 1)	371	CARHR004910.1	CARHR004910	AT1G05420
509	Chr2	4067743	4068641	+	1000	NA	exon (CARHR053550.1, exon 4 of 10)	686	CARHR053550.2	CARHR053550	AT1G59660
510	Chr8	4581628	4583406	+	1000	NA	Intergenic	50881	CARHR256950.1	CARHR256950	AT5G51120
511	Chr3	5901906	5902447	+	1000	NA	exon (CARHR092380.1, exon 1 of 1)	198	CARHR092380.1	CARHR092380	AT3G17130
512	Chr8	19286264	19286974	+	1000	NA	exon (CARHR278020.1, exon 1 of 3)	283	CARHR278020.1	CARHR278020	AT5G64110
513	Chr6	22982024	22983217	+	1000	NA	exon (CARHR208810.1, exon 1 of 7)	576	CARHR208810.1	CARHR208810	AT5G04460
514	Chr8	4564838	4565651	+	1000	NA	Intergenic	-40148	CARHR256940.1	CARHR256940	AT5G51130
515	Chr3	15257346	15258364	+	1000	NA	promoter-TSS (CARHR104730.1)	-971	CARHR104730.1	CARHR104730	NA
516	Chr8	18996852	18997890	+	1000	NA	exon (CARHR277190.1, exon 1 of 1)	425	CARHR277190.1	CARHR277190	AT5G63350
517	NSCAFC.101	293081	294545	+	1000	NA	Intergenic	8592	CARHR292330.1	CARHR292330	NA
518	NSCAFB.163	281815	282942	+	1000	NA	promoter (CARHR290590.1)	-2067	CARHR290590.1	CARHR290590	NA
519	Chr7	11004406	11005031	+	1000	NA	Intergenic	14516	CARHR219540.1	CARHR219540	NA
520	Chr6	8602528	8604265	+	1000	NA	Intergenic	-15344	CARHR182880.1	CARHR182880	AT5G48840
521	Chr6	7855138	7856038	+	1000	NA	Intergenic	-7576	CARHR182380.1	CARHR182380	NA
522	Chr5	11018340	11018786	+	1000	NA	Intergenic	-47578	CARHR153410.1	CARHR153410	NA
523	Chr3	23494460	23495575	+	1000	NA	Intergenic	-53035	CARHR111710.1	CARHR111710	NA
524	Chr1	12282941	12284016	+	1000	NA	Intergenic	-4837	CARHR031610.2	CARHR031610	AT1G32240
525	Chr4	2730799	2731377	+	1000	NA	exon (CARHR114750.1, exon 1 of 1)	201	CARHR114750.1	CARHR114750	AT2G26040
526	Chr2	10817450	10819012	+	1000	NA	Intergenic	-10263	CARHR057590.1	CARHR057590	AT1G65730
527	Chr4	8129040	8129665	+	1000	NA	exon (CARHR118390.1, exon 2 of 5)	479	CARHR118390.1	CARHR118390	AT2G26410
528	NSCAFB.128	308529	310397	+	1000	NA	Intergenic	-3000	CARHR289790.1	CARHR289790	AT1G56250
529	Chr7	16854010	16854511	+	1000	NA	exon (CARHR230120.1, exon 1 of 4)	302	CARHR230120.1	CARHR230120	AT4G23060
530	Chr1	2166671	2168252	+	1000	NA	Intergenic	-17249	CARHR006280.1	CARHR006280	NA
531	Chr7	15436958	15437643	+	1000	NA	exon (CARHR226540.1, exon 1 of 3)	246	CARHR226540.1	CARHR226540	AT4G19730
532	Chr5	5494334	5496961	+	1000	NA	Intergenic	3082	CARHR151510.1	CARHR151510	NA
533	Chr4	793225	794083	+	1000	NA	Intergenic	-3538	CARHR113010.1	CARHR113010	NA
534	Chr4	13718564	13720390	+	1000	NA	Intergenic	-8634	CARHR122000.1	CARHR122000	AT2G28840
535	Chr1	17194081	17195340	+	1000	NA	Intergenic	3123	CARHR034790.1	CARHR034790	NA
536	Chr5	20515410	20516081	+	1000	NA	promoter (CARHR170580.1)	-1407	CARHR170580.1	CARHR170580	AT3G60260
537	Chr6	9182740	9183269	+	1000	NA	Intergenic	-6567	CARHR183190.1	CARHR183190	NA
538	Chr1	26169161	26169746	+	1000	NA	promoter-TSS (CARHR046050.2)	151	CARHR046070.1	CARHR046070	AT5G48920
539	Chr5	5330181	5333616	+	1000	NA	Intergenic	9518	CARHR151410.1	CARHR151410	NA
540	Chr7	1058201	1059584	+	1000	NA	Intergenic	2916	CARHR213950.1	CARHR213950	NA
541	Chr6	15835065	15836232	+	1000	NA	exon (CARHR189510.1, exon 2 of 5)	929	CARHR189510.1	CARHR189510	AT5G24080
542	Chr6	6657372	6658206	+	1000	NA	Intergenic	22107	CARHR181620.2	CARHR181620	AT5G42710
543	Chr4	13886584	13887238	+	1000	NA	Intergenic	2308	CARHR122170.1	CARHR122170	NA
544	Chr8	769369	769934	+	1000	NA	promoter (CARHR249950.1)	-1871	CARHR249950.1	CARHR249950	AT4G01730
545	NSCAFA.174I	66064	70344	+	1000	NA	Intergenic	-48531	CARHR284430.1	CARHR284430	AT1G54990
546	Chr3	6235395	6236582	+	1000	NA	exon (CARHR093350.1, exon 2 of 4)	742	CARHR093350.1	CARHR093350	NA
547	NSCAFA.187	172583	173102	+	1000	NA	Intergenic	-7478	CARHR284740.1	CARHR284740	AT5G42146
548	Chr8	9168120	9168862	+	1000	NA	Intergenic	-20794	CARHR259680.1	CARHR259680	AT4G08685
549	Chr6	5719634	5720882	+	1000	NA	Intergenic	-19045	CARHR181140.1	CARHR181140	NA
550	Chr5	12291345	12292256	+	1000	NA	Intergenic	-4040	CARHR153750.1	CARHR153750	AT3G42790
551	Chr5	11052154	11053879	+	1000	NA	Intergenic	-82031	CARHR153410.1	CARHR153410	NA
552	Chr1	18002631	18003376	+	1000	NA	Intergenic	-80869	CARHR034920.1	CARHR034920	NA
553	Chr1	15591328	15593139	+	1000	NA	Intergenic	-40861	CARHR034210.1	CARHR034210	NA
554	Chr8	9259011	9260509	+	1000	NA	Intergenic	19901	CARHR259720.1	CARHR259720	NA
555	NSCAFA.413	18863	21475	+	1000	NA	Intergenic	-10870	CARHR287840.1	CARHR287840	AT2G26490
556	Chr8	15310063	15310734	+	1000	NA	promoter-TSS (CARHR267500.1)	53	CARHR267500.1	CARHR267500	AT5G54240
557	Chr7	8941407	8942699	+	1000	NA	TTS (CARHR218570.1)	2706	CARHR218570.2	CARHR218570	AT4G13100
558	Chr6	12073986	12074600	+	1000	NA	Intergenic	-14626	CARHR184480.1	CARHR184480	NA
559	Chr3	19876130	19878965	+	1000	NA	Intergenic	-14899	CARHR106720.1	CARHR106720	AT2G16500
560	Chr3	20484737	20486378	+	1000	NA	Intergenic	11737	CARHR107130.1	CARHR107130	AT2G16800
561	Chr8	16819452	16820921	+	1000	NA	Intergenic	3720	CARHR271250.1	CARHR271250	AT5G57460
562	Chr6	16803593	16804266	+	1000	NA	TTS (CARHR191730.2)	347	CARHR191740.1	CARHR191740	AT5G21130
563	Chr5	9703779	9704950	+	1000	NA	Intergenic	-24682	CARHR153050.1	CARHR153050	NA
564	Chr2	112901	116337	+	1000	NA	promoter (CARHR046200.1)	-2842	CARHR046200.1	CARHR046200	AT1G64700
565	Chr6	12783272	12784104	+	1000	NA	Intergenic	4013	CARHR184740.1	CARHR184740	NA
566	Chr4	3445720	3446391	+	930	NA	Intergenic	4142	CARHR115050.1	CARHR115050	AT2G26240
567	Chr1	14153527	14154611	+	1000	NA	Intergenic	47004	CARHR033530.1	CARHR033530	NA
568	Chr2	7941970	7942989	+	1000	NA	Intergenic	41682	CARHR056110.1	CARHR056110	NA
569	Chr1	14812866	14815311	+	1000	NA	Intergenic	25148	CARHR034070.1	CARHR034070	NA
570	Chr1	17339980	17341879	+	1000	NA	promoter (CARHR034820.1)	-2042	CARHR034820.1	CARHR034820	NA
571	Chr4	18287866	18288737	+	1000	NA	exon (CARHR131730.1, exon 1 of 1)	398	CARHR131730.1	CARHR131730	AT2G37820
572	Chr3	15767624	15768279	+	1000	NA	Intergenic	51171	CARHR104960.1	CARHR104960	NA
573	Chr5	640374	641287	+	1000	NA	promoter-TSS (CARHR144980.1)	-1000	CARHR144980.1	CARHR144980	AT2G02400
574	Chr3	10450927	10454056	+	1000	NA	Intergenic	13718	CARHR101680.1	CARHR101680	NA
575	Chr3	3388937	3389475	+	1000	NA	TTS (CARHR085280.1)	389	CARHR085270.2	CARHR085270	AT3G10690
576	Chr5	12670402	12671253	+	1000	NA	promoter (CARHR153850.1)	-2338	CARHR153850.1	CARHR153850	NA
577	Chr4	11219496	11222006	+	1000	NA	Intergenic	-6342	CARHR119770.1	CARHR119770	AT2G27260
578	Chr7	3499340	3502132	+	1000	NA	promoter (CARHR216300.1)	-2212	CARHR216300.1	CARHR216300	NA
579	Chr2	10956305	10956950	+	1000	NA	promoter (CARHR057720.1)	-1853	CARHR057720.1	CARHR057720	NA
580	Chr4	11667635	11669837	+	1000	NA	Intergenic	12395	CARHR120000.1	CARHR120000	AT2G27389
581	Chr2	7886665	7887400	+	1000	NA	Intergenic	10757	CARHR056080.1	CARHR056080	NA
582	Chr6	15873480	15874091	+	1000	NA	exon (CARHR189610.1, exon 1 of 1)	550	CARHR189610.1	CARHR189610	AT5G23950
583	Chr7	9807065	9809254	+	1000	NA	Intergenic	-8874	CARHR218840.2	CARHR218840	AT4G13300
584	Chr7	3980877	3982677	+	1000	NA	Intergenic	-20194	CARHR216710.1	CARHR216710	NA
585	Chr6	13196931	13197580	+	1000	NA	promoter (CARHR184870.1)	-2100	CARHR184870.1	CARHR184870	AT2G23900
586	Chr5	7539246	7539773	+	1000	NA	Intergenic	-22710	CARHR152380.1	CARHR152380	NA
587	Chr5	7196122	7196920	+	1000	NA	Intergenic	25637	CARHR152190.1	CARHR152190	AT5G36150
588	Chr5	10966782	10967439	+	1000	NA	promoter-TSS (CARHR153380.1)	-599	CARHR153380.1	CARHR153380	NA
589	Chr5	10892559	10894911	+	1000	NA	Intergenic	45064	CARHR153350.1	CARHR153350	NA
590	Chr4	9377188	9379867	+	1000	NA	Intergenic	-115476	CARHR118780.1	CARHR118780	AT2G26700
591	Chr3	17697449	17698496	+	1000	NA	Intergenic	-10371	CARHR105360.1	CARHR105360	AT2G14170
592	Chr2	9745011	9745587	+	1000	NA	Intergenic	-8388	CARHR057080.1	CARHR057080	AT1G65420
593	Chr2	8294664	8295282	+	1000	NA	Intergenic	-5861	CARHR056210.1	CARHR056210	AT1G64800
594	Chr2	13005546	13006474	+	1000	NA	Intergenic	34415	CARHR058920.1	CARHR058920	AT1G66780
595	Chr1	14984797	14985921	+	1000	NA	Intergenic	-98362	CARHR034120.1	CARHR034120	NA
596	Chr1	25792833	25794039	+	1000	NA	promoter-TSS (CARHR045220.1)	-624	CARHR045220.2	CARHR045220	AT1G55535
597	Chr8	12342550	12343130	+	1000	NA	Intergenic	-4952	CARHR262800.2	CARHR262800	NA
598	Chr7	13183141	13183942	+	1000	NA	exon (CARHR221910.1, exon 2 of 20)	781	CARHR221910.1	CARHR221910	AT4G15180
599	Chr6	1430337	1432375	+	1000	NA	Intergenic	-3783	CARHR176350.1	CARHR176350	AT5G45630
600	Chr4	18302866	18303653	+	1000	NA	exon (CARHR131750.1, exon 1 of 1)	329	CARHR131750.1	CARHR131750	AT2G37780
601	Chr5	13198613	13200085	+	1000	NA	promoter (CARHR154100.1)	-2598	CARHR154100.1	CARHR154100	NA
602	Chr6	10709933	10712615	+	1000	NA	Intergenic	14424	CARHR183920.3	CARHR183920	AT5G48335
603	Chr2	15400760	15401342	+	1000	NA	exon (CARHR062550.1, exon 1 of 1)	325	CARHR062550.1	CARHR062550	AT1G69600
604	NSCAFA.537	82	727	+	1000	NA	NA	NA	NA	NA	NA
605	Chr4	10156985	10158337	+	1000	NA	promoter (CARHR119160.1)	-1368	CARHR119160.1	CARHR119160	NA
606	Chr7	2745875	2747517	+	1000	NA	Intergenic	-10530	CARHR215920.1	CARHR215920	AT5G37150
607	Chr4	22354355	22355119	+	1000	NA	exon (CARHR142070.1, exon 1 of 4)	371	CARHR142070.1	CARHR142070	NA
608	NSCAFA.193	6648	8080	+	1000	NA	Intergenic	-9130	CARHR284880.1	CARHR284880	AT5G42270
609	Chr6	1583974	1584738	+	1000	NA	Intergenic	-4813	CARHR176610.1	CARHR176610	NA
610	Chr1	17678936	17679529	+	1000	NA	Intergenic	-58105	CARHR034840.1	CARHR034840	NA
611	scaffold1271	8980	9997	+	1000	NA	exon (CARHR293890.1, exon 2 of 8)	979	CARHR293890.1	CARHR293890	AT4G38130
612	Chr6	10989310	10990221	+	1000	NA	Intergenic	-36167	CARHR184150.1	CARHR184150	NA
613	Chr1	2148663	2149277	+	1000	NA	promoter-TSS (CARHR006270.1)	15	CARHR006270.1	CARHR006270	NA
614	Chr4	9116536	9117654	+	1000	NA	Intergenic	-30294	CARHR118750.1	CARHR118750	AT2G26695
615	Chr8	2714291	2715559	+	1000	NA	exon (CARHR254120.1, exon 2 of 5)	536	CARHR254120.1	CARHR254120	NA
616	NSCAFA.589	5310	7220	+	1000	NA	NA	NA	NA	NA	NA
617	Chr7	12500831	12501311	+	1000	NA	Intergenic	22501	CARHR220990.1	CARHR220990	NA
618	Chr7	4143352	4144395	+	1000	NA	exon (CARHR216780.1, exon 2 of 2)	2500	CARHR216790.1	CARHR216790	NA
619	Chr6	21270069	21271237	+	1000	NA	intron (CARHR203910.1, intron 1 of 1)	568	CARHR203910.1	CARHR203910	AT5G09470
620	Chr5	9813784	9814690	+	1000	NA	Intergenic	3827	CARHR153100.2	CARHR153100	AT3G29575
621	Chr3	15180971	15181553	+	1000	NA	Intergenic	-18193	CARHR104710.1	CARHR104710	NA
622	Chr1	4242680	4243165	+	757	NA	promoter (CARHR012170.1)	-1035	CARHR012170.1	CARHR012170	AT1G11860
623	Chr2	8749592	8750257	+	1000	NA	Intergenic	-3029	CARHR056360.2	CARHR056360	AT1G64960
624	Chr4	19069264	19070839	+	1000	NA	promoter (CARHR133670.1)	-2111	CARHR133670.1	CARHR133670	NA
625	Chr2	7434453	7436117	+	1000	NA	Intergenic	-3501	CARHR055830.1	CARHR055830	AT1G54690
626	Chr7	3006724	3008341	+	1000	NA	Intergenic	15879	CARHR216070.1	CARHR216070	NA
627	Chr5	9277662	9280942	+	1000	NA	Intergenic	-18102	CARHR152950.1	CARHR152950	AT3G44170
628	Chr5	12585765	12586707	+	1000	NA	Intergenic	-28852	CARHR153840.1	CARHR153840	NA
629	Chr4	3751678	3754206	+	1000	NA	Intergenic	32333	CARHR115240.1	CARHR115240	AT2G26310
630	Chr3	13573982	13576682	+	1000	NA	Intergenic	28842	CARHR104150.1	CARHR104150	AT2G10970
631	Chr2	10699726	10700620	+	1000	NA	Intergenic	-70149	CARHR057580.1	CARHR057580	AT1G65720
632	Chr1	15452159	15453244	+	1000	NA	Intergenic	-58672	CARHR034180.1	CARHR034180	AT1G35420
633	Chr6	2879697	2880181	+	1000	NA	exon (CARHR178330.1, exon 2 of 2)	569	CARHR178330.1	CARHR178330	AT5G44610
634	Chr3	16613830	16614701	+	1000	NA	Intergenic	-25295	CARHR105110.1	CARHR105110	AT2G13100
635	Chr8	10370270	10371398	+	1000	NA	Intergenic	-6701	CARHR260280.1	CARHR260280	NA
636	Chr4	9432747	9435389	+	1000	NA	Intergenic	-142014	CARHR118790.1	CARHR118790	AT2G26710
637	Chr2	2797929	2799181	+	1000	NA	promoter (CARHR051770.1)	-2143	CARHR051770.1	CARHR051770	AT1G60780
638	Chr1	17298530	17300657	+	1000	NA	Intergenic	39294	CARHR034820.1	CARHR034820	NA
639	Chr8	5393254	5395917	+	1000	NA	promoter (CARHR257550.1)	-1803	CARHR257550.1	CARHR257550	NA
640	Chr5	4178436	4180827	+	1000	NA	Intergenic	-21687	CARHR150380.1	CARHR150380	AT3G45220
641	Chr2	9462758	9463448	+	1000	NA	Intergenic	-3444	CARHR056810.1	CARHR056810	NA
642	Chr6	2059367	2060142	+	1000	NA	Intergenic	-6392	CARHR177180.1	CARHR177180	NA
643	Chr5	6785103	6786812	+	1000	NA	Intergenic	21083	CARHR151980.1	CARHR151980	NA
644	NSCAFB.271	58884	60262	+	1000	NA	exon (CARHR291540.1, exon 2 of 4)	454	CARHR291540.1	CARHR291540	AT3G63430
645	Chr7	4405368	4409166	+	1000	NA	Intergenic	9020	CARHR216980.1	CARHR216980	AT5G35700
646	Chr5	11178095	11179052	+	1000	NA	Intergenic	-53724	CARHR153420.1	CARHR153420	NA
647	NSCAFA.294	100188	102492	+	1000	NA	Intergenic	-6262	CARHR286300.1	CARHR286300	NA
648	Chr3	23450042	23451408	+	1000	NA	Intergenic	12333	CARHR111700.1	CARHR111700	NA
649	Chr1	15679690	15680751	+	1000	NA	Intergenic	3568	CARHR034270.1	CARHR034270	AT1G35515
650	Chr2	3678645	3680011	+	1000	NA	Intergenic	12095	CARHR053040.1	CARHR053040	NA
651	Chr8	2875428	2876234	+	1000	NA	TTS (CARHR254470.1)	508	CARHR254470.1	CARHR254470	NA
652	Chr6	20095244	20096434	+	1000	NA	exon (CARHR200590.1, exon 1 of 3)	1056	CARHR200590.1	CARHR200590	AT5G12860
653	Chr2	6480734	6481432	+	1000	NA	Intergenic	7404	CARHR055510.1	CARHR055510	AT1G54410
654	NSCAFB.271	92946	93974	+	1000	NA	TTS (CARHR291640.2)	1925	CARHR291640.2	CARHR291640	AT3G63300
655	NSCAFA.523	6405	7007	+	1000	NA	NA	NA	NA	NA	NA
656	NSCAFA.433	30403	33413	+	1000	NA	NA	NA	NA	NA	NA
657	Chr8	11092445	11093711	+	1000	NA	Intergenic	-14056	CARHR260940.1	CARHR260940	NA
658	Chr7	12113851	12114528	+	1000	NA	Intergenic	-34741	CARHR220620.2	CARHR220620	AT4G14410
659	Chr6	11208544	11209137	+	1000	NA	Intergenic	9951	CARHR184160.1	CARHR184160	AT5G48170
660	Chr5	8542040	8543335	+	1000	NA	Intergenic	-136001	CARHR152620.1	CARHR152620	NA
661	Chr5	11706031	11706835	+	1000	NA	Intergenic	-15740	CARHR153500.1	CARHR153500	AT3G30530
662	Chr4	8527983	8529700	+	1000	NA	Intergenic	-13267	CARHR118520.1	CARHR118520	AT2G26580
663	Chr4	4942274	4943303	+	1000	NA	Intergenic	-3628	CARHR115690.1	CARHR115690	NA
664	Chr3	12866444	12868053	+	1000	NA	promoter (CARHR103730.1)	-2037	CARHR103730.1	CARHR103730	NA
665	Chr2	7596277	7596850	+	1000	NA	Intergenic	-32632	CARHR055890.1	CARHR055890	NA
666	Chr1	20129978	20132126	+	1000	NA	Intergenic	-3618	CARHR035950.1	CARHR035950	AT1G44575
667	Chr1	18669484	18670817	+	1000	NA	Intergenic	99245	CARHR035120.1	CARHR035120	AT3G42550
668	Chr3	18548634	18549339	+	1000	NA	Intergenic	-32242	CARHR105810.1	CARHR105810	NA
669	Chr2	10738910	10739506	+	1000	NA	Intergenic	-89286	CARHR057590.1	CARHR057590	AT1G65730
670	Chr4	9262513	9263060	+	1000	NA	exon (CARHR118780.1, exon 1 of 3)	265	CARHR118780.1	CARHR118780	AT2G26700
671	Chr1	5094863	5095748	+	1000	NA	promoter (CARHR014520.1)	-2224	CARHR014520.1	CARHR014520	AT1G14130
672	Chr6	23905174	23905822	+	1000	NA	exon (CARHR211330.1, exon 1 of 4)	259	CARHR211330.1	CARHR211330	AT5G02030
673	Chr3	15617453	15621873	+	1000	NA	Intergenic	32823	CARHR104940.1	CARHR104940	NA
674	scaffold1271	137800	139457	+	1000	NA	exon (CARHR294330.1, exon 11 of 19)	5746	CARHR294330.1	CARHR294330	AT4G38600
675	Chr2	18506640	18508619	+	1000	NA	exon (CARHR070350.1, exon 2 of 13)	1855	CARHR070350.1	CARHR070350	AT1G76810
676	Chr6	21752075	21752896	+	1000	NA	promoter-TSS (CARHR205390.1)	-781	CARHR205390.1	CARHR205390	AT5G07790
677	Chr5	6514519	6519586	+	1000	NA	Intergenic	-23419	CARHR151910.1	CARHR151910	AT3G28880
678	Chr3	16249332	16250064	+	1000	NA	Intergenic	18039	CARHR105070.1	CARHR105070	AT2G12462
679	Chr5	13878919	13879911	+	968	NA	exon (CARHR154930.1, exon 1 of 8)	564	CARHR154930.1	CARHR154930	AT3G46740
680	Chr5	17694219	17695098	+	1000	NA	exon (CARHR162930.1, exon 1 of 3)	451	CARHR162930.1	CARHR162930	AT3G53040
681	Chr7	6459060	6461821	+	1000	NA	Intergenic	-7197	CARHR217900.1	CARHR217900	NA
682	Chr1	13994751	13995310	+	1000	NA	promoter (CARHR033400.1)	-1112	CARHR033400.1	CARHR033400	AT1G34020
683	Chr6	10280657	10281228	+	1000	NA	Intergenic	-11869	CARHR183710.1	CARHR183710	NA
684	Chr5	5062699	5063186	+	988	NA	TTS (CARHR151130.1)	182	CARHR151140.1	CARHR151140	NA
685	Chr6	12947850	12949347	+	1000	NA	Intergenic	64305	CARHR184790.1	CARHR184790	NA
686	Chr3	17811876	17813188	+	1000	NA	exon (CARHR105420.1, exon 3 of 3)	1487	CARHR105420.1	CARHR105420	AT2G14960
687	Chr4	3844045	3844801	+	1000	NA	Intergenic	56768	CARHR115250.1	CARHR115250	NA
688	Chr1	8396555	8397248	+	1000	NA	exon (CARHR023650.1, exon 2 of 2)	1937	CARHR023650.1	CARHR023650	AT1G23200
689	Chr8	9004538	9005373	+	1000	NA	promoter-TSS (CARHR259600.1)	14	CARHR259600.1	CARHR259600	NA
690	Chr2	1072966	1074664	+	1000	NA	exon (CARHR048310.1, exon 2 of 4)	830	CARHR048310.1	CARHR048310	AT1G76290
691	NSCAFA.124I	395054	398008	+	1000	NA	Intergenic	-4891	CARHR284170.3	CARHR284170	AT1G58350
692	Chr8	13191306	13192506	+	1000	NA	exon (CARHR264060.1, exon 1 of 2)	1874	CARHR264060.1	CARHR264060	AT5G51300
693	NSCAFB.280	41364	43211	+	1000	NA	Intergenic	44619	CARHR291770.1	CARHR291770	NA
694	Chr2	9001691	9002691	+	1000	NA	Intergenic	-8761	CARHR056530.2	CARHR056530	AT1G65040
695	NSCAFA.174I	114627	115386	+	1000	NA	Intergenic	16766	CARHR284440.1	CARHR284440	NA
696	Chr8	6787638	6788299	+	1000	NA	Intergenic	12871	CARHR258550.1	CARHR258550	NA
697	Chr8	5956917	5958400	+	962	NA	Intergenic	-4651	CARHR257950.1	CARHR257950	AT5G50410
698	Chr7	8762510	8763288	+	1000	NA	Intergenic	-3108	CARHR218490.1	CARHR218490	NA
699	Chr6	11082341	11083014	+	1000	NA	Intergenic	56745	CARHR184150.1	CARHR184150	NA
700	Chr1	2109084	2110012	+	1000	NA	Intergenic	1986	CARHR006250.1	CARHR006250	NA
701	Chr7	17119	18004	+	1000	NA	intron (CARHR212410.1, intron 1 of 4)	3437	CARHR212420.1	CARHR212420	NA
702	Chr7	11394129	11396469	+	1000	NA	Intergenic	-17876	CARHR219880.1	CARHR219880	NA
703	Chr3	18824387	18827202	+	1000	NA	Intergenic	8115	CARHR105890.1	CARHR105890	NA
704	Chr5	12090603	12091375	+	1000	NA	Intergenic	-4834	CARHR153670.1	CARHR153670	NA
705	Chr7	15413833	15414508	+	1000	NA	exon (CARHR226510.1, exon 1 of 3)	354	CARHR226510.1	CARHR226510	AT4G19690
706	Chr7	5112181	5112857	+	1000	NA	Intergenic	5500	CARHR217220.1	CARHR217220	NA
707	Chr1	11650490	11652263	+	1000	NA	Intergenic	4271	CARHR030590.1	CARHR030590	NA
708	Chr2	386476	387491	+	1000	NA	exon (CARHR046770.1, exon 2 of 3)	1461	CARHR046770.1	CARHR046770	AT1G64170
709	Chr1	9683397	9683914	+	1000	NA	exon (CARHR026600.1, exon 1 of 1)	139	CARHR026600.1	CARHR026600	AT1G24520
710	Chr3	9910424	9912154	+	1000	NA	exon (CARHR100970.1, exon 1 of 6)	1008	CARHR100970.1	CARHR100970	AT3G24650
711	Chr6	1354810	1358480	+	1000	NA	Intergenic	-3971	CARHR176280.1	CARHR176280	AT5G45690
712	NSCAFB.163	147973	150372	+	1000	NA	promoter (CARHR290240.1)	-1865	CARHR290240.1	CARHR290240	AT4G15760
713	Chr3	18416116	18417128	+	1000	NA	Intergenic	6495	CARHR105790.1	CARHR105790	AT2G15440
714	Chr7	8171143	8172507	+	1000	NA	Intergenic	-46009	CARHR218360.1	CARHR218360	NA
715	Chr4	17952709	17953841	+	1000	NA	exon (CARHR131260.1, exon 1 of 1)	649	CARHR131260.1	CARHR131260	NA
716	Chr8	8328805	8331912	+	1000	NA	Intergenic	10291	CARHR259270.1	CARHR259270	AT4G08160
717	Chr2	17408031	17408684	+	1000	NA	exon (CARHR067270.1, exon 1 of 2)	363	CARHR067270.1	CARHR067270	AT1G74110
718	Chr1	20623866	20624550	+	1000	NA	promoter (CARHR036300.1)	-2426	CARHR036300.1	CARHR036300	NA
719	Chr4	9126895	9127598	+	1000	NA	Intergenic	-20143	CARHR118750.1	CARHR118750	AT2G26695
720	Chr4	12871807	12873238	+	1000	NA	Intergenic	-5388	CARHR121010.1	CARHR121010	AT2G28160
721	Chr4	18292747	18293395	+	1000	NA	intron (CARHR131740.2, intron 6 of 6)	5168	CARHR131730.1	CARHR131730	AT2G37820
722	NSCAFA.188	137582	140289	+	1000	NA	Intergenic	-31408	CARHR284780.1	CARHR284780	NA
723	Chr4	21338745	21340135	+	1000	NA	exon (CARHR139390.1, exon 2 of 2)	957	CARHR139390.1	CARHR139390	AT2G44230
724	Chr7	7743492	7745836	+	1000	NA	promoter (CARHR218210.1)	-2804	CARHR218210.1	CARHR218210	NA
725	Chr7	4287954	4289984	+	1000	NA	promoter (CARHR216880.1)	-2351	CARHR216880.1	CARHR216880	NA
726	Chr3	19036866	19037959	+	784	NA	Intergenic	13199	CARHR106080.1	CARHR106080	AT2G15730
727	Chr5	13263461	13265025	+	1000	NA	Intergenic	-45706	CARHR154120.2	CARHR154120	NA
728	Chr8	8764523	8765500	+	1000	NA	Intergenic	-90129	CARHR259510.1	CARHR259510	NA
729	Chr2	3794577	3795405	+	1000	NA	TTS (CARHR053250.2)	522	CARHR053240.1	CARHR053240	AT1G59850
730	Chr6	23847550	23848307	+	1000	NA	Intergenic	-5026	CARHR211140.1	CARHR211140	AT5G02230
731	Chr4	6325180	6326024	+	1000	NA	exon (CARHR116660.1, exon 4 of 17)	3064	CARHR116660.1	CARHR116660	AT2G25050
732	NSCAFB.280	129852	130338	+	1000	NA	Intergenic	-39119	CARHR291780.1	CARHR291780	AT5G47920
733	Chr8	11507361	11508038	+	1000	NA	intron (CARHR261540.2, intron 1 of 1)	10222	CARHR261540.2	CARHR261540	NA
734	Chr7	997292	999066	+	1000	NA	intron (CARHR213880.2, intron 1 of 2)	2052	CARHR213880.2	CARHR213880	NA
735	Chr7	3054741	3056455	+	1000	NA	Intergenic	-32187	CARHR216070.1	CARHR216070	NA
736	Chr7	12040541	12045830	+	1000	NA	Intergenic	11340	CARHR220570.1	CARHR220570	NA
737	Chr4	11611425	11611981	+	984	NA	Intergenic	-19461	CARHR119980.1	CARHR119980	NA
738	Chr3	21534515	21535261	+	830	NA	Intergenic	-7400	CARHR108650.1	CARHR108650	NA
739	Chr2	9252923	9253875	+	1000	NA	promoter (CARHR056720.1)	-2727	CARHR056720.1	CARHR056720	NA
740	Chr2	6090085	6090669	+	1000	NA	Intergenic	-24351	CARHR055390.1	CARHR055390	NA
741	Chr1	25083577	25084699	+	1000	NA	promoter (CARHR043690.2)	-2611	CARHR043690.2	CARHR043690	AT1G53470
742	Chr1	21574579	21575693	+	1000	NA	Intergenic	-17457	CARHR037360.1	CARHR037360	NA
743	Chr1	20724912	20725401	+	1000	NA	Intergenic	-14743	CARHR036430.1	CARHR036430	AT1G14100
744	Chr1	16579576	16580176	+	1000	NA	Intergenic	158683	CARHR034680.1	CARHR034680	AT5G37380
745	Chr3	13160511	13161684	+	1000	NA	Intergenic	-4362	CARHR103880.1	CARHR103880	NA
746	Chr6	8349101	8353925	+	1000	NA	Intergenic	8869	CARHR182790.1	CARHR182790	NA
747	Chr4	22813110	22814797	+	1000	NA	exon (CARHR143400.1, exon 1 of 1)	912	CARHR143400.1	CARHR143400	AT2G48010
748	Chr1	9633696	9634443	+	1000	NA	exon (CARHR026480.1, exon 1 of 1)	313	CARHR026480.1	CARHR026480	AT1G24590
749	Chr3	4256058	4256759	+	1000	NA	promoter (CARHR087850.1)	-1308	CARHR087850.1	CARHR087850	AT3G13227
750	Chr3	19410053	19411014	+	1000	NA	Intergenic	-3954	CARHR106300.1	CARHR106300	AT2G15980
751	Chr4	22849788	22850947	+	1000	NA	TTS (CARHR143510.6)	1866	CARHR143520.1	CARHR143520	AT2G48130
752	Chr4	7692629	7693493	+	1000	NA	promoter (CARHR118010.1)	-1758	CARHR118010.1	CARHR118010	AT2G24190
753	Chr1	11457100	11457724	+	1000	NA	TTS (CARHR030280.1)	281	CARHR030270.1	CARHR030270	AT1G30800
754	Chr2	10867467	10868936	+	1000	NA	Intergenic	-18796	CARHR057640.1	CARHR057640	NA
755	Chr6	20984929	20985472	+	1000	NA	exon (CARHR203030.1, exon 12 of 12)	2301	CARHR203040.2	CARHR203040	AT5G10260
756	Chr1	9921110	9921636	+	1000	NA	promoter-TSS (CARHR027200.1)	664	CARHR027210.1	CARHR027210	AT1G27710
757	Chr6	8486091	8487198	+	1000	NA	Intergenic	-10416	CARHR182850.1	CARHR182850	AT5G48870
758	Chr3	16887619	16889124	+	1000	NA	Intergenic	116889	CARHR105130.2	CARHR105130	NA
759	NSCAFA.124I	206179	207189	+	1000	NA	promoter-TSS (CARHR283960.1)	-996	CARHR283960.1	CARHR283960	AT1G58440
760	Chr1	13087122	13088541	+	1000	NA	promoter (CARHR032530.1)	-1471	CARHR032530.1	CARHR032530	AT1G33230
761	Chr8	2411287	2411799	+	1000	NA	exon (CARHR253620.1, exon 1 of 1)	216	CARHR253620.1	CARHR253620	AT4G12545
762	Chr4	21646042	21647342	+	1000	NA	intron (CARHR140260.1, intron 1 of 9)	781	CARHR140260.1	CARHR140260	AT2G45000
763	Chr4	4362220	4363160	+	1000	NA	Intergenic	9257	CARHR115460.1	CARHR115460	AT2G25780
764	Chr6	12689599	12690238	+	1000	NA	intron (CARHR184650.1, intron 2 of 3)	1766	CARHR184650.1	CARHR184650	AT2G23960
765	Chr3	1655566	1656154	+	1000	NA	promoter-TSS (CARHR080030.1)	-935	CARHR080030.1	CARHR080030	AT3G05600
766	Chr3	36630	37177	+	1000	NA	exon (CARHR074960.1, exon 6 of 6)	225	CARHR074970.1	CARHR074970	AT3G02000
767	NSCAFB.128	29873	30711	+	1000	NA	Intergenic	-7517	CARHR289680.1	CARHR289680	NA
768	Chr4	4541240	4543193	+	1000	NA	Intergenic	-14045	CARHR115530.1	CARHR115530	AT2G25730
769	Chr5	13308513	13309413	+	1000	NA	promoter-TSS (CARHR154120.2)	-986	CARHR154120.2	CARHR154120	NA
770	Chr5	2569593	2571083	+	1000	NA	exon (CARHR148470.1, exon 1 of 2)	574	CARHR148470.1	CARHR148470	AT3G24780
771	Chr7	396631	397344	+	1000	NA	Intergenic	4688	CARHR212850.1	CARHR212850	NA
772	Chr2	226568	227470	+	1000	NA	exon (CARHR046440.1, exon 2 of 2)	734	CARHR046450.1	CARHR046450	AT1G64500
773	Chr3	3950124	3950665	+	1000	NA	exon (CARHR086970.1, exon 1 of 1)	238	CARHR086970.1	CARHR086970	AT3G12470
774	NSCAFA.545I	5070	6277	+	1000	NA	NA	NA	NA	NA	NA
775	Chr3	9784140	9786273	+	1000	NA	exon (CARHR100690.1, exon 1 of 8)	284	CARHR100690.1	CARHR100690	NA
776	Chr6	19491083	19491520	+	1000	NA	exon (CARHR198940.1, exon 1 of 1)	249	CARHR198940.1	CARHR198940	AT5G14380
777	Chr2	10967281	10968791	+	1000	NA	Intergenic	-6399	CARHR057730.2	CARHR057730	NA
778	NSCAFB.271	63495	64341	+	1000	NA	promoter-TSS (CARHR291560.1)	-927	CARHR291560.1	CARHR291560	AT3G63420
779	Chr6	5398446	5399031	+	1000	NA	promoter-TSS (CARHR180880.1)	-733	CARHR180880.1	CARHR180880	AT5G43100
780	Chr8	20622228	20622947	+	1000	NA	promoter-TSS (CARHR281760.1)	559	CARHR281750.1	CARHR281750	AT5G66010
781	Chr1	15182933	15183794	+	1000	NA	Intergenic	-25009	CARHR034130.1	CARHR034130	AT1G35330
782	Chr1	9850381	9851617	+	1000	NA	exon (CARHR027070.1, exon 1 of 1)	497	CARHR027070.1	CARHR027070	AT1G27461
783	Chr4	2567513	2568295	+	1000	NA	exon (CARHR114650.1, exon 1 of 2)	1124	CARHR114650.1	CARHR114650	NA
784	NSCAFA.1250I	1	986	+	1000	NA	NA	NA	NA	NA	NA
785	Chr4	3643801	3645675	+	1000	NA	Intergenic	5705	CARHR115130.1	CARHR115130	AT2G26290
786	NSCAFA.451	1414	2334	+	1000	NA	NA	NA	NA	NA	NA
787	Chr7	7802158	7804236	+	1000	NA	Intergenic	23417	CARHR218230.1	CARHR218230	NA
788	NSCAFB.255	25088	26525	+	1000	NA	Intergenic	130891	CARHR290820.1	CARHR290820	NA
789	NSCAFA.466	34968	35585	+	978	NA	NA	NA	NA	NA	NA
790	NSCAFA.187	240125	241792	+	1000	NA	Intergenic	-75594	CARHR284740.1	CARHR284740	AT5G42146
791	NSCAFA.174I	116018	117877	+	1000	NA	Intergenic	14825	CARHR284440.1	CARHR284440	NA
792	NSCAFA.157	14554	15137	+	1000	NA	Intergenic	-22774	CARHR284310.2	CARHR284310	AT5G42130
793	Chr8	10205863	10207114	+	1000	NA	Intergenic	-7681	CARHR260180.1	CARHR260180	NA
794	Chr7	10604652	10605156	+	1000	NA	Intergenic	-4580	CARHR219160.1	CARHR219160	AT4G13530
795	Chr6	8925438	8926071	+	1000	NA	Intergenic	-15757	CARHR183010.1	CARHR183010	NA
796	Chr6	7031176	7032893	+	1000	NA	Intergenic	14274	CARHR181820.1	CARHR181820	AT5G42560
797	Chr5	5667917	5668974	+	1000	NA	Intergenic	-58194	CARHR151600.1	CARHR151600	AT3G44540
798	Chr4	5553562	5554874	+	1000	NA	Intergenic	-3251	CARHR116200.3	CARHR116200	AT2G25320
799	Chr4	5109588	5110285	+	1000	NA	Intergenic	9517	CARHR115820.1	CARHR115820	AT2G25560
800	Chr3	19434718	19435241	+	1000	NA	TTS (CARHR106330.1)	1166	CARHR106330.1	CARHR106330	NA
801	Chr1	21031195	21033068	+	1000	NA	Intergenic	5911	CARHR036730.1	CARHR036730	NA
802	Chr6	18853230	18854056	+	1000	NA	exon (CARHR197230.1, exon 1 of 1)	409	CARHR197230.1	CARHR197230	AT5G16080
803	NSCAFA.188	114005	114992	+	1000	NA	Intergenic	-6971	CARHR284780.1	CARHR284780	NA
804	Chr6	12920413	12920955	+	1000	NA	Intergenic	36391	CARHR184790.1	CARHR184790	NA
805	Chr4	714045	715029	+	778	NA	Intergenic	3137	CARHR112920.2	CARHR112920	AT2G21880
806	Chr3	15675118	15676757	+	1000	NA	Intergenic	14805	CARHR104950.1	CARHR104950	AT2G11520
807	Chr1	21398261	21399354	+	1000	NA	exon (CARHR037260.1, exon 1 of 1)	488	CARHR037260.1	CARHR037260	AT1G47610
808	Chr8	6539234	6540149	+	1000	NA	Intergenic	7981	CARHR258450.1	CARHR258450	AT5G50175
809	Chr7	9606223	9607073	+	1000	NA	Intergenic	-3332	CARHR218760.1	CARHR218760	NA
810	Chr5	15084765	15085733	+	1000	NA	Intergenic	8931	CARHR157120.1	CARHR157120	AT3G48350
811	Chr1	4151106	4152614	+	1000	NA	exon (CARHR011910.1, exon 1 of 1)	733	CARHR011910.1	CARHR011910	AT1G11600
812	Chr5	9780458	9781800	+	1000	NA	Intergenic	18305	CARHR153080.1	CARHR153080	AT3G29590
813	Chr4	10714722	10715903	+	1000	NA	Intergenic	-10439	CARHR119510.1	CARHR119510	AT5G23820
814	Chr1	1738864	1739625	+	1000	NA	exon (CARHR005130.1, exon 1 of 10)	376	CARHR005130.1	CARHR005130	AT1G05630
815	Chr7	9009089	9009752	+	1000	NA	Intergenic	-12953	CARHR218630.1	CARHR218630	AT4G13160
816	Chr1	9271816	9272789	+	1000	NA	exon (CARHR025670.1, exon 1 of 3)	458	CARHR025670.1	CARHR025670	AT1G26240
817	Chr7	21364359	21365719	+	1000	NA	exon (CARHR242390.1, exon 1 of 1)	865	CARHR242390.1	CARHR242390	AT4G34380
818	Chr3	20194891	20196004	+	1000	NA	Intergenic	-19190	CARHR106900.1	CARHR106900	NA
819	Chr6	628655	629570	+	648	NA	promoter (CARHR174900.1)	-1150	CARHR174900.1	CARHR174900	NA
820	Chr5	15973720	15974895	+	1000	NA	exon (CARHR159030.1, exon 1 of 1)	597	CARHR159030.1	CARHR159030	AT3G49950
821	Chr3	19981323	19982419	+	1000	NA	Intergenic	5108	CARHR106780.1	CARHR106780	AT2G16580
822	Chr1	14079722	14081114	+	1000	NA	TTS (CARHR033520.1)	758	CARHR033520.1	CARHR033520	NA
823	Chr2	16368545	16368985	+	1000	NA	exon (CARHR064680.1, exon 2 of 2)	1912	CARHR064680.1	CARHR064680	AT1G71870
824	scaffold154	35420	37274	+	1000	NA	NA	NA	NA	NA	NA
825	Chr5	16420011	16420806	+	1000	NA	exon (CARHR159790.1, exon 1 of 1)	355	CARHR159790.1	CARHR159790	AT3G50330
826	Chr6	24227187	24227720	+	1000	NA	promoter-TSS (CARHR212140.1)	229	CARHR212150.1	CARHR212150	AT5G01790
827	Chr2	8823256	8825035	+	1000	NA	Intergenic	-8118	CARHR056400.2	CARHR056400	NA
828	Chr1	4535922	4536512	+	1000	NA	exon (CARHR012880.1, exon 1 of 1)	276	CARHR012880.1	CARHR012880	AT1G12610
829	Chr2	10411598	10412183	+	1000	NA	Intergenic	18345	CARHR057400.1	CARHR057400	AT1G65620
830	Chr1	16120225	16121546	+	1000	NA	Intergenic	10050	CARHR034600.1	CARHR034600	AT1G35830
831	Chr7	15717332	15718128	+	1000	NA	TTS (CARHR227280.1)	658	CARHR227270.1	CARHR227270	AT4G20440
832	Chr8	6866546	6867386	+	1000	NA	Intergenic	-40147	CARHR258560.1	CARHR258560	NA
833	Chr7	9108206	9108935	+	1000	NA	Intergenic	35600	CARHR218680.2	CARHR218680	NA
834	Chr7	7747051	7747790	+	1000	NA	Intergenic	-5560	CARHR218210.1	CARHR218210	NA
835	Chr7	5339194	5339930	+	1000	NA	Intergenic	12621	CARHR217380.1	CARHR217380	NA
836	Chr7	3634434	3634986	+	1000	NA	Intergenic	4772	CARHR216410.1	CARHR216410	NA
837	Chr6	9437848	9438565	+	1000	NA	Intergenic	1794	CARHR183420.1	CARHR183420	NA
838	Chr6	7203751	7205198	+	1000	NA	Intergenic	-30891	CARHR181920.1	CARHR181920	NA
839	Chr6	3566563	3567121	+	1000	NA	Intergenic	2094	CARHR179050.1	CARHR179050	NA
840	Chr6	10044346	10046147	+	1000	NA	Intergenic	-76034	CARHR183680.1	CARHR183680	NA
841	Chr4	4413590	4414377	+	1000	NA	Intergenic	-16819	CARHR115480.1	CARHR115480	AT2G25760
842	Chr4	31046	32109	+	1000	NA	promoter (CARHR111750.1)	-2550	CARHR111750.1	CARHR111750	NA
843	Chr3	17692354	17693837	+	1000	NA	Intergenic	-15248	CARHR105360.1	CARHR105360	AT2G14170
844	Chr3	14517550	14519123	+	1000	NA	Intergenic	-13186	CARHR104470.1	CARHR104470	AT3G44450
845	Chr3	13488084	13489302	+	1000	NA	Intergenic	17009	CARHR104130.1	CARHR104130	AT5G51350
846	Chr2	12022540	12023982	+	965	NA	Intergenic	51947	CARHR058150.1	CARHR058150	NA
847	Chr7	11589994	11590622	+	1000	NA	Intergenic	-23714	CARHR219980.1	CARHR219980	NA
848	Chr7	9393020	9393895	+	1000	NA	Intergenic	25616	CARHR218720.2	CARHR218720	AT4G13235
849	Chr3	17733224	17733713	+	1000	NA	Intergenic	-3321	CARHR105380.1	CARHR105380	NA
850	Chr3	11244049	11245120	+	1000	NA	exon (CARHR102370.1, exon 1 of 4)	311	CARHR102370.1	CARHR102370	NA
851	Chr2	11802214	11804645	+	1000	NA	Intergenic	29749	CARHR058130.1	CARHR058130	AT1G66230
852	Chr5	20374060	20374746	+	1000	NA	promoter-TSS (CARHR170310.1)	345	CARHR170320.1	CARHR170320	AT3G60000
853	Chr1	6989335	6990380	+	1000	NA	TTS (CARHR020150.1)	3446	CARHR020150.1	CARHR020150	AT1G19630
854	Chr2	6774658	6776634	+	983	NA	Intergenic	-34627	CARHR055580.1	CARHR055580	AT1G54460
855	Chr6	11125343	11126195	+	1000	NA	Intergenic	-73120	CARHR184160.1	CARHR184160	AT5G48170
856	Chr8	7422442	7423401	+	1000	NA	exon (CARHR258890.1, exon 3 of 7)	1554	CARHR258890.1	CARHR258890	AT5G49830
857	Chr4	2450994	2451464	+	1000	NA	promoter-TSS (CARHR114580.1)	-642	CARHR114580.1	CARHR114580	NA
858	Chr5	2245840	2248126	+	1000	NA	Intergenic	-7063	CARHR148000.2	CARHR148000	AT3G26910
859	Chr3	22784065	22784621	+	1000	NA	promoter (CARHR110330.1)	-2160	CARHR110330.1	CARHR110330	AT2G19900
860	Chr4	22851570	22852221	+	772	NA	promoter-TSS (CARHR143530.1)	338	CARHR143520.1	CARHR143520	AT2G48130
861	Chr3	18540892	18542847	+	1000	NA	Intergenic	-39359	CARHR105810.1	CARHR105810	NA
862	Chr8	17760903	17761677	+	1000	NA	exon (CARHR273880.1, exon 2 of 2)	493	CARHR273880.1	CARHR273880	AT5G60200
863	Chr1	11389807	11391139	+	1000	NA	Intergenic	-4531	CARHR030180.1	CARHR030180	AT1G30720
864	Chr4	4142969	4143703	+	1000	NA	TTS (CARHR115320.1)	1859	CARHR115320.1	CARHR115320	NA
865	Chr8	17198352	17199558	+	1000	NA	exon (CARHR272300.1, exon 3 of 7)	1387	CARHR272300.1	CARHR272300	AT5G58470
866	NSCAFA.986	913	1556	+	1000	NA	exon (CARHR289590.1, exon 2 of 2)	427	CARHR289590.1	CARHR289590	NA
867	Chr1	22681803	22684281	+	1000	NA	Intergenic	-4621	CARHR038890.1	CARHR038890	AT1G48900
868	Chr4	6470380	6471553	+	1000	NA	Intergenic	-3619	CARHR116890.1	CARHR116890	NA
869	Chr6	21846090	21847151	+	1000	NA	Intergenic	1962	CARHR205630.1	CARHR205630	AT5G07500
870	NSCAFA.433	7983	8578	+	1000	NA	NA	NA	NA	NA	NA
871	Chr7	4002713	4003991	+	1000	NA	Intergenic	14102	CARHR216720.6	CARHR216720	NA
872	NSCAFC.147	30738	31605	+	1000	NA	Intergenic	-11132	CARHR292740.1	CARHR292740	AT1G33890
873	Chr7	22361699	22362165	+	655	NA	exon (CARHR245190.1, exon 1 of 1)	226	CARHR245190.1	CARHR245190	AT4G36830
874	NSCAFA.214I	91212	92047	+	1000	NA	TTS (CARHR285450.1)	488	CARHR285460.1	CARHR285460	NA
875	Chr3	17221971	17222522	+	1000	NA	exon (CARHR105210.1, exon 1 of 1)	204	CARHR105210.1	CARHR105210	AT2G14610
876	Chr3	21340902	21341575	+	817	NA	exon (CARHR108370.1, exon 1 of 1)	462	CARHR108370.1	CARHR108370	AT2G17870
877	Chr8	8322749	8323340	+	1000	NA	Intergenic	-3088	CARHR259260.1	CARHR259260	AT4G08150
878	Chr6	4271986	4276604	+	1000	NA	Intergenic	11150	CARHR179930.1	CARHR179930	AT5G43680
879	Chr3	16707956	16708589	+	1000	NA	Intergenic	46486	CARHR105120.1	CARHR105120	AT2G13290
880	Chr4	1547406	1548658	+	1000	NA	promoter (CARHR114020.1)	-1444	CARHR114020.1	CARHR114020	NA
881	NSCAFA.524	13263	13763	+	1000	NA	NA	NA	NA	NA	NA
882	Chr7	9484284	9485139	+	1000	NA	Intergenic	24207	CARHR218750.1	CARHR218750	AT3G24535
883	Chr7	5735068	5735686	+	1000	NA	Intergenic	-15974	CARHR217600.1	CARHR217600	NA
884	Chr7	4955224	4957495	+	1000	NA	Intergenic	8272	CARHR217140.1	CARHR217140	AT5G35080
885	Chr6	12612055	12612623	+	1000	NA	Intergenic	5333	CARHR184580.2	CARHR184580	NA
886	Chr5	7495028	7495695	+	1000	NA	Intergenic	3622	CARHR152360.1	CARHR152360	AT3G42860
887	Chr4	9175162	9176056	+	1000	NA	Intergenic	28220	CARHR118750.1	CARHR118750	AT2G26695
888	Chr3	16269537	16270316	+	550	NA	Intergenic	38267	CARHR105070.1	CARHR105070	AT2G12462
889	Chr3	12251699	12252849	+	1000	NA	Intergenic	12410	CARHR103280.1	CARHR103280	AT2G05620
890	Chr2	4194604	4195077	+	1000	NA	Intergenic	5444	CARHR053710.1	CARHR053710	NA
891	Chr1	19744151	19744988	+	1000	NA	Intergenic	34825	CARHR035760.1	CARHR035760	AT1G44000
892	Chr1	19891235	19891756	+	1000	NA	Intergenic	7248	CARHR035790.1	CARHR035790	AT1G44110
893	Chr4	7572711	7573371	+	1000	NA	TTS (CARHR117910.1)	1562	CARHR117910.1	CARHR117910	NA
894	NSCAFB.163	125777	127191	+	1000	NA	Intergenic	-4355	CARHR290230.1	CARHR290230	NA
895	NSCAFA.193	72170	73543	+	1000	NA	promoter (CARHR284930.1)	-1625	CARHR284930.1	CARHR284930	AT5G42320
896	Chr6	21549485	21550267	+	1000	NA	exon (CARHR204790.1, exon 4 of 4)	1416	CARHR204790.1	CARHR204790	NA
897	Chr2	3586606	3587197	+	1000	NA	TTS (CARHR052950.1)	789	CARHR052960.1	CARHR052960	NA
898	Chr2	2419865	2420434	+	1000	NA	exon (CARHR050920.1, exon 3 of 3)	737	CARHR050920.1	CARHR050920	AT1G61520
899	Chr3	17227739	17228763	+	1000	NA	Intergenic	6209	CARHR105210.1	CARHR105210	AT2G14610
900	Chr4	5472653	5476236	+	1000	NA	Intergenic	7727	CARHR116100.1	CARHR116100	NA
901	Chr7	5952373	5953567	+	1000	NA	Intergenic	-3719	CARHR217650.2	CARHR217650	NA
902	Chr7	2883767	2884722	+	1000	NA	promoter (CARHR216010.1)	-1868	CARHR216010.1	CARHR216010	NA
903	Chr1	7362734	7363144	+	1000	NA	promoter-TSS (CARHR021200.1)	216	CARHR021190.1	CARHR021190	NA
904	NSCAFB.1427	366	1138	+	1000	NA	NA	NA	NA	NA	NA
905	Chr8	11227385	11228656	+	1000	NA	exon (CARHR261080.1, exon 1 of 2)	429	CARHR261080.1	CARHR261080	AT4G10070
906	Chr3	14693988	14695026	+	1000	NA	exon (CARHR104530.1, exon 1 of 24)	491	CARHR104530.1	CARHR104530	AT3G44340
907	Chr2	10652172	10653310	+	1000	NA	Intergenic	-22717	CARHR057580.1	CARHR057580	AT1G65720
908	Chr4	4835730	4837210	+	1000	NA	Intergenic	19891	CARHR115650.3	CARHR115650	AT2G25640
909	Chr7	10938961	10941155	+	972	NA	promoter (CARHR219490.1)	-2141	CARHR219490.1	CARHR219490	AT4G13700
910	Chr8	12496238	12497096	+	1000	NA	promoter (CARHR263040.1)	-1384	CARHR263040.1	CARHR263040	AT5G39350
911	Chr2	10156505	10158637	+	1000	NA	Intergenic	-5277	CARHR057310.1	CARHR057310	AT1G65580
912	Chr5	7666095	7667699	+	1000	NA	Intergenic	3419	CARHR152390.1	CARHR152390	AT3G42880
913	Chr1	19984357	19986375	+	1000	NA	Intergenic	-17096	CARHR035840.1	CARHR035840	AT1G44170
914	Chr4	3877878	3878987	+	1000	NA	Intergenic	22759	CARHR115250.1	CARHR115250	NA
915	Chr5	6035235	6037264	+	1000	NA	Intergenic	-18400	CARHR151780.1	CARHR151780	NA
916	Chr4	19325160	19326022	+	1000	NA	exon (CARHR134190.1, exon 2 of 2)	1585	CARHR134190.1	CARHR134190	AT1G27620
917	Chr1	22859953	22861206	+	1000	NA	exon (CARHR039210.1, exon 2 of 2)	918	CARHR039210.1	CARHR039210	NA
918	Chr2	17949672	17950196	+	1000	NA	exon (CARHR068890.1, exon 1 of 1)	254	CARHR068890.1	CARHR068890	AT1G75490
919	Chr2	15764146	15765125	+	1000	NA	intron (CARHR063250.1, intron 5 of 8)	1520	CARHR063250.1	CARHR063250	AT1G70180
920	Chr3	4433325	4433790	+	1000	NA	exon (CARHR088350.1, exon 1 of 1)	199	CARHR088350.1	CARHR088350	AT3G13662
921	Chr4	967389	968318	+	1000	NA	exon (CARHR113340.1, exon 1 of 1)	322	CARHR113340.1	CARHR113340	AT2G22180
922	Chr1	15099815	15101050	+	1000	NA	Intergenic	-107940	CARHR034130.1	CARHR034130	AT1G35330
923	NSCAFC.101	182105	184344	+	1000	NA	Intergenic	4025	CARHR292270.1	CARHR292270	AT1G66180
924	Chr2	4438220	4441083	+	630	NA	Intergenic	-11927	CARHR053880.1	CARHR053880	NA
925	Chr4	13354853	13355663	+	1000	NA	promoter (CARHR121550.1)	-1724	CARHR121550.1	CARHR121550	AT2G28540
926	Chr4	16946389	16947223	+	1000	NA	promoter (CARHR129000.1)	-2390	CARHR129000.1	CARHR129000	NA
927	Chr1	12090658	12092525	+	1000	NA	Intergenic	-8977	CARHR031350.1	CARHR031350	NA
928	Chr7	8016169	8017287	+	1000	NA	Intergenic	38512	CARHR218290.1	CARHR218290	AT4G12980
929	Chr6	6415935	6416566	+	1000	NA	Intergenic	-7776	CARHR181500.1	CARHR181500	NA
930	Chr6	10389164	10389654	+	1000	NA	Intergenic	-24501	CARHR183740.1	CARHR183740	NA
931	Chr4	8922953	8925058	+	1000	NA	Intergenic	34032	CARHR118730.1	CARHR118730	NA
932	Chr3	17414303	17417037	+	1000	NA	Intergenic	22401	CARHR105310.1	CARHR105310	AT2G14247
933	Chr2	3485561	3486390	+	1000	NA	Intergenic	-5878	CARHR052850.1	CARHR052850	NA
934	Chr1	14982749	14984305	+	1000	NA	Intergenic	-96530	CARHR034120.1	CARHR034120	NA
935	Chr7	3743888	3745074	+	1000	NA	Intergenic	-3607	CARHR216540.1	CARHR216540	NA
936	Chr3	23540376	23542017	+	1000	NA	Intergenic	-6856	CARHR111710.1	CARHR111710	NA
937	Chr8	8812902	8813990	+	1000	NA	Intergenic	-41694	CARHR259510.1	CARHR259510	NA
938	Chr4	8070924	8073401	+	1000	NA	Intergenic	-56711	CARHR118390.1	CARHR118390	AT2G26410
939	NSCAFA.157	205098	207092	+	1000	NA	Intergenic	29235	CARHR284330.1	CARHR284330	NA
940	Chr3	21843397	21843907	+	1000	NA	exon (CARHR109070.1, exon 1 of 8)	231	CARHR109070.1	CARHR109070	AT2G18470
941	Chr8	12411443	12412293	+	1000	NA	promoter-TSS (CARHR262910.1)	-638	CARHR262910.1	CARHR262910	NA
942	Chr5	20507078	20508436	+	1000	NA	Intergenic	2656	CARHR170560.1	CARHR170560	AT3G60245
943	Chr5	14450609	14455226	+	1000	NA	Intergenic	-3560	CARHR155930.1	CARHR155930	NA
944	Chr7	22308512	22309669	+	1000	NA	promoter (CARHR245030.1)	-1054	CARHR245030.1	CARHR245030	AT4G36690
945	Chr4	11631945	11634518	+	1000	NA	Intergenic	11729	CARHR119990.1	CARHR119990	AT2G27385
946	Chr1	21524840	21526393	+	1000	NA	Intergenic	32063	CARHR037360.1	CARHR037360	NA
947	Chr4	8780168	8780702	+	1000	NA	Intergenic	-5175	CARHR118640.1	CARHR118640	NA
948	Chr2	1696225	1699312	+	1000	NA	Intergenic	-4938	CARHR049700.1	CARHR049700	NA
949	Chr7	6566645	6569175	+	1000	NA	Intergenic	-18540	CARHR217960.1	CARHR217960	AT4G12700
950	Chr1	21298166	21300307	+	1000	NA	Intergenic	3983	CARHR037090.1	CARHR037090	NA
951	Chr1	2200739	2202254	+	1000	NA	promoter (CARHR006300.1)	-2827	CARHR006300.1	CARHR006300	AT5G43650
952	Chr6	13685004	13686107	+	1000	NA	promoter (CARHR185460.1)	-1409	CARHR185460.1	CARHR185460	AT5G29000
953	Chr4	9256087	9256650	+	1000	NA	promoter-TSS (CARHR118760.1)	-742	CARHR118760.1	CARHR118760	NA
954	Chr1	13385491	13386144	+	1000	NA	Intergenic	-26051	CARHR032900.2	CARHR032900	AT1G33470
955	Chr7	6570039	6571499	+	1000	NA	Intergenic	-21399	CARHR217960.1	CARHR217960	AT4G12700
956	Chr4	21792426	21792921	+	1000	NA	exon (CARHR140610.1, exon 2 of 2)	1558	CARHR140610.1	CARHR140610	AT2G45420
957	Chr2	7569633	7571915	+	1000	NA	Intergenic	19716	CARHR055880.1	CARHR055880	AT1G54740
958	Chr1	6448234	6449185	+	1000	NA	exon (CARHR018600.1, exon 1 of 2)	559	CARHR018600.1	CARHR018600	AT1G18010
959	NSCAFA.193	394554	395218	+	1000	NA	Intergenic	-6106	CARHR285150.1	CARHR285150	AT5G42440
960	Chr1	20642025	20643729	+	1000	NA	Intergenic	-3341	CARHR036340.1	CARHR036340	NA
961	Chr4	3471799	3473059	+	1000	NA	Intergenic	-4652	CARHR115080.1	CARHR115080	AT2G26250
962	Chr6	8176778	8178622	+	1000	NA	Intergenic	-3820	CARHR182700.1	CARHR182700	NA
963	Chr1	132226	132911	+	1000	NA	exon (CARHR000500.1, exon 4 of 4)	1837	CARHR000500.2	CARHR000500	AT1G01830
964	Chr6	7063441	7064059	+	1000	NA	promoter (CARHR181830.1)	-2907	CARHR181830.1	CARHR181830	AT5G42540
965	Chr4	21142929	21143402	+	1000	NA	exon (CARHR138780.1, exon 1 of 2)	255	CARHR138780.1	CARHR138780	AT2G43610
966	Chr5	15030759	15031267	+	1000	NA	exon (CARHR156980.1, exon 1 of 4)	316	CARHR156980.1	CARHR156980	AT5G35600
967	Chr8	17855547	17856325	+	1000	NA	exon (CARHR274160.1, exon 1 of 1)	335	CARHR274160.1	CARHR274160	AT5G60490
968	Chr3	3492644	3493893	+	1000	NA	promoter (CARHR085590.1)	-1972	CARHR085590.1	CARHR085590	AT3G11000
969	Chr5	1142928	1143484	+	1000	NA	exon (CARHR145840.1, exon 4 of 4)	2264	CARHR145840.1	CARHR145840	AT2G03500
970	Chr1	1857864	1858781	+	1000	NA	TTS (CARHR005470.1)	5557	CARHR005480.1	CARHR005480	AT1G05950
971	NSCAFA.193	316177	316931	+	1000	NA	promoter (CARHR285100.2)	-1460	CARHR285100.2	CARHR285100	AT5G42390
972	Chr4	16906988	16907535	+	1000	NA	exon (CARHR128950.1, exon 2 of 3)	1453	CARHR128950.1	CARHR128950	AT2G34790
973	Chr6	8258135	8260267	+	1000	NA	exon (CARHR182740.1, exon 1 of 1)	420	CARHR182740.1	CARHR182740	NA
974	Chr5	5955133	5956293	+	1000	NA	promoter (CARHR151760.3)	-1173	CARHR151760.3	CARHR151760	AT3G28760
975	Chr3	17320756	17321654	+	1000	NA	Intergenic	13496	CARHR105240.1	CARHR105240	NA
976	Chr1	21819283	21820603	+	707	NA	promoter (CARHR037640.1)	-1847	CARHR037640.1	CARHR037640	NA
977	NSCAFA.124I	428845	430192	+	1000	NA	exon (CARHR284180.1, exon 2 of 2)	1430	CARHR284180.1	CARHR284180	AT1G58340
978	Chr1	10856238	10857911	+	1000	NA	Intergenic	-9426	CARHR029230.1	CARHR029230	AT1G30200
979	Chr7	8979951	8980872	+	1000	NA	Intergenic	-7716	CARHR218620.1	CARHR218620	NA
980	Chr6	4650345	4650780	+	983	NA	exon (CARHR180200.1, exon 1 of 1)	188	CARHR180200.1	CARHR180200	AT5G43410
981	Chr4	93631	94273	+	839	NA	Intergenic	16387	CARHR111780.1	CARHR111780	NA
982	Chr6	14462246	14464155	+	1000	NA	Intergenic	8341	CARHR186870.1	CARHR186870	NA
983	Chr6	3029116	3030304	+	1000	NA	Intergenic	-6644	CARHR178470.1	CARHR178470	NA
984	Chr6	17356452	17358219	+	1000	NA	intron (CARHR193270.1, intron 3 of 4)	1291	CARHR193270.1	CARHR193270	AT5G19640
985	Chr1	5494140	5494825	+	1000	NA	TTS (CARHR015690.1)	317	CARHR015700.1	CARHR015700	AT1G15190
986	Chr4	14212891	14216207	+	1000	NA	promoter (CARHR122740.1)	-1313	CARHR122740.1	CARHR122740	NA
987	Chr5	14178128	14179894	+	1000	NA	promoter (CARHR155460.1)	-2598	CARHR155460.1	CARHR155460	NA
988	Chr7	13844239	13844731	+	1000	NA	exon (CARHR223090.1, exon 4 of 10)	1351	CARHR223090.1	CARHR223090	AT4G16590
989	Chr6	10373713	10374662	+	1000	NA	Intergenic	-39723	CARHR183740.1	CARHR183740	NA
990	Chr6	8125448	8129187	+	1000	NA	Intergenic	-5807	CARHR182630.1	CARHR182630	AT5G49110
991	Chr5	10060708	10061936	+	994	NA	Intergenic	-25208	CARHR153240.1	CARHR153240	NA
992	Chr2	7612283	7613923	+	1000	NA	Intergenic	-16092	CARHR055890.1	CARHR055890	NA
993	Chr3	15614554	15617248	+	1000	NA	Intergenic	29061	CARHR104940.1	CARHR104940	NA
994	NSCAFA.451I	39224	39811	+	1000	NA	NA	NA	NA	NA	NA
995	NSCAFA.295	163135	164747	+	1000	NA	Intergenic	-10014	CARHR286420.1	CARHR286420	NA
996	Chr7	1840304	1842874	+	1000	NA	Intergenic	4686	CARHR214990.1	CARHR214990	NA
997	Chr6	8830132	8831052	+	1000	NA	promoter-TSS (CARHR182990.1)	-194	CARHR182990.1	CARHR182990	NA
998	Chr6	14259999	14260671	+	1000	NA	Intergenic	-9114	CARHR186460.1	CARHR186460	AT5G27000
999	Chr6	12861997	12863658	+	1000	NA	Intergenic	-10575	CARHR184780.1	CARHR184780	AT3G53690
1000	Chr5	11259615	11261016	+	930	NA	Intergenic	-24053	CARHR153430.1	CARHR153430	AT3G30340
1001	Chr4	10974434	10975178	+	1000	NA	Intergenic	-56822	CARHR119720.1	CARHR119720	AT2G27220
1002	Chr2	6933449	6933949	+	1000	NA	Intergenic	-74147	CARHR055610.1	CARHR055610	AT1G54520
1003	Chr2	4186529	4187180	+	1000	NA	exon (CARHR053700.1, exon 1 of 1)	272	CARHR053700.1	CARHR053700	NA
1004	Chr1	16857074	16857723	+	1000	NA	Intergenic	68207	CARHR034720.1	CARHR034720	AT1G37130
1005	Chr1	16784979	16785841	+	1000	NA	Intergenic	7156	CARHR034710.1	CARHR034710	NA
1006	Chr5	10810045	10811318	+	1000	NA	Intergenic	-87711	CARHR153340.1	CARHR153340	AT3G30300
1007	Chr3	12986756	12988623	+	1000	NA	Intergenic	-27135	CARHR103770.1	CARHR103770	AT2G06050
1008	Chr5	9912995	9914462	+	1000	NA	promoter (CARHR153180.1)	-2654	CARHR153180.1	CARHR153180	AT3G29770
1009	NSCAFC.115	206819	207888	+	1000	NA	promoter (CARHR292650.1)	-2847	CARHR292650.1	CARHR292650	AT1G65340
1010	Chr7	17205913	17206809	+	811	NA	exon (CARHR231090.1, exon 3 of 4)	1531	CARHR231090.1	CARHR231090	AT4G23700
1011	Chr6	4405490	4406131	+	1000	NA	exon (CARHR179980.1, exon 1 of 4)	352	CARHR179980.1	CARHR179980	AT4G13890
1012	Chr3	20053353	20056530	+	1000	NA	Intergenic	23436	CARHR106810.1	CARHR106810	AT2G16600
1013	Chr3	10744147	10748120	+	1000	NA	Intergenic	48342	CARHR101990.1	CARHR101990	NA
1014	Chr5	7166536	7167639	+	1000	NA	Intergenic	-34261	CARHR152180.1	CARHR152180	NA
1015	Chr3	13874665	13877379	+	1000	NA	Intergenic	43604	CARHR104260.1	CARHR104260	NA
1016	NSCAFC.101	279422	280883	+	1000	NA	Intergenic	22253	CARHR292330.1	CARHR292330	NA
1017	NSCAFA.467I	28607	29338	+	1000	NA	NA	NA	NA	NA	NA
1018	Chr7	4510066	4510721	+	1000	NA	TTS (CARHR217030.1)	1248	CARHR217030.1	CARHR217030	NA
1019	Chr4	9795887	9798756	+	1000	NA	Intergenic	4604	CARHR118880.1	CARHR118880	AT2G26730
1020	Chr7	8519255	8520869	+	1000	NA	Intergenic	-31513	CARHR218440.1	CARHR218440	NA
1021	Chr2	11355590	11356512	+	1000	NA	Intergenic	41146	CARHR057890.1	CARHR057890	NA
1022	Chr3	4876725	4877259	+	1000	NA	exon (CARHR089490.1, exon 2 of 2)	1538	CARHR089490.1	CARHR089490	NA
1023	Chr8	7275534	7276128	+	1000	NA	Intergenic	-4978	CARHR258760.2	CARHR258760	AT5G49950
1024	Chr6	1789597	1790705	+	1000	NA	Intergenic	8975	CARHR176820.1	CARHR176820	NA
1025	Chr8	5743746	5744384	+	1000	NA	exon (CARHR257820.1, exon 1 of 1)	446	CARHR257820.1	CARHR257820	NA
1026	Chr1	23786472	23788906	+	1000	NA	promoter (CARHR040860.1)	-2578	CARHR040860.1	CARHR040860	NA
1027	Chr3	7167958	7168901	+	1000	NA	exon (CARHR095730.1, exon 1 of 1)	343	CARHR095730.1	CARHR095730	NA
1028	Chr7	4636803	4637708	+	991	NA	Intergenic	-18400	CARHR217130.2	CARHR217130	AT5G32440
1029	Chr5	650569	651253	+	1000	NA	Intergenic	-3405	CARHR144990.3	CARHR144990	AT2G02410
1030	Chr2	8411739	8413181	+	1000	NA	Intergenic	35803	CARHR056220.1	CARHR056220	NA
1031	Chr2	10905823	10906681	+	1000	NA	intron (CARHR057680.1, intron 1 of 4)	4453	CARHR057680.1	CARHR057680	AT1G65820
1032	Chr6	11813227	11814605	+	1000	NA	Intergenic	-22913	CARHR184440.1	CARHR184440	AT5G47870
1033	Chr1	2183172	2183806	+	1000	NA	promoter (CARHR006280.1)	-1221	CARHR006280.1	CARHR006280	NA
1034	Chr8	7277924	7279471	+	1000	NA	promoter (CARHR258760.2)	-2112	CARHR258760.2	CARHR258760	AT5G49950
1035	Chr7	22619920	22620408	+	1000	NA	exon (CARHR245850.1, exon 1 of 2)	314	CARHR245850.1	CARHR245850	AT4G37450
1036	Chr5	2854929	2856161	+	1000	NA	promoter (CARHR149020.1)	-2384	CARHR149020.1	CARHR149020	NA
1037	Chr5	6865498	6866850	+	1000	NA	Intergenic	-7028	CARHR152010.1	CARHR152010	NA
1038	Chr6	10016316	10018869	+	1000	NA	Intergenic	62824	CARHR183670.1	CARHR183670	AT5G48440
1039	Chr2	16172420	16173074	+	1000	NA	Intergenic	-5676	CARHR064220.1	CARHR064220	NA
1040	Chr3	20056769	20058099	+	1000	NA	Intergenic	21586	CARHR106820.1	CARHR106820	NA
1041	Chr8	16185676	16186246	+	1000	NA	exon (CARHR269700.1, exon 1 of 3)	260	CARHR269700.1	CARHR269700	AT5G56300
1042	Chr5	6694382	6697385	+	1000	NA	Intergenic	22601	CARHR151960.1	CARHR151960	AT3G28920
1043	Chr7	195538	196773	+	1000	NA	Intergenic	4655	CARHR212600.1	CARHR212600	AT5G41960
1044	Chr7	19002660	19003652	+	1000	NA	exon (CARHR236190.1, exon 2 of 5)	1232	CARHR236190.1	CARHR236190	NA
1045	Chr2	16849678	16850599	+	1000	NA	exon (CARHR065760.1, exon 1 of 2)	480	CARHR065760.1	CARHR065760	NA
1046	Chr3	5214501	5215252	+	1000	NA	exon (CARHR090440.1, exon 4 of 4)	1255	CARHR090460.1	CARHR090460	AT3G15410
1047	NSCAFA.614	2242	5647	+	1000	NA	NA	NA	NA	NA	NA
1048	Chr8	147577	148439	+	1000	NA	exon (CARHR248440.1, exon 2 of 7)	558	CARHR248440.1	CARHR248440	AT4G00350
1049	Chr1	2709816	2711516	+	1000	NA	exon (CARHR007840.1, exon 2 of 2)	1146	CARHR007840.1	CARHR007840	NA
1050	Chr1	19187371	19188416	+	1000	NA	Intergenic	-11740	CARHR035520.2	CARHR035520	NA
1051	Chr3	14878867	14880122	+	1000	NA	Intergenic	4020	CARHR104640.1	CARHR104640	NA
1052	Chr1	28916	29977	+	1000	NA	promoter-TSS (CARHR000210.1)	-934	CARHR000210.2	CARHR000210	AT1G02120
1053	Chr2	9141586	9143479	+	1000	NA	Intergenic	-15095	CARHR056590.1	CARHR056590	NA
1054	Chr4	12466985	12471416	+	1000	NA	Intergenic	5988	CARHR120640.1	CARHR120640	AT2G27930
1055	Chr8	14031484	14031973	+	1000	NA	Intergenic	-4515	CARHR265370.1	CARHR265370	NA
1056	NSCAFC.112	58227	60953	+	1000	NA	Intergenic	-76194	CARHR292370.1	CARHR292370	AT1G42430
1057	Chr7	8736479	8739422	+	1000	NA	Intergenic	-28057	CARHR218490.1	CARHR218490	NA
1058	Chr7	8570839	8571418	+	1000	NA	Intergenic	10154	CARHR218460.2	CARHR218460	NA
1059	Chr6	2524083	2525246	+	1000	NA	Intergenic	7354	CARHR177810.1	CARHR177810	NA
1060	Chr6	11151758	11153882	+	1000	NA	Intergenic	-46069	CARHR184160.1	CARHR184160	AT5G48170
1061	Chr5	9264806	9265585	+	1000	NA	Intergenic	-32209	CARHR152950.1	CARHR152950	AT3G44170
1062	Chr4	11774481	11775998	+	1000	NA	Intergenic	-10045	CARHR120040.2	CARHR120040	AT2G27450
1063	Chr3	17193755	17194268	+	1000	NA	Intergenic	26124	CARHR105200.1	CARHR105200	AT2G14620
1064	Chr3	15642667	15643908	+	1000	NA	Intergenic	-17845	CARHR104950.2	CARHR104950	AT2G11520
1065	Chr3	13436836	13437413	+	1000	NA	Intergenic	29997	CARHR104120.1	CARHR104120	NA
1066	Chr2	8511193	8511876	+	1000	NA	promoter (CARHR056270.1)	-1640	CARHR056270.1	CARHR056270	AT1G64860
1067	Chr1	19978680	19979301	+	1000	NA	Intergenic	-10720	CARHR035840.1	CARHR035840	AT1G44170
1068	Chr7	21172097	21172613	+	1000	NA	exon (CARHR241830.1, exon 1 of 1)	269	CARHR241830.1	CARHR241830	AT4G33730
1069	Chr3	21895873	21896596	+	1000	NA	exon (CARHR109110.1, exon 1 of 1)	421	CARHR109110.1	CARHR109110	AT2G18500
1070	Chr8	5724381	5725213	+	1000	NA	Intergenic	-11392	CARHR257800.1	CARHR257800	NA
1071	Chr4	250508	251352	+	1000	NA	exon (CARHR111970.1, exon 2 of 3)	827	CARHR111970.1	CARHR111970	AT2G21140
1072	Chr7	881596	882211	+	1000	NA	exon (CARHR213720.1, exon 1 of 1)	584	CARHR213720.1	CARHR213720	AT5G40790
1073	NSCAFA.255I	19543	21201	+	1000	NA	NA	NA	NA	NA	NA
1074	Chr6	7202316	7203589	+	1000	NA	Intergenic	-29369	CARHR181920.1	CARHR181920	NA
1075	Chr8	6587437	6590003	+	1000	NA	Intergenic	-9931	CARHR258480.1	CARHR258480	AT5G50160
1076	Chr7	19112131	19113519	+	1000	NA	exon (CARHR236470.1, exon 1 of 1)	656	CARHR236470.1	CARHR236470	AT4G28700
1077	Chr3	17303108	17303872	+	1000	NA	Intergenic	-4146	CARHR105240.2	CARHR105240	NA
1078	NSCAFA.188	87054	89189	+	1000	NA	Intergenic	11670	CARHR284760.1	CARHR284760	NA
1079	Chr4	1667307	1668677	+	1000	NA	Intergenic	5631	CARHR114100.1	CARHR114100	AT2G22800
1080	Chr5	6098703	6100101	+	1000	NA	Intergenic	-3487	CARHR151790.3	CARHR151790	NA
1081	scaffold1271	35615	36496	+	1000	NA	TTS (CARHR294000.4)	695	CARHR294010.1	CARHR294010	AT4G38225
1082	Chr6	7484246	7484876	+	1000	NA	Intergenic	10237	CARHR182060.1	CARHR182060	NA
1083	Chr5	13597397	13599021	+	1000	NA	Intergenic	2724	CARHR154630.1	CARHR154630	NA
1084	Chr7	2248876	2249634	+	1000	NA	Intergenic	-8639	CARHR215430.1	CARHR215430	AT5G37500
1085	Chr3	13545898	13546804	+	1000	NA	Intergenic	28638	CARHR104140.1	CARHR104140	NA
1086	Chr4	7297617	7298172	+	1000	NA	Intergenic	9105	CARHR117590.1	CARHR117590	NA
1087	NSCAFA.606	688	2873	+	1000	NA	NA	NA	NA	NA	NA
1088	Chr5	3718207	3719513	+	1000	NA	Intergenic	2430	CARHR149830.1	CARHR149830	NA
1089	Chr2	12885737	12886887	+	1000	NA	exon (CARHR058800.1, exon 2 of 2)	257	CARHR058800.1	CARHR058800	NA
1090	Chr5	16768056	16768713	+	1000	NA	exon (CARHR160420.1, exon 1 of 2)	188	CARHR160420.1	CARHR160420	AT3G50870
1091	Chr5	11932307	11933689	+	1000	NA	Intergenic	-14284	CARHR153570.1	CARHR153570	AT3G32930
1092	Chr3	11527666	11529484	+	1000	NA	Intergenic	11662	CARHR102580.1	CARHR102580	NA
1093	Chr7	11097844	11098435	+	1000	NA	Intergenic	-12305	CARHR219570.1	CARHR219570	NA
1094	NSCAFA.433	13949	14962	+	1000	NA	NA	NA	NA	NA	NA
1095	Chr6	18474879	18475593	+	1000	NA	exon (CARHR196140.1, exon 2 of 2)	1024	CARHR196140.1	CARHR196140	AT5G17040
1096	Chr3	890702	891337	+	1000	NA	exon (CARHR077710.1, exon 1 of 3)	269	CARHR077710.1	CARHR077710	AT3G03660
1097	Chr1	21764298	21765046	+	1000	NA	promoter (CARHR037570.1)	-2215	CARHR037570.1	CARHR037570	NA
1098	Chr7	19174386	19174977	+	1000	NA	promoter (CARHR236600.1)	-1862	CARHR236600.1	CARHR236600	NA
1099	Chr3	12992540	12993324	+	1000	NA	Intergenic	-32378	CARHR103770.1	CARHR103770	AT2G06050
1100	Chr6	23031927	23032491	+	1000	NA	exon (CARHR208960.1, exon 17 of 17)	388	CARHR208970.1	CARHR208970	AT5G04330
1101	Chr8	18345180	18345632	+	1000	NA	exon (CARHR275460.1, exon 1 of 1)	249	CARHR275460.1	CARHR275460	AT5G61660
1102	Chr4	4578869	4580896	+	1000	NA	Intergenic	-3555	CARHR115540.1	CARHR115540	AT2G25710
1103	Chr8	7636648	7637480	+	1000	NA	Intergenic	-52521	CARHR259030.1	CARHR259030	AT5G49760
1104	Chr7	10842664	10843282	+	1000	NA	Intergenic	-3551	CARHR219440.1	CARHR219440	AT4G13670
1105	Chr3	19562127	19563173	+	1000	NA	Intergenic	-5276	CARHR106410.1	CARHR106410	NA
1106	NSCAFA.124I	449560	453297	+	1000	NA	Intergenic	-16390	CARHR284190.1	CARHR284190	AT1G58320
1107	Chr7	8380234	8380916	+	1000	NA	Intergenic	3534	CARHR218420.1	CARHR218420	AT4G13050
1108	Chr5	10148633	10149290	+	1000	NA	Intergenic	21007	CARHR153250.1	CARHR153250	AT3G30180
1109	Chr3	17228917	17229511	+	1000	NA	Intergenic	7172	CARHR105210.1	CARHR105210	AT2G14610
1110	Chr8	19839934	19840782	+	1000	NA	promoter (CARHR279600.1)	-2623	CARHR279600.1	CARHR279600	NA
1111	Chr3	9234272	9235064	+	1000	NA	exon (CARHR099930.1, exon 1 of 1)	500	CARHR099930.1	CARHR099930	AT3G24220
1112	Chr2	8771867	8773295	+	1000	NA	Intergenic	-6593	CARHR056380.1	CARHR056380	AT1G64980
1113	Chr5	14312515	14313426	+	1000	NA	promoter (CARHR155650.2)	-2686	CARHR155650.2	CARHR155650	AT3G47000
1114	Chr2	13334300	13335621	+	1000	NA	promoter (CARHR059350.1)	-1504	CARHR059350.1	CARHR059350	NA
1115	scaffold109	89962	90812	+	1000	NA	Intergenic	-5014	CARHR293430.2	CARHR293430	NA
1116	Chr7	2524690	2525466	+	1000	NA	Intergenic	-10683	CARHR215700.1	CARHR215700	NA
1117	Chr6	3266142	3266913	+	1000	NA	promoter (CARHR178690.1)	-1185	CARHR178690.1	CARHR178690	NA
1118	Chr5	6475681	6477044	+	1000	NA	promoter (CARHR151900.3)	-1259	CARHR151900.3	CARHR151900	NA
1119	Chr4	2825259	2826876	+	1000	NA	Intergenic	-8852	CARHR114780.1	CARHR114780	NA
1120	Chr3	13714556	13716370	+	1000	NA	Intergenic	-26291	CARHR104160.1	CARHR104160	NA
1121	Chr6	22302946	22303688	+	1000	NA	exon (CARHR206880.1, exon 1 of 3)	384	CARHR206880.1	CARHR206880	NA
1122	Chr6	12158899	12162030	+	1000	NA	Intergenic	-3118	CARHR184490.1	CARHR184490	AT5G42220
1123	Chr7	20654294	20655358	+	1000	NA	exon (CARHR240480.1, exon 2 of 2)	585	CARHR240480.1	CARHR240480	AT3G26470
1124	Chr6	10131406	10133171	+	1000	NA	Intergenic	11008	CARHR183680.1	CARHR183680	NA
1125	Chr4	4458984	4460254	+	1000	NA	Intergenic	-16795	CARHR115500.1	CARHR115500	AT2G25737
1126	Chr8	7828224	7830359	+	1000	NA	promoter (CARHR259060.1)	-2498	CARHR259060.1	CARHR259060	AT5G49720
1127	Chr7	3149112	3149758	+	1000	NA	Intergenic	15398	CARHR216080.1	CARHR216080	NA
1128	Chr1	4212238	4213286	+	1000	NA	promoter-TSS (CARHR012060.2)	-894	CARHR012060.2	CARHR012060	AT1G11750
1129	Chr5	3846284	3847546	+	851	NA	exon (CARHR149950.1, exon 4 of 4)	1093	CARHR149950.1	CARHR149950	AT3G45710
1130	Chr7	21169894	21170419	+	1000	NA	exon (CARHR241820.1, exon 1 of 1)	266	CARHR241820.1	CARHR241820	NA
1131	Chr4	15843383	15844045	+	1000	NA	exon (CARHR126340.1, exon 1 of 1)	387	CARHR126340.1	CARHR126340	AT2G32510
1132	Chr1	20329670	20331080	+	1000	NA	Intergenic	-15399	CARHR036060.1	CARHR036060	AT1G44800
1133	Chr5	16561979	16562583	+	1000	NA	promoter-TSS (CARHR160100.1)	315	CARHR160090.1	CARHR160090	NA
1134	Chr1	14662275	14663412	+	1000	NA	Intergenic	-10613	CARHR033960.1	CARHR033960	NA
1135	Chr4	15337412	15337912	+	1000	NA	promoter (CARHR125150.1)	-2716	CARHR125150.1	CARHR125150	AT2G31500
1136	Chr5	15032917	15034315	+	1000	NA	exon (CARHR156990.1, exon 2 of 5)	671	CARHR156990.1	CARHR156990	NA
1137	Chr1	21653061	21653704	+	1000	NA	Intergenic	-7626	CARHR037420.1	CARHR037420	AT1G47820
1138	NSCAFA.356I	56123	57343	+	1000	NA	NA	NA	NA	NA	NA
1139	Chr6	9712568	9714061	+	1000	NA	Intergenic	-25026	CARHR183500.1	CARHR183500	NA
1140	Chr3	17696093	17697089	+	1000	NA	Intergenic	-11752	CARHR105360.1	CARHR105360	AT2G14170
1141	Chr8	58264	58749	+	1000	NA	exon (CARHR248170.1, exon 1 of 1)	394	CARHR248170.1	CARHR248170	AT4G00120
1142	Chr5	97577	99648	+	1000	NA	exon (CARHR143730.1, exon 1 of 2)	1177	CARHR143730.1	CARHR143730	AT2G01190
1143	Chr1	14536878	14537686	+	1000	NA	exon (CARHR033860.1, exon 1 of 6)	480	CARHR033860.1	CARHR033860	AT1G34430
1144	Chr8	7108200	7108771	+	1000	NA	exon (CARHR258620.1, exon 3 of 3)	1693	CARHR258620.1	CARHR258620	AT5G50060
1145	Chr5	3640596	3641277	+	1000	NA	Intergenic	-23297	CARHR149800.1	CARHR149800	AT3G28180
1146	Chr8	8217970	8222013	+	1000	NA	promoter-TSS (CARHR259220.1)	-629	CARHR259220.1	CARHR259220	NA
1147	Chr3	13514931	13515539	+	1000	NA	promoter (CARHR104140.1)	-2478	CARHR104140.1	CARHR104140	NA
1148	Chr7	28477	29756	+	1000	NA	Intergenic	-7820	CARHR212410.1	CARHR212410	NA
1149	Chr2	6266541	6270971	+	1000	NA	Intergenic	-6879	CARHR055440.2	CARHR055440	NA
1150	NSCAFC.112	132663	134432	+	1000	NA	promoter (CARHR292370.1)	-2237	CARHR292370.1	CARHR292370	AT1G42430
1151	Chr6	17573754	17574809	+	1000	NA	exon (CARHR193850.1, exon 1 of 1)	540	CARHR193850.1	CARHR193850	NA
1152	Chr7	18906119	18906618	+	1000	NA	exon (CARHR235820.1, exon 1 of 2)	256	CARHR235820.1	CARHR235820	AT4G28100
1153	Chr6	10398445	10399228	+	1000	NA	Intergenic	-15074	CARHR183740.1	CARHR183740	NA
1154	Chr3	22163619	22165064	+	1000	NA	Intergenic	-6927	CARHR109450.1	CARHR109450	AT2G18890
1155	Chr6	6643011	6646439	+	906	NA	Intergenic	9043	CARHR181620.2	CARHR181620	AT5G42710
1156	Chr6	1427858	1429969	+	1000	NA	Intergenic	-6226	CARHR176350.1	CARHR176350	AT5G45630
1157	NSCAFC.123	181130	183502	+	1000	NA	Intergenic	114476	CARHR292730.1	CARHR292730	NA
1158	Chr7	5565954	5567404	+	567	NA	Intergenic	-13908	CARHR217490.1	CARHR217490	AT5G35520
1159	Chr2	5118683	5121761	+	1000	NA	Intergenic	-22074	CARHR054440.1	CARHR054440	AT3G43270
1160	Chr1	11360933	11361474	+	1000	NA	exon (CARHR030130.1, exon 3 of 3)	1966	CARHR030130.1	CARHR030130	AT1G30650
1161	Chr8	10915998	10916489	+	1000	NA	Intergenic	5390	CARHR260750.1	CARHR260750	NA
1162	Chr7	11468106	11469161	+	1000	NA	Intergenic	39870	CARHR219930.1	CARHR219930	AT2G18193
1163	Chr2	16858637	16859511	+	1000	NA	exon (CARHR065770.1, exon 1 of 5)	375	CARHR065770.1	CARHR065770	AT5G05260
1164	Chr1	18529881	18530588	+	687	NA	Intergenic	-30911	CARHR035110.1	CARHR035110	NA
1165	Chr1	17683297	17684618	+	1000	NA	Intergenic	-53380	CARHR034840.1	CARHR034840	NA
1166	Chr6	3749096	3749615	+	993	NA	Intergenic	-9026	CARHR179240.1	CARHR179240	NA
1167	NSCAFC.147	810	2635	+	1000	NA	Intergenic	-40581	CARHR292740.1	CARHR292740	AT1G33890
1168	NSCAFC.115	238794	239327	+	711	NA	Intergenic	16853	CARHR292660.1	CARHR292660	NA
1169	NSCAFA.449	26503	27139	+	1000	NA	Intergenic	-8014	CARHR288350.1	CARHR288350	AT1G35180
1170	Chr8	9148336	9148974	+	1000	NA	Intergenic	-30641	CARHR259650.1	CARHR259650	AT4G08670
1171	Chr8	5914870	5915692	+	1000	NA	TTS (CARHR257940.1)	265	CARHR257940.1	CARHR257940	NA
1172	Chr7	10529639	10531591	+	739	NA	Intergenic	25694	CARHR219130.1	CARHR219130	NA
1173	Chr5	7821994	7823476	+	1000	NA	Intergenic	-8343	CARHR152410.1	CARHR152410	NA
1174	Chr5	6472900	6473711	+	1000	NA	Intergenic	-4316	CARHR151900.3	CARHR151900	NA
1175	Chr3	17960474	17961256	+	1000	NA	promoter (CARHR105530.1)	-2882	CARHR105530.1	CARHR105530	NA
1176	Chr2	8542129	8546367	+	1000	NA	Intergenic	7132	CARHR056290.1	CARHR056290	NA
1177	Chr2	6622771	6623515	+	1000	NA	Intergenic	-61884	CARHR055530.1	CARHR055530	AT1G54400
1178	Chr2	10924282	10925521	+	1000	NA	Intergenic	-13747	CARHR057690.1	CARHR057690	NA
1179	Chr2	10871126	10872804	+	1000	NA	Intergenic	-17078	CARHR057650.1	CARHR057650	AT1G26795
1180	Chr1	17434306	17435778	+	1000	NA	Intergenic	-30363	CARHR034830.1	CARHR034830	AT1G41830
1181	Chr4	4685339	4686064	+	1000	NA	Intergenic	-15373	CARHR115570.1	CARHR115570	AT2G25680
1182	Chr5	10509418	10511288	+	1000	NA	Intergenic	55616	CARHR153310.1	CARHR153310	NA
1183	Chr3	1101876	1102400	+	1000	NA	exon (CARHR078320.1, exon 2 of 2)	1015	CARHR078320.1	CARHR078320	NA
1184	Chr8	7968714	7970438	+	1000	NA	Intergenic	-16208	CARHR259180.1	CARHR259180	NA
1185	Chr7	7516248	7516896	+	1000	NA	Intergenic	-99051	CARHR218190.1	CARHR218190	AT4G12860
1186	Chr7	14982067	14982640	+	1000	NA	exon (CARHR225610.1, exon 1 of 1)	342	CARHR225610.1	CARHR225610	AT4G18760
1187	Chr6	3024765	3026990	+	563	NA	promoter (CARHR178470.1)	-2811	CARHR178470.1	CARHR178470	NA
1188	Chr3	3149154	3149796	+	951	NA	TTS (CARHR084580.1)	412	CARHR084570.1	CARHR084570	AT3G10070
1189	Chr1	4948211	4948881	+	1000	NA	exon (CARHR014110.1, exon 1 of 2)	341	CARHR014110.1	CARHR014110	AT1G13710
1190	Chr4	8417527	8422018	+	1000	NA	Intergenic	37941	CARHR118490.1	CARHR118490	AT2G26590
1191	Chr1	9112329	9113637	+	1000	NA	exon (CARHR025250.1, exon 1 of 1)	703	CARHR025250.1	CARHR025250	NA
1192	Chr8	8276861	8278747	+	1000	NA	Intergenic	-17603	CARHR259240.1	CARHR259240	NA
1193	Chr2	12225594	12229676	+	1000	NA	Intergenic	-6515	CARHR058250.1	CARHR058250	AT1G66350
1194	Chr1	19258202	19261486	+	1000	NA	Intergenic	-14240	CARHR035530.1	CARHR035530	NA
1195	Chr8	13015497	13016101	+	1000	NA	TTS (CARHR263730.1)	913	CARHR263720.1	CARHR263720	NA
1196	Chr7	2964574	2965333	+	1000	NA	Intergenic	-4368	CARHR216060.1	CARHR216060	NA
1197	Chr6	10292904	10293657	+	1000	NA	exon (CARHR183710.1, exon 1 of 1)	469	CARHR183710.1	CARHR183710	NA
1198	Chr7	17785639	17786239	+	1000	NA	promoter-TSS (CARHR232510.1)	225	CARHR232500.1	CARHR232500	AT4G25110
1199	NSCAFA.964	63	581	+	972	NA	NA	NA	NA	NA	NA
1200	Chr8	9729623	9730926	+	1000	NA	Intergenic	2817	CARHR259950.1	CARHR259950	AT4G08940
1201	Chr7	4130451	4131565	+	1000	NA	promoter (CARHR216770.1)	-1435	CARHR216770.1	CARHR216770	AT5G35790
1202	Chr4	21581079	21581543	+	1000	NA	exon (CARHR140090.1, exon 2 of 2)	3174	CARHR140090.1	CARHR140090	AT2G44840
1203	Chr5	8999869	9004212	+	946	NA	Intergenic	-10650	CARHR152900.1	CARHR152900	AT3G44110
1204	Chr1	2772629	2773211	+	1000	NA	promoter-TSS (CARHR007980.1)	254	CARHR007990.1	CARHR007990	AT1G08160
1205	NSCAFA.863	611	1152	+	1000	NA	promoter (CARHR289440.1)	-2707	CARHR289440.1	CARHR289440	NA
1206	NSCAFA.193	227624	229228	+	1000	NA	Intergenic	10808	CARHR285020.1	CARHR285020	AT5G42370
1207	Chr4	10701688	10702530	+	1000	NA	Intergenic	-23642	CARHR119510.1	CARHR119510	AT5G23820
1208	Chr1	24333566	24334901	+	1000	NA	intron (CARHR042000.2, intron 1 of 3)	6674	CARHR042000.2	CARHR042000	AT1G51880
1209	Chr2	17772714	17773389	+	1000	NA	exon (CARHR068370.1, exon 2 of 2)	517	CARHR068370.1	CARHR068370	AT1G75040
1210	Chr7	14805232	14807085	+	1000	NA	promoter (CARHR225190.1)	-1609	CARHR225190.1	CARHR225190	AT4G18390
1211	Chr7	14222655	14224427	+	1000	NA	exon (CARHR223940.1, exon 11 of 18)	-3632	CARHR223930.2	CARHR223930	AT2G31290
1212	Chr1	17191569	17193358	+	1000	NA	TTS (CARHR034790.1)	876	CARHR034790.1	CARHR034790	NA
1213	Chr2	727329	728653	+	1000	NA	Intergenic	-5121	CARHR047570.1	CARHR047570	NA
1214	Chr7	3765690	3768045	+	801	NA	Intergenic	-3725	CARHR216560.1	CARHR216560	AT5G36210
1215	scaffold109	23056	27308	+	1000	NA	Intergenic	3980	CARHR293370.1	CARHR293370	AT2G17080
1216	Chr1	24707368	24707848	+	1000	NA	promoter (CARHR042810.1)	-1289	CARHR042810.1	CARHR042810	AT1G52680
1217	Chr4	10760321	10761725	+	1000	NA	promoter (CARHR119570.4)	-1076	CARHR119570.4	CARHR119570	NA
1218	Chr4	17427682	17428281	+	977	NA	exon (CARHR130290.1, exon 1 of 1)	221	CARHR130290.1	CARHR130290	AT2G36026
1219	Chr2	8918972	8919757	+	1000	NA	Intergenic	-22090	CARHR056490.2	CARHR056490	NA
1220	Chr4	6759845	6761988	+	1000	NA	exon (CARHR117110.1, exon 1 of 1)	971	CARHR117110.1	CARHR117110	NA
1221	Chr7	2027087	2031279	+	1000	NA	promoter-TSS (CARHR215240.1)	-672	CARHR215240.1	CARHR215240	NA
1222	Chr5	4880422	4886599	+	1000	NA	Intergenic	15651	CARHR150980.1	CARHR150980	NA
1223	NSCAFB.271	136690	137656	+	734	NA	exon (CARHR291740.1, exon 1 of 2)	482	CARHR291740.1	CARHR291740	AT3G63200
1224	Chr7	14725791	14726356	+	1000	NA	exon (CARHR225080.1, exon 1 of 1)	233	CARHR225080.1	CARHR225080	AT4G18280
1225	Chr3	17505220	17507137	+	1000	NA	Intergenic	-45747	CARHR105340.1	CARHR105340	NA
1226	NSCAFA.447	6438	7366	+	1000	NA	NA	NA	NA	NA	NA
1227	Chr5	4291421	4292015	+	1000	NA	promoter (CARHR150470.1)	-2629	CARHR150470.1	CARHR150470	NA
1228	Chr1	11978967	11979663	+	959	NA	TTS (CARHR031100.2)	4753	CARHR031110.1	CARHR031110	AT1G31810
1229	Chr7	7040667	7041883	+	1000	NA	Intergenic	36790	CARHR218120.1	CARHR218120	AT4G12740
1230	Chr5	9936757	9937794	+	1000	NA	Intergenic	5082	CARHR153200.1	CARHR153200	AT3G29810
1231	Chr6	15960034	15960674	+	1000	NA	exon (CARHR189800.1, exon 1 of 1)	478	CARHR189800.1	CARHR189800	AT5G23730
1232	Chr8	2454731	2455299	+	1000	NA	promoter (CARHR253730.1)	-2129	CARHR253730.1	CARHR253730	NA
1233	Chr6	6504692	6509821	+	1000	NA	Intergenic	21925	CARHR181550.1	CARHR181550	NA
1234	Chr5	2931561	2932204	+	1000	NA	Intergenic	-5059	CARHR149140.1	CARHR149140	NA
1235	Chr4	11710157	11710898	+	1000	NA	Intergenic	34899	CARHR120010.1	CARHR120010	AT2G27420
1236	Chr1	22939813	22940714	+	806	NA	exon (CARHR039320.1, exon 1 of 1)	438	CARHR039320.1	CARHR039320	NA
1237	NSCAFB.280	59132	60029	+	1000	NA	Intergenic	27326	CARHR291770.1	CARHR291770	NA
1238	NSCAFA.423	12057	12528	+	1000	NA	Intergenic	9756	CARHR288040.1	CARHR288040	NA
1239	NSCAFA.386	8051	9687	+	1000	NA	Intergenic	3532	CARHR287480.1	CARHR287480	NA
1240	Chr8	5981489	5982228	+	1000	NA	Intergenic	-12673	CARHR257980.1	CARHR257980	NA
1241	Chr8	12324358	12325531	+	942	NA	Intergenic	-22848	CARHR262800.2	CARHR262800	NA
1242	Chr7	7423112	7425192	+	1000	NA	Intergenic	78639	CARHR218180.1	CARHR218180	NA
1243	Chr6	9140287	9140964	+	1000	NA	Intergenic	-14454	CARHR183170.1	CARHR183170	AT5G48720
1244	Chr6	8605446	8605992	+	1000	NA	Intergenic	-13021	CARHR182880.1	CARHR182880	AT5G48840
1245	Chr6	6541568	6542444	+	1000	NA	Intergenic	20610	CARHR181560.1	CARHR181560	AT5G42650
1246	Chr5	6959427	6961027	+	1000	NA	Intergenic	-27560	CARHR152080.1	CARHR152080	AT3G28820
1247	Chr4	9272532	9273346	+	1000	NA	Intergenic	-9888	CARHR118780.1	CARHR118780	AT2G26700
1248	Chr3	15241730	15242276	+	918	NA	Intergenic	-16823	CARHR104730.1	CARHR104730	NA
1249	Chr2	6367666	6368490	+	1000	NA	Intergenic	-49076	CARHR055450.1	CARHR055450	AT1G54380
1250	Chr2	19898464	19901576	+	959	NA	Intergenic	4833	CARHR073950.1	CARHR073950	NA
1251	Chr3	19600233	19600989	+	1000	NA	exon (CARHR106440.1, exon 1 of 1)	438	CARHR106440.1	CARHR106440	NA
1252	Chr5	19170308	19171338	+	1000	NA	exon (CARHR167010.1, exon 1 of 2)	1133	CARHR167010.2	CARHR167010	AT3G56860
1253	Chr3	14784810	14786019	+	1000	NA	Intergenic	-27971	CARHR104580.1	CARHR104580	AT3G44290
1254	Chr4	9706831	9710443	+	1000	NA	Intergenic	1908	CARHR118810.1	CARHR118810	NA
1255	Chr5	10149769	10151782	+	995	NA	Intergenic	19193	CARHR153250.1	CARHR153250	AT3G30180
1256	Chr4	11781119	11782276	+	1000	NA	Intergenic	-16503	CARHR120040.2	CARHR120040	AT2G27450
1257	NSCAFA.255I	127966	129294	+	1000	NA	NA	NA	NA	NA	NA
1258	Chr3	17807110	17808022	+	872	NA	Intergenic	6453	CARHR105420.1	CARHR105420	AT2G14960
1259	Chr2	8094024	8096679	+	978	NA	Intergenic	-7555	CARHR056160.1	CARHR056160	NA
1260	Chr6	3722406	3724146	+	1000	NA	Intergenic	17053	CARHR179240.1	CARHR179240	NA
1261	Chr2	7991812	7993858	+	1000	NA	Intergenic	36299	CARHR056120.1	CARHR056120	NA
1262	Chr4	6942794	6945644	+	1000	NA	Intergenic	-3684	CARHR117320.2	CARHR117320	AT2G24590
1263	Chr5	6209302	6211247	+	1000	NA	Intergenic	-7725	CARHR151810.1	CARHR151810	NA
1264	Chr8	19035240	19036224	+	1000	NA	exon (CARHR277300.1, exon 1 of 1)	704	CARHR277300.1	CARHR277300	AT5G63450
1265	Chr3	6059737	6060650	+	1000	NA	exon (CARHR092850.1, exon 2 of 2)	397	CARHR092850.1	CARHR092850	AT3G17520
1266	NSCAFB.484	7982	9303	+	1000	NA	promoter (CARHR292050.2)	-1178	CARHR292050.2	CARHR292050	NA
1267	Chr2	15318687	15319619	+	1000	NA	Intergenic	-3946	CARHR062410.1	CARHR062410	NA
1268	Chr7	15738659	15739776	+	1000	NA	exon (CARHR227340.1, exon 1 of 1)	759	CARHR227340.1	CARHR227340	AT4G20800
1269	NSCAFA.361I	20587	21973	+	1000	NA	Intergenic	-3846	CARHR287320.1	CARHR287320	AT4G06598
1270	Chr7	10398537	10400758	+	1000	NA	Intergenic	-20278	CARHR219110.1	CARHR219110	NA
1271	Chr3	4274659	4275311	+	1000	NA	exon (CARHR087910.1, exon 1 of 12)	374	CARHR087910.1	CARHR087910	AT3G13300
1272	NSCAFA.185	29072	32504	+	656	NA	Intergenic	-11594	CARHR284560.1	CARHR284560	AT5G48970
1273	Chr5	18780477	18781590	+	1000	NA	exon (CARHR165820.1, exon 2 of 2)	649	CARHR165820.1	CARHR165820	AT3G55720
1274	Chr8	12984579	12985196	+	812	NA	intron (CARHR263670.1, intron 4 of 4)	-4829	CARHR263680.1	CARHR263680	NA
1275	Chr8	8846141	8846759	+	1000	NA	Intergenic	-8690	CARHR259510.1	CARHR259510	NA
1276	Chr8	7902638	7903741	+	1000	NA	Intergenic	-3411	CARHR259140.1	CARHR259140	AT5G49700
1277	Chr8	10384217	10385695	+	1000	NA	Intergenic	-20823	CARHR260280.1	CARHR260280	NA
1278	Chr5	8480133	8483170	+	1000	NA	Intergenic	-197037	CARHR152620.1	CARHR152620	NA
1279	Chr2	7456718	7460457	+	613	NA	Intergenic	-14652	CARHR055840.1	CARHR055840	AT1G54710
1280	Chr6	19816617	19817514	+	1000	NA	exon (CARHR199920.1, exon 1 of 4)	716	CARHR199920.1	CARHR199920	AT5G13520
1281	Chr6	2264680	2265855	+	1000	NA	exon (CARHR177450.1, exon 1 of 1)	777	CARHR177450.1	CARHR177450	AT5G45120
1282	Chr8	2710899	2711512	+	1000	NA	Intergenic	-3184	CARHR254120.1	CARHR254120	NA
1283	Chr2	9275720	9276709	+	1000	NA	Intergenic	-25542	CARHR056720.1	CARHR056720	NA
1284	Chr7	1838488	1839973	+	1000	NA	Intergenic	7045	CARHR214990.1	CARHR214990	NA
1285	Chr6	11709622	11711784	+	1000	NA	Intergenic	-22081	CARHR184380.1	CARHR184380	AT5G47840
1286	Chr8	10100347	10105108	+	1000	NA	Intergenic	43955	CARHR260120.1	CARHR260120	NA
1287	Chr5	2249671	2251871	+	1000	NA	Intergenic	-6664	CARHR148010.1	CARHR148010	NA
1288	Chr2	16441565	16442095	+	1000	NA	promoter (CARHR064760.2)	-1326	CARHR064760.2	CARHR064760	AT1G71950
1289	Chr5	19274485	19275212	+	894	NA	exon (CARHR167310.1, exon 2 of 3)	1739	CARHR167310.1	CARHR167310	AT3G57130
1290	Chr7	6280941	6281496	+	1000	NA	Intergenic	-9180	CARHR217820.1	CARHR217820	NA
1291	Chr3	15609589	15611460	+	1000	NA	Intergenic	23684	CARHR104940.1	CARHR104940	NA
1292	Chr3	15291469	15292188	+	1000	NA	Intergenic	-30683	CARHR104740.1	CARHR104740	AT2G13690
1293	Chr3	8090574	8091384	+	1000	NA	TTS (CARHR098050.1)	695	CARHR098050.1	CARHR098050	NA
1294	Chr7	19110141	19111314	+	1000	NA	promoter (CARHR236470.1)	-1442	CARHR236470.1	CARHR236470	AT4G28700
1295	Chr1	25817388	25818832	+	1000	NA	exon (CARHR045270.1, exon 2 of 3)	1347	CARHR045270.1	CARHR045270	AT1G55570
1296	Chr2	7259687	7260318	+	1000	NA	Intergenic	15707	CARHR055690.1	CARHR055690	NA
1297	Chr1	19516810	19517460	+	974	NA	promoter (CARHR035710.1)	-1331	CARHR035710.1	CARHR035710	NA
1298	Chr8	3122894	3123975	+	1000	NA	promoter-TSS (CARHR254930.1)	-338	CARHR254930.1	CARHR254930	NA
1299	Chr6	20185291	20186109	+	1000	NA	exon (CARHR200780.1, exon 2 of 3)	882	CARHR200780.1	CARHR200780	AT5G12330
1300	Chr6	11100038	11100890	+	1000	NA	Intergenic	74532	CARHR184150.1	CARHR184150	NA
1301	Chr4	3029682	3033183	+	1000	NA	Intergenic	45883	CARHR114830.1	CARHR114830	NA
1302	Chr3	17610814	17612197	+	1000	NA	Intergenic	53721	CARHR105350.1	CARHR105350	NA
1303	NSCAFC.98	284758	285932	+	1000	NA	Intergenic	13002	CARHR293300.1	CARHR293300	AT5G49665
1304	NSCAFA.459	19358	21917	+	1000	NA	NA	NA	NA	NA	NA
1305	NSCAFA.361I	56083	57622	+	1000	NA	Intergenic	-39418	CARHR287320.1	CARHR287320	AT4G06598
1306	Chr8	8729564	8731161	+	1000	NA	Intergenic	87921	CARHR259500.1	CARHR259500	AT4G08455
1307	Chr8	6151653	6153520	+	1000	NA	Intergenic	-7424	CARHR258140.1	CARHR258140	AT5G50360
1308	Chr5	5030044	5032277	+	900	NA	Intergenic	-9923	CARHR151120.1	CARHR151120	AT3G44890
1309	Chr5	13656605	13658157	+	1000	NA	Intergenic	-6298	CARHR154710.1	CARHR154710	NA
1310	Chr5	11765656	11766375	+	1000	NA	Intergenic	43842	CARHR153500.1	CARHR153500	AT3G30530
1311	Chr3	16956379	16957066	+	1000	NA	Intergenic	-55850	CARHR105140.1	CARHR105140	NA
1312	Chr2	8583530	8584584	+	1000	NA	Intergenic	46941	CARHR056290.1	CARHR056290	NA
1313	Chr2	4171795	4172323	+	1000	NA	Intergenic	-4259	CARHR053690.1	CARHR053690	NA
1314	Chr2	12412504	12413439	+	1000	NA	promoter-TSS (CARHR058310.1)	-439	CARHR058310.1	CARHR058310	NA
1315	Chr1	17671617	17672229	+	1000	NA	Intergenic	-65414	CARHR034840.1	CARHR034840	NA
1316	Chr1	8677478	8678399	+	1000	NA	exon (CARHR024410.1, exon 3 of 3)	1814	CARHR024410.1	CARHR024410	NA
1317	Chr7	3717416	3718204	+	977	NA	promoter (CARHR216510.1)	-1628	CARHR216510.1	CARHR216510	AT5G36220
1318	Chr7	20169053	20169638	+	1000	NA	promoter-TSS (CARHR239140.2)	259	CARHR239140.1	CARHR239140	AT4G31250
1319	Chr1	12979591	12980172	+	1000	NA	TTS (CARHR032350.1)	1651	CARHR032350.1	CARHR032350	AT1G33030
1320	Chr8	11648186	11648884	+	1000	NA	Intergenic	2531	CARHR261680.1	CARHR261680	NA
1321	Chr8	11139968	11143426	+	1000	NA	Intergenic	-4713	CARHR260990.1	CARHR260990	NA
1322	Chr3	17670391	17672595	+	1000	NA	Intergenic	-6267	CARHR105350.1	CARHR105350	NA
1323	Chr5	8189736	8192631	+	960	NA	Intergenic	-6408	CARHR152550.1	CARHR152550	AT3G44740
1324	Chr6	18962604	18963342	+	1000	NA	promoter-TSS (CARHR197560.1)	-763	CARHR197560.1	CARHR197560	AT5G15770
1325	Chr5	20609718	20611052	+	1000	NA	TTS (CARHR170900.1)	1186	CARHR170890.1	CARHR170890	NA
1326	Chr1	22741512	22742701	+	1000	NA	Intergenic	6544	CARHR038930.1	CARHR038930	NA
1327	Chr1	19480141	19482040	+	1000	NA	Intergenic	13433	CARHR035690.1	CARHR035690	NA
1328	Chr8	12644697	12645193	+	1000	NA	Intergenic	2817	CARHR263240.1	CARHR263240	NA
1329	Chr7	16720489	16721436	+	1000	NA	intron (CARHR229830.2, intron 4 of 4)	2582	CARHR229830.1	CARHR229830	NA
1330	Chr5	2654956	2655719	+	1000	NA	exon (CARHR148630.1, exon 1 of 3)	304	CARHR148630.1	CARHR148630	NA
1331	Chr4	8326803	8328074	+	747	NA	Intergenic	19197	CARHR118480.1	CARHR118480	AT2G26330
1332	Chr6	14644810	14645367	+	970	NA	exon (CARHR187180.1, exon 1 of 2)	174	CARHR187180.1	CARHR187180	NA
1333	Chr5	7628313	7630161	+	1000	NA	Intergenic	41079	CARHR152390.1	CARHR152390	AT3G42880
1334	Chr2	18182647	18183255	+	955	NA	exon (CARHR069520.1, exon 1 of 9)	214	CARHR069520.1	CARHR069520	NA
1335	Chr1	11173900	11174508	+	767	NA	TTS (CARHR029740.1)	280	CARHR029730.1	CARHR029730	NA
1336	Chr3	19143416	19144906	+	1000	NA	Intergenic	30109	CARHR106100.1	CARHR106100	NA
1337	Chr2	8122819	8124702	+	991	NA	Intergenic	-10913	CARHR056180.1	CARHR056180	AT5G63930
1338	Chr8	2701385	2705874	+	1000	NA	Intergenic	6803	CARHR254110.1	CARHR254110	NA
1339	Chr7	19141862	19143063	+	1000	NA	exon (CARHR236510.1, exon 1 of 1)	605	CARHR236510.1	CARHR236510	AT4G28720
1340	Chr7	13504150	13505487	+	1000	NA	exon (CARHR222280.1, exon 1 of 1)	645	CARHR222280.1	CARHR222280	AT4G15500
1341	Chr3	16115333	16116488	+	1000	NA	Intergenic	-43465	CARHR105040.1	CARHR105040	NA
1342	Chr4	16808544	16808986	+	1000	NA	TTS (CARHR128760.1)	2530	CARHR128760.1	CARHR128760	NA
1343	Chr7	22604153	22604943	+	860	NA	exon (CARHR245790.1, exon 1 of 2)	309	CARHR245790.1	CARHR245790	AT4G37410
1344	Chr5	4323517	4324700	+	1000	NA	Intergenic	3283	CARHR150520.1	CARHR150520	NA
1345	Chr6	17086	17762	+	1000	NA	exon (CARHR173570.1, exon 3 of 3)	1672	CARHR173580.1	CARHR173580	AT5G47740
1346	Chr1	5203273	5203965	+	1000	NA	exon (CARHR014890.1, exon 2 of 2)	1653	CARHR014890.3	CARHR014890	AT1G14440
1347	NSCAFA.124I	195777	196809	+	1000	NA	Intergenic	3849	CARHR283950.1	CARHR283950	AT1G58460
1348	Chr5	4887426	4889118	+	1000	NA	Intergenic	-12389	CARHR150990.1	CARHR150990	AT3G44990
1349	Chr7	1378607	1379611	+	1000	NA	promoter-TSS (CARHR214530.1)	35	CARHR214530.1	CARHR214530	NA
1350	Chr6	8907775	8908462	+	1000	NA	Intergenic	-33393	CARHR183010.1	CARHR183010	NA
1351	Chr2	11389757	11391298	+	1000	NA	Intergenic	6670	CARHR057890.1	CARHR057890	NA
1352	NSCAFC.112	148785	150220	+	841	NA	Intergenic	11232	CARHR292390.1	CARHR292390	NA
1353	Chr6	19312444	19313158	+	940	NA	exon (CARHR198490.1, exon 1 of 3)	364	CARHR198490.1	CARHR198490	AT5G14860
1354	Chr1	5556111	5556717	+	1000	NA	exon (CARHR015890.1, exon 2 of 2)	532	CARHR015890.1	CARHR015890	AT1G15360
1355	Chr6	3948039	3948544	+	1000	NA	exon (CARHR179560.1, exon 3 of 7)	1787	CARHR179560.1	CARHR179560	AT5G43870
1356	Chr7	9340946	9342112	+	1000	NA	Intergenic	-29459	CARHR218710.1	CARHR218710	AT4G13230
1357	NSCAFB.163	92740	93654	+	1000	NA	TTS (CARHR290150.1)	565	CARHR290160.1	CARHR290160	NA
1358	NSCAFB.128	193661	194173	+	1000	NA	Intergenic	5431	CARHR289750.1	CARHR289750	AT1G56210
1359	Chr4	10849634	10850498	+	623	NA	Intergenic	-7090	CARHR119670.1	CARHR119670	NA
1360	Chr2	8596583	8602948	+	1000	NA	Intergenic	-35404	CARHR056300.1	CARHR056300	NA
1361	Chr2	7802284	7803099	+	1000	NA	Intergenic	-3706	CARHR055990.2	CARHR055990	AT1G54820
1362	Chr1	8395033	8395877	+	1000	NA	exon (CARHR023650.1, exon 1 of 2)	491	CARHR023650.1	CARHR023650	AT1G23200
1363	Chr7	10019281	10021509	+	1000	NA	Intergenic	-7878	CARHR218960.1	CARHR218960	NA
1364	Chr1	1196399	1196873	+	1000	NA	exon (CARHR003650.1, exon 1 of 1)	176	CARHR003650.1	CARHR003650	AT1G04330
1365	Chr4	2556579	2557660	+	1000	NA	Intergenic	-9661	CARHR114650.1	CARHR114650	NA
1366	NSCAFB.163	129592	130794	+	1000	NA	Intergenic	-8064	CARHR290230.1	CARHR290230	NA
1367	Chr2	17030954	17031474	+	1000	NA	Intergenic	-4620	CARHR066280.1	CARHR066280	NA
1368	Chr5	18505599	18506240	+	1000	NA	exon (CARHR165130.1, exon 2 of 2)	715	CARHR165130.1	CARHR165130	AT3G55110
1369	Chr3	3625161	3625990	+	1000	NA	exon (CARHR085980.1, exon 2 of 2)	1215	CARHR085980.1	CARHR085980	AT3G11430
1370	Chr3	21850234	21851512	+	1000	NA	exon (CARHR109080.1, exon 2 of 2)	923	CARHR109080.1	CARHR109080	AT2G18480
1371	Chr1	1008825	1009971	+	1000	NA	exon (CARHR003120.1, exon 1 of 1)	675	CARHR003120.1	CARHR003120	AT1G03790
1372	Chr5	15046982	15047611	+	1000	NA	exon (CARHR157030.1, exon 1 of 2)	375	CARHR157030.1	CARHR157030	NA
1373	Chr5	10007108	10009058	+	928	NA	Intergenic	-25836	CARHR153230.1	CARHR153230	NA
1374	Chr2	10877049	10877495	+	1000	NA	Intergenic	-11771	CARHR057650.1	CARHR057650	AT1G26795
1375	Chr4	4454638	4457153	+	1000	NA	Intergenic	-13071	CARHR115500.1	CARHR115500	AT2G25737
1376	Chr4	2132276	2133196	+	1000	NA	Intergenic	5304	CARHR114520.1	CARHR114520	AT2G23030
1377	Chr2	6146345	6147483	+	1000	NA	Intergenic	-80888	CARHR055390.1	CARHR055390	NA
1378	Chr1	13388189	13389203	+	755	NA	Intergenic	-23172	CARHR032900.2	CARHR032900	AT1G33470
1379	Chr4	6437820	6438321	+	1000	NA	exon (CARHR116830.1, exon 1 of 1)	155	CARHR116830.1	CARHR116830	AT2G24762
1380	Chr5	19849776	19850568	+	1000	NA	exon (CARHR168910.1, exon 2 of 7)	991	CARHR168910.1	CARHR168910	AT3G58510
1381	NSCAFA.226I	72996	73870	+	1000	NA	Intergenic	-15439	CARHR285940.1	CARHR285940	NA
1382	Chr8	7996876	7997590	+	1000	NA	Intergenic	-43865	CARHR259180.1	CARHR259180	NA
1383	Chr7	9159724	9161454	+	1000	NA	Intergenic	87619	CARHR218680.2	CARHR218680	NA
1384	Chr5	11489794	11491179	+	1000	NA	Intergenic	-39155	CARHR153460.3	CARHR153460	AT3G43220
1385	Chr4	6849696	6850323	+	1000	NA	Intergenic	-11305	CARHR117220.1	CARHR117220	NA
1386	Chr4	3773163	3774107	+	1000	NA	Intergenic	53026	CARHR115240.1	CARHR115240	AT2G26310
1387	Chr3	14250662	14251187	+	1000	NA	Intergenic	-21934	CARHR104410.1	CARHR104410	NA
1388	Chr3	13477455	13478215	+	949	NA	Intergenic	-10714	CARHR104120.1	CARHR104120	NA
1389	Chr2	7989049	7989855	+	1000	NA	Intergenic	39682	CARHR056120.1	CARHR056120	NA
1390	Chr2	6380626	6383616	+	1000	NA	Intergenic	-40675	CARHR055460.1	CARHR055460	NA
1391	NSCAFA.506	8649	9455	+	1000	NA	Intergenic	2553	CARHR288580.1	CARHR288580	NA
1392	Chr8	13117418	13118950	+	1000	NA	promoter (CARHR263920.1)	-2247	CARHR263920.1	CARHR263920	NA
1393	Chr7	14847842	14848513	+	1000	NA	exon (CARHR225280.1, exon 1 of 1)	339	CARHR225280.1	CARHR225280	AT4G18450
1394	Chr2	14187607	14188053	+	1000	NA	exon (CARHR060320.1, exon 1 of 1)	310	CARHR060320.1	CARHR060320	AT1G67740
1395	Chr1	18018062	18018932	+	1000	NA	Intergenic	-65375	CARHR034920.1	CARHR034920	NA
1396	Chr5	987502	988492	+	829	NA	exon (CARHR145490.1, exon 5 of 20)	1943	CARHR145490.1	CARHR145490	AT2G03150
1397	Chr2	11909589	11910404	+	780	NA	Intergenic	-61069	CARHR058140.1	CARHR058140	NA
1398	Chr6	22014842	22015563	+	1000	NA	promoter-TSS (CARHR206050.1)	-930	CARHR206050.1	CARHR206050	AT5G07090
1399	Chr4	7530940	7532662	+	964	NA	promoter (CARHR117850.1)	-2791	CARHR117850.1	CARHR117850	NA
1400	Chr3	6164885	6165956	+	909	NA	exon (CARHR093190.1, exon 1 of 2)	565	CARHR093190.1	CARHR093190	AT3G17840
1401	Chr3	19852686	19853152	+	1000	NA	Intergenic	9729	CARHR106720.1	CARHR106720	AT2G16500
1402	Chr8	12919816	12920493	+	1000	NA	exon (CARHR263570.1, exon 2 of 2)	409	CARHR263570.1	CARHR263570	NA
1403	Chr8	3991001	3992187	+	896	NA	Intergenic	-11954	CARHR256290.1	CARHR256290	AT4G10350
1404	Chr5	1625901	1626538	+	1000	NA	Intergenic	-9482	CARHR146840.1	CARHR146840	NA
1405	Chr1	11433676	11434237	+	1000	NA	exon (CARHR030240.1, exon 2 of 3)	1223	CARHR030240.1	CARHR030240	AT1G30760
1406	Chr2	2863979	2864744	+	1000	NA	promoter (CARHR051890.1)	-2668	CARHR051890.1	CARHR051890	NA
1407	Chr6	18004320	18005013	+	1000	NA	exon (CARHR194830.1, exon 9 of 16)	2963	CARHR194830.1	CARHR194830	AT5G18230
1408	Chr7	8990665	8991145	+	1000	NA	intron (CARHR218620.2, intron 2 of 2)	2778	CARHR218620.2	CARHR218620	NA
1409	Chr5	20755858	20756566	+	1000	NA	exon (CARHR171290.1, exon 1 of 1)	352	CARHR171290.1	CARHR171290	NA
1410	Chr1	20568013	20573632	+	633	NA	Intergenic	-7102	CARHR036270.1	CARHR036270	AT1G45180
1411	Chr4	10924436	10929487	+	1000	NA	Intergenic	-8977	CARHR119720.1	CARHR119720	AT2G27220
1412	Chr5	8144886	8146331	+	1000	NA	promoter (CARHR152530.1)	-1622	CARHR152530.1	CARHR152530	AT3G43110
1413	Chr7	3649290	3650338	+	964	NA	TTS (CARHR216430.1)	3490	CARHR216420.1	CARHR216420	NA
1414	Chr1	4274511	4275065	+	1000	NA	exon (CARHR012260.1, exon 1 of 4)	258	CARHR012260.1	CARHR012260	AT1G11920
1415	NSCAFA.295	9503	10082	+	1000	NA	promoter (CARHR286330.1)	-1285	CARHR286330.1	CARHR286330	NA
1416	Chr5	10933067	10934417	+	1000	NA	Intergenic	5057	CARHR153350.1	CARHR153350	NA
1417	Chr1	13594534	13595581	+	803	NA	Intergenic	-15013	CARHR033120.1	CARHR033120	NA
1418	Chr7	23060723	23061669	+	1000	NA	intron (CARHR246970.1, intron 1 of 1)	390	CARHR246970.1	CARHR246970	AT4G39745
1419	Chr2	6087389	6088782	+	1000	NA	Intergenic	-22059	CARHR055390.1	CARHR055390	NA
1420	Chr8	9518536	9520014	+	1000	NA	Intergenic	-4111	CARHR259830.1	CARHR259830	NA
1421	Chr4	7084670	7085278	+	985	NA	promoter (CARHR117450.1)	-2826	CARHR117450.1	CARHR117450	NA
1422	Chr4	9841086	9842140	+	1000	NA	promoter (CARHR118920.1)	-2230	CARHR118920.1	CARHR118920	NA
1423	Chr1	118856	120222	+	1000	NA	exon (CARHR000450.1, exon 7 of 7)	1522	CARHR000460.1	CARHR000460	AT1G01900
1424	Chr7	5974985	5977199	+	1000	NA	Intergenic	-6660	CARHR217660.1	CARHR217660	NA
1425	Chr7	10870118	10870921	+	1000	NA	Intergenic	-9438	CARHR219450.1	CARHR219450	AT1G53360
1426	Chr6	9260382	9262104	+	1000	NA	Intergenic	4822	CARHR183230.3	CARHR183230	NA
1427	Chr1	10858211	10860353	+	1000	NA	Intergenic	7841	CARHR029240.1	CARHR029240	AT1G30190
1428	Chr7	2297517	2299783	+	1000	NA	promoter (CARHR215460.1)	-1627	CARHR215460.1	CARHR215460	AT5G37480
1429	Chr5	11415294	11415836	+	1000	NA	promoter (CARHR153450.1)	-2755	CARHR153450.1	CARHR153450	AT3G43230
1430	Chr4	2363131	2364234	+	1000	NA	Intergenic	5540	CARHR114560.1	CARHR114560	NA
1431	Chr8	2938267	2938905	+	1000	NA	exon (CARHR254590.1, exon 3 of 3)	1031	CARHR254590.1	CARHR254590	NA
1432	Chr6	18296390	18297383	+	1000	NA	exon (CARHR195640.1, exon 2 of 2)	1306	CARHR195640.1	CARHR195640	NA
1433	Chr8	7498789	7499432	+	1000	NA	exon (CARHR258980.1, exon 2 of 4)	172	CARHR258980.1	CARHR258980	AT5G49800
1434	Chr5	20358510	20359376	+	1000	NA	TTS (CARHR170260.1)	696	CARHR170270.1	CARHR170270	AT3G59940
1435	Chr4	17222524	17223845	+	1000	NA	exon (CARHR129820.1, exon 1 of 1)	625	CARHR129820.1	CARHR129820	AT2G35615
1436	scaffold1271	143117	144043	+	944	NA	exon (CARHR294330.1, exon 2 of 19)	794	CARHR294330.1	CARHR294330	AT4G38600
1437	Chr3	20525715	20526483	+	1000	NA	exon (CARHR107160.1, exon 1 of 3)	394	CARHR107160.1	CARHR107160	AT2G16890
1438	Chr4	12798859	12799672	+	939	NA	promoter (CARHR120920.1)	-2026	CARHR120920.1	CARHR120920	NA
1439	Chr4	11661887	11662519	+	1000	NA	Intergenic	5862	CARHR120000.1	CARHR120000	AT2G27389
1440	Chr5	8311009	8311694	+	926	NA	Intergenic	-29283	CARHR152610.1	CARHR152610	NA
1441	Chr7	3643100	3643656	+	1000	NA	promoter (CARHR216420.1)	-2946	CARHR216420.1	CARHR216420	NA
1442	scaffold154	12463	15512	+	1000	NA	NA	NA	NA	NA	NA
1443	NSCAFA.442	22065	23783	+	992	NA	promoter (CARHR288220.1)	-2316	CARHR288220.1	CARHR288220	NA
1444	Chr7	6976591	6977973	+	1000	NA	Intergenic	8544	CARHR218100.1	CARHR218100	AT4G12760
1445	Chr8	13699134	13700554	+	1000	NA	exon (CARHR264680.1, exon 4 of 4)	2874	CARHR264680.1	CARHR264680	AT5G51800
1446	Chr4	20420720	20421168	+	1000	NA	exon (CARHR136840.1, exon 1 of 6)	337	CARHR136850.1	CARHR136850	AT2G41750
1447	Chr7	17980121	17980900	+	1000	NA	exon (CARHR233080.1, exon 4 of 4)	2414	CARHR233090.3	CARHR233090	AT4G25650
1448	NSCAFB.475	120	1470	+	634	NA	NA	NA	NA	NA	NA
1449	NSCAFA.226I	174584	175117	+	1000	NA	Intergenic	24621	CARHR285950.1	CARHR285950	NA
1450	Chr8	7648628	7649187	+	893	NA	Intergenic	-64364	CARHR259030.1	CARHR259030	AT5G49760
1451	Chr8	4197148	4197739	+	1000	NA	promoter (CARHR256480.1)	-1885	CARHR256480.1	CARHR256480	NA
1452	Chr5	8314381	8314860	+	1000	NA	Intergenic	-32552	CARHR152610.1	CARHR152610	NA
1453	Chr4	9397216	9398352	+	1000	NA	Intergenic	-134733	CARHR118780.1	CARHR118780	AT2G26700
1454	Chr4	3578555	3579016	+	1000	NA	Intergenic	-13029	CARHR115110.3	CARHR115110	AT2G26270
1455	Chr4	3134855	3135929	+	971	NA	Intergenic	-12197	CARHR114880.1	CARHR114880	NA
1456	Chr3	17494349	17495539	+	1000	NA	Intergenic	-34513	CARHR105340.1	CARHR105340	NA
1457	Chr2	11498805	11499815	+	1000	NA	Intergenic	-21005	CARHR057980.1	CARHR057980	NA
1458	Chr1	20110980	20111446	+	1000	NA	Intergenic	-23457	CARHR035950.1	CARHR035950	AT1G44575
1459	Chr1	19213598	19215949	+	1000	NA	Intergenic	30831	CARHR035530.1	CARHR035530	NA
1460	Chr1	17215228	17216478	+	1000	NA	promoter (CARHR034800.2)	-2977	CARHR034800.2	CARHR034800	NA
1461	NSCAFA.185	198162	198802	+	863	NA	Intergenic	-10830	CARHR284590.1	CARHR284590	NA
1462	Chr7	1930241	1931051	+	1000	NA	promoter (CARHR215120.2)	-1694	CARHR215120.2	CARHR215120	AT5G37720
1463	Chr5	4981716	4982467	+	873	NA	exon (CARHR151080.1, exon 1 of 1)	345	CARHR151080.1	CARHR151080	NA
1464	Chr1	21470922	21471566	+	985	NA	promoter (CARHR037330.1)	-1297	CARHR037330.1	CARHR037330	AT1G47720
1465	Chr2	11566258	11566773	+	1000	NA	exon (CARHR058000.1, exon 1 of 9)	190	CARHR058000.1	CARHR058000	NA
1466	scaffold748	40056	41643	+	1000	NA	Intergenic	-3593	CARHR294560.1	CARHR294560	AT2G24800
1467	Chr7	12709952	12711211	+	1000	NA	Intergenic	12866	CARHR221080.1	CARHR221080	NA
1468	Chr5	13275529	13276200	+	1000	NA	Intergenic	-34085	CARHR154120.2	CARHR154120	NA
1469	Chr4	6575875	6578538	+	1000	NA	Intergenic	-6870	CARHR116950.1	CARHR116950	NA
1470	Chr2	11679920	11680484	+	751	NA	Intergenic	7208	CARHR058100.1	CARHR058100	AT1G66130
1471	Chr6	13760323	13762864	+	1000	NA	Intergenic	-4397	CARHR185560.1	CARHR185560	AT5G49620
1472	Chr4	7517179	7518870	+	1000	NA	Intergenic	8853	CARHR117840.1	CARHR117840	AT2G24260
1473	Chr3	11658966	11660245	+	1000	NA	promoter (CARHR102700.1)	-2756	CARHR102700.1	CARHR102700	NA
1474	Chr3	22984038	22984672	+	1000	NA	exon (CARHR110680.1, exon 2 of 8)	652	CARHR110680.1	CARHR110680	AT2G20180
1475	Chr6	8043356	8043942	+	1000	NA	Intergenic	3543	CARHR182570.1	CARHR182570	NA
1476	Chr5	18693971	18694963	+	1000	NA	exon (CARHR165600.1, exon 1 of 1)	341	CARHR165600.1	CARHR165600	NA
1477	Chr7	21745746	21746311	+	1000	NA	exon (CARHR243470.1, exon 1 of 2)	445	CARHR243470.1	CARHR243470	AT4G35160
1478	Chr5	4325472	4327935	+	1000	NA	TTS (CARHR150520.1)	688	CARHR150520.1	CARHR150520	NA
1479	Chr8	6438346	6439979	+	1000	NA	Intergenic	6049	CARHR258360.1	CARHR258360	NA
1480	Chr1	4648689	4649283	+	990	NA	exon (CARHR013290.1, exon 1 of 3)	311	CARHR013290.1	CARHR013290	AT1G12940
1481	Chr4	9646473	9648925	+	1000	NA	Intergenic	36943	CARHR118800.1	CARHR118800	NA
1482	Chr7	19472408	19473273	+	1000	NA	exon (CARHR237400.1, exon 1 of 1)	404	CARHR237400.1	CARHR237400	NA
1483	Chr6	23091276	23091764	+	1000	NA	exon (CARHR209090.1, exon 2 of 6)	377	CARHR209090.1	CARHR209090	AT5G04170
1484	Chr7	6042981	6043843	+	1000	NA	Intergenic	4276	CARHR217730.1	CARHR217730	NA
1485	NSCAFA.157	228500	231675	+	1000	NA	Intergenic	-13358	CARHR284340.1	CARHR284340	NA
1486	Chr4	11130744	11133404	+	683	NA	Intergenic	13431	CARHR119760.1	CARHR119760	NA
1487	Chr4	2305188	2306026	+	1000	NA	Intergenic	42230	CARHR114550.1	CARHR114550	AT3G43720
1488	Chr4	10050166	10052401	+	955	NA	exon (CARHR119040.1, exon 7 of 22)	3262	CARHR119040.1	CARHR119040	AT2G26890
1489	Chr3	16525302	16527940	+	1000	NA	Intergenic	-38442	CARHR105100.1	CARHR105100	AT2G12646
1490	Chr1	10833706	10835296	+	1000	NA	promoter (CARHR029200.2)	-1260	CARHR029200.2	CARHR029200	AT1G30230
1491	Chr7	18010233	18010765	+	716	NA	exon (CARHR233200.1, exon 1 of 1)	299	CARHR233200.1	CARHR233200	AT4G25750
1492	Chr6	8239178	8239969	+	1000	NA	Intergenic	12523	CARHR182730.1	CARHR182730	NA
1493	Chr7	20137600	20139278	+	1000	NA	exon (CARHR239070.1, exon 12 of 13)	4697	CARHR239080.1	CARHR239080	AT4G31170
1494	Chr2	11981753	11982287	+	1000	NA	Intergenic	10706	CARHR058150.1	CARHR058150	NA
1495	Chr6	19278972	19279664	+	858	NA	promoter (CARHR198390.2)	-2911	CARHR198390.2	CARHR198390	NA
1496	Chr7	7740636	7741399	+	1000	NA	TTS (CARHR218210.1)	843	CARHR218210.1	CARHR218210	NA
1497	Chr4	8821307	8821948	+	1000	NA	promoter (CARHR118660.3)	-1106	CARHR118660.3	CARHR118660	NA
1498	NSCAFA.392	58320	59908	+	764	NA	Intergenic	-12376	CARHR287520.1	CARHR287520	NA
1499	Chr5	16330022	16330825	+	1000	NA	exon (CARHR159580.1, exon 1 of 1)	377	CARHR159580.1	CARHR159580	AT3G50220
1500	Chr4	10499765	10500462	+	1000	NA	Intergenic	-9662	CARHR119390.1	CARHR119390	AT2G27060
1501	Chr7	2980414	2981530	+	1000	NA	Intergenic	-20387	CARHR216060.1	CARHR216060	NA
1502	Chr4	13645035	13645795	+	1000	NA	exon (CARHR121910.1, exon 1 of 1)	201	CARHR121910.1	CARHR121910	NA
1503	Chr2	18357283	18357713	+	1000	NA	exon (CARHR069970.1, exon 1 of 2)	203	CARHR069970.1	CARHR069970	AT1G76410
1504	Chr1	80167	81153	+	820	NA	exon (CARHR000360.1, exon 1 of 1)	621	CARHR000360.1	CARHR000360	AT1G02000
1505	Chr5	13266771	13268125	+	1000	NA	Intergenic	-42501	CARHR154120.2	CARHR154120	NA
1506	Chr4	2341698	2343858	+	1000	NA	Intergenic	5059	CARHR114550.1	CARHR114550	AT3G43720
1507	Chr3	18015313	18016284	+	989	NA	promoter (CARHR105600.1)	-1775	CARHR105600.1	CARHR105600	NA
1508	Chr4	9597910	9599083	+	948	NA	Intergenic	-12260	CARHR118800.1	CARHR118800	NA
1509	Chr4	18093263	18094462	+	1000	NA	Intergenic	3143	CARHR131330.1	CARHR131330	AT2G36880
1510	Chr6	13103332	13108382	+	1000	NA	Intergenic	5154	CARHR184830.1	CARHR184830	AT2G23800
1511	Chr2	14034997	14038993	+	1000	NA	Intergenic	5957	CARHR060050.1	CARHR060050	NA
1512	Chr7	8853665	8855452	+	1000	NA	Intergenic	-13540	CARHR218560.1	CARHR218560	NA
1513	Chr6	22018921	22019488	+	1000	NA	exon (CARHR206070.1, exon 1 of 2)	336	CARHR206070.1	CARHR206070	NA
1514	Chr6	23859078	23859623	+	1000	NA	exon (CARHR211170.1, exon 1 of 1)	456	CARHR211170.1	CARHR211170	AT5G02190
1515	Chr5	13802925	13805895	+	819	NA	Intergenic	3995	CARHR154810.1	CARHR154810	NA
1516	Chr5	14516992	14517626	+	1000	NA	Intergenic	4016	CARHR156060.1	CARHR156060	AT3G47420
1517	Chr5	10263300	10265258	+	1000	NA	Intergenic	49401	CARHR153270.1	CARHR153270	NA
1518	Chr3	13991257	13992428	+	994	NA	Intergenic	68551	CARHR104270.1	CARHR104270	NA
1519	NSCAFA.174I	37079	38320	+	1000	NA	Intergenic	-18026	CARHR284430.1	CARHR284430	AT1G54990
1520	Chr6	6440478	6441291	+	1000	NA	promoter (CARHR181510.1)	-1199	CARHR181510.1	CARHR181510	AT5G42620
1521	Chr6	18308880	18309473	+	974	NA	exon (CARHR195680.1, exon 2 of 2)	1379	CARHR195680.1	CARHR195680	AT5G17510
1522	Chr6	22980188	22981795	+	1000	NA	intron (CARHR208810.1, intron 3 of 6)	2205	CARHR208810.1	CARHR208810	AT5G04460
1523	Chr2	14877698	14878306	+	1000	NA	TTS (CARHR061530.1)	503	CARHR061540.1	CARHR061540	AT1G68725
1524	Chr3	13921180	13923137	+	1000	NA	promoter (CARHR104260.1)	-2532	CARHR104260.1	CARHR104260	NA
1525	Chr6	21834171	21834714	+	985	NA	promoter-TSS (CARHR205600.1)	92	CARHR205600.1	CARHR205600	NA
1526	Chr1	19713786	19717705	+	1000	NA	Intergenic	-14161	CARHR035750.1	CARHR035750	AT1G43980
1527	Chr4	9510980	9511711	+	1000	NA	Intergenic	-64737	CARHR118790.1	CARHR118790	AT2G26710
1528	Chr5	1404681	1406634	+	1000	NA	promoter (CARHR146450.1)	-1803	CARHR146450.1	CARHR146450	AT3G25540
1529	Chr1	13967822	13968461	+	1000	NA	promoter (CARHR033360.1)	-1435	CARHR033360.1	CARHR033360	AT1G33980
1530	Chr5	19889020	19889711	+	948	NA	exon (CARHR169010.1, exon 1 of 7)	476	CARHR169010.1	CARHR169010	AT3G58620
1531	Chr7	15459743	15460858	+	1000	NA	Intergenic	-3267	CARHR226560.1	CARHR226560	NA
1532	Chr1	20294242	20295107	+	967	NA	TTS (CARHR036030.1)	3065	CARHR036030.1	CARHR036030	NA
1533	Chr5	16536267	16536823	+	1000	NA	promoter (CARHR160040.1)	-1275	CARHR160040.1	CARHR160040	NA
1534	Chr8	2885451	2886524	+	1000	NA	Intergenic	2489	CARHR254490.1	CARHR254490	NA
1535	Chr7	3463379	3463912	+	964	NA	Intergenic	-4747	CARHR216290.1	CARHR216290	AT5G49910
1536	Chr2	7241387	7243263	+	1000	NA	promoter (CARHR055690.1)	-1970	CARHR055690.1	CARHR055690	NA
1537	Chr4	2425338	2426844	+	1000	NA	Intergenic	22971	CARHR114570.1	CARHR114570	NA
1538	Chr2	13747207	13747832	+	932	NA	Intergenic	3351	CARHR059740.2	CARHR059740	NA
1539	Chr1	17575867	17577135	+	1000	NA	Intergenic	-160836	CARHR034840.1	CARHR034840	NA
1540	scaffold524	3490	4412	+	1000	NA	Intergenic	-3985	CARHR294480.1	CARHR294480	NA
1541	NSCAFA.406	29935	30374	+	950	NA	NA	NA	NA	NA	NA
1542	NSCAFA.386	168	855	+	1000	NA	Intergenic	-4826	CARHR287480.1	CARHR287480	NA
1543	Chr8	9339626	9340580	+	1000	NA	Intergenic	-23773	CARHR259740.1	CARHR259740	AT5G54215
1544	Chr8	8781652	8782425	+	734	NA	Intergenic	-73102	CARHR259510.1	CARHR259510	NA
1545	Chr8	8272943	8274248	+	1000	NA	Intergenic	-21812	CARHR259240.1	CARHR259240	NA
1546	Chr8	7509239	7510579	+	1000	NA	Intergenic	-5466	CARHR258990.1	CARHR258990	NA
1547	Chr8	4310503	4311035	+	875	NA	Intergenic	-14529	CARHR256600.1	CARHR256600	AT4G10260
1548	Chr8	12861230	12862948	+	1000	NA	Intergenic	8454	CARHR263510.1	CARHR263510	NA
1549	Chr7	8459704	8460939	+	699	NA	Intergenic	-34734	CARHR218430.1	CARHR218430	NA
1550	Chr7	6694759	6696124	+	1000	NA	Intergenic	-5736	CARHR218070.1	CARHR218070	NA
1551	Chr7	6288248	6289052	+	1000	NA	Intergenic	-16612	CARHR217820.1	CARHR217820	NA
1552	Chr6	8766949	8768553	+	1000	NA	Intergenic	-45299	CARHR182960.1	CARHR182960	NA
1553	Chr6	5188974	5189443	+	1000	NA	Intergenic	11259	CARHR180720.1	CARHR180720	AT5G43180
1554	Chr6	2353243	2353857	+	992	NA	promoter-TSS (CARHR177600.1)	-444	CARHR177600.1	CARHR177600	NA
1555	Chr6	12657558	12660383	+	1000	NA	Intergenic	-10748	CARHR184630.1	CARHR184630	AT2G23950
1556	Chr5	8470644	8471680	+	1000	NA	Intergenic	-189094	CARHR152610.1	CARHR152610	NA
1557	Chr5	6731325	6732227	+	1000	NA	Intergenic	10036	CARHR151970.1	CARHR151970	NA
1558	Chr5	3425461	3426122	+	1000	NA	TTS (CARHR149580.1)	868	CARHR149580.1	CARHR149580	NA
1559	Chr5	11271180	11271678	+	793	NA	Intergenic	-35167	CARHR153430.1	CARHR153430	AT3G30340
1560	Chr4	6964724	6965231	+	980	NA	Intergenic	3667	CARHR117330.1	CARHR117330	NA
1561	Chr4	5791735	5792554	+	1000	NA	Intergenic	10279	CARHR116330.1	CARHR116330	NA
1562	Chr4	2503930	2506089	+	1000	NA	Intergenic	-7960	CARHR114610.1	CARHR114610	AT2G23740
1563	Chr3	13199551	13201053	+	1000	NA	Intergenic	-13335	CARHR103900.1	CARHR103900	AT2G06925
1564	Chr2	7971443	7972876	+	1000	NA	Intergenic	56975	CARHR056120.1	CARHR056120	NA
1565	Chr2	10743903	10744475	+	1000	NA	Intergenic	-84305	CARHR057590.1	CARHR057590	AT1G65730
1566	Chr1	17349098	17352502	+	921	NA	Intergenic	-11913	CARHR034820.1	CARHR034820	NA
1567	Chr1	16977326	16977906	+	1000	NA	Intergenic	43230	CARHR034740.1	CARHR034740	NA
1568	NSCAFB.280	74388	76430	+	1000	NA	Intergenic	11497	CARHR291770.1	CARHR291770	NA
1569	Chr8	6860923	6861768	+	1000	NA	Intergenic	-45768	CARHR258560.1	CARHR258560	NA
1570	Chr6	14974008	14974858	+	982	NA	exon (CARHR187780.1, exon 1 of 4)	490	CARHR187780.1	CARHR187780	AT5G25590
1571	Chr5	8879112	8879699	+	773	NA	Intergenic	6042	CARHR152820.1	CARHR152820	NA
1572	Chr5	11337390	11338820	+	1000	NA	Intergenic	-67904	CARHR153440.1	CARHR153440	AT3G43240
1573	Chr1	21194592	21195111	+	884	NA	promoter (CARHR036980.1)	-2556	CARHR036980.1	CARHR036980	NA
1574	Chr4	4901034	4901817	+	977	NA	Intergenic	10008	CARHR115680.1	CARHR115680	AT2G25620
1575	Chr7	11182867	11183650	+	1000	NA	exon (CARHR219650.1, exon 1 of 2)	410	CARHR219650.1	CARHR219650	AT4G13770
1576	Chr8	7956025	7958047	+	1000	NA	Intergenic	-3668	CARHR259180.1	CARHR259180	NA
1577	Chr7	20435894	20436394	+	1000	NA	exon (CARHR239860.1, exon 1 of 3)	227	CARHR239860.1	CARHR239860	AT4G31940
1578	Chr8	8849666	8850696	+	974	NA	Intergenic	-4959	CARHR259510.1	CARHR259510	NA
1579	Chr1	2320822	2321356	+	1000	NA	promoter-TSS (CARHR006630.1)	381	CARHR006620.1	CARHR006620	AT1G06950
1580	Chr4	1054142	1055379	+	1000	NA	TTS (CARHR113450.1)	196	CARHR113460.1	CARHR113460	NA
1581	Chr6	6917367	6918471	+	903	NA	Intergenic	30721	CARHR181780.1	CARHR181780	AT5G42610
1582	NSCAFA.356I	47214	48428	+	933	NA	NA	NA	NA	NA	NA
1583	Chr7	6978421	6979597	+	1000	NA	Intergenic	6817	CARHR218100.1	CARHR218100	AT4G12760
1584	Chr4	6196983	6199981	+	721	NA	Intergenic	3488	CARHR116560.1	CARHR116560	NA
1585	Chr3	14411837	14414012	+	1000	NA	Intergenic	95966	CARHR104460.1	CARHR104460	AT3G44460
1586	Chr2	7204512	7205022	+	1000	NA	Intergenic	20240	CARHR055670.2	CARHR055670	AT1G54610
1587	Chr3	17074375	17075637	+	945	NA	Intergenic	14203	CARHR105160.2	CARHR105160	AT2G13360
1588	Chr4	16719382	16720094	+	1000	NA	exon (CARHR128500.1, exon 1 of 1)	412	CARHR128500.1	CARHR128500	AT2G34420
1589	Chr8	8125335	8125868	+	763	NA	Intergenic	-4942	CARHR259210.1	CARHR259210	AT4G07960
1590	Chr8	12899486	12903560	+	1000	NA	Intergenic	-6651	CARHR263550.1	CARHR263550	NA
1591	Chr7	10364798	10367412	+	964	NA	Intergenic	-25174	CARHR219100.2	CARHR219100	AT4G13460
1592	Chr1	22473381	22474090	+	846	NA	Intergenic	4560	CARHR038470.1	CARHR038470	NA
1593	Chr4	234513	235059	+	1000	NA	TTS (CARHR111890.1)	338	CARHR111900.1	CARHR111900	AT2G21060
1594	Chr3	678569	679759	+	1000	NA	exon (CARHR077000.1, exon 1 of 2)	493	CARHR077000.1	CARHR077000	AT3G02970
1595	Chr2	11661658	11662796	+	865	NA	Intergenic	9781	CARHR058090.1	CARHR058090	AT1G66110
1596	NSCAFA.193	3237	5710	+	1000	NA	Intergenic	-12021	CARHR284880.1	CARHR284880	AT5G42270
1597	Chr5	11280643	11282925	+	968	NA	Intergenic	-45522	CARHR153430.1	CARHR153430	AT3G30340
1598	Chr7	6563319	6566424	+	800	NA	Intergenic	-15501	CARHR217960.1	CARHR217960	AT4G12700
1599	Chr2	15116451	15117124	+	1000	NA	promoter-TSS (CARHR061990.1)	-440	CARHR061990.1	CARHR061990	NA
1600	Chr3	11923372	11924184	+	953	NA	exon (CARHR103000.1, exon 2 of 2)	440	CARHR103000.1	CARHR103000	AT2G05100
1601	Chr4	16533055	16534273	+	1000	NA	Intergenic	-6990	CARHR128040.2	CARHR128040	AT2G33880
1602	NSCAFA.300	92538	93890	+	757	NA	Intergenic	-3389	CARHR286530.1	CARHR286530	NA
1603	Chr4	5234954	5236386	+	607	NA	Intergenic	4851	CARHR115910.1	CARHR115910	AT1G78480
1604	Chr1	6048102	6048606	+	1000	NA	exon (CARHR017410.1, exon 1 of 1)	227	CARHR017410.1	CARHR017410	AT1G16910
1605	Chr3	160057	160551	+	1000	NA	exon (CARHR075410.1, exon 1 of 4)	273	CARHR075410.1	CARHR075410	AT3G01520
1606	Chr8	1653861	1654822	+	1000	NA	Intergenic	5519	CARHR251900.1	CARHR251900	AT4G03500
1607	Chr8	12043248	12044180	+	1000	NA	Intergenic	-9869	CARHR262450.1	CARHR262450	AT5G39785
1608	Chr4	19087555	19088246	+	1000	NA	TTS (CARHR133710.1)	251	CARHR133710.1	CARHR133710	NA
1609	Chr7	13668448	13668888	+	1000	NA	promoter (CARHR222630.1)	-1218	CARHR222630.1	CARHR222630	NA
1610	Chr4	16733842	16734886	+	1000	NA	exon (CARHR128580.1, exon 1 of 1)	602	CARHR128580.1	CARHR128580	AT2G34490
1611	Chr2	6202060	6203132	+	998	NA	Intergenic	-30174	CARHR055400.1	CARHR055400	NA
1612	Chr5	16186512	16188798	+	1000	NA	exon (CARHR159400.1, exon 3 of 4)	608	CARHR159400.1	CARHR159400	NA
1613	Chr2	11427831	11428703	+	1000	NA	Intergenic	-12638	CARHR057920.1	CARHR057920	AT1G65980
1614	Chr3	5053680	5054391	+	1000	NA	TTS (CARHR089970.1)	1381	CARHR089970.1	CARHR089970	NA
1615	Chr6	6666018	6667623	+	1000	NA	Intergenic	-13621	CARHR181630.1	CARHR181630	NA
1616	Chr1	19741800	19742530	+	1000	NA	Intergenic	37229	CARHR035760.1	CARHR035760	AT1G44000
1617	Chr3	16306234	16308096	+	895	NA	Intergenic	-16905	CARHR105080.1	CARHR105080	AT2G12550
1618	NSCAFA.453	35418	36233	+	1000	NA	NA	NA	NA	NA	NA
1619	Chr3	12121655	12123398	+	1000	NA	Intergenic	-6388	CARHR103210.1	CARHR103210	AT2G05380
1620	Chr6	23979668	23980570	+	978	NA	exon (CARHR211520.1, exon 5 of 6)	1736	CARHR211520.1	CARHR211520	AT5G01190
1621	Chr4	6400727	6403873	+	881	NA	Intergenic	10651	CARHR116820.1	CARHR116820	AT2G24840
1622	Chr3	18426427	18430172	+	1000	NA	Intergenic	-5182	CARHR105790.1	CARHR105790	AT2G15440
1623	Chr2	12446209	12446909	+	1000	NA	Intergenic	-7186	CARHR058340.1	CARHR058340	AT2G45110
1624	Chr7	11634542	11635093	+	1000	NA	promoter (CARHR219990.1)	-2615	CARHR219990.1	CARHR219990	AT1G47340
1625	Chr6	2981557	2985198	+	1000	NA	Intergenic	-3620	CARHR178400.1	CARHR178400	NA
1626	Chr2	12543573	12546535	+	1000	NA	Intergenic	9714	CARHR058510.1	CARHR058510	AT1G66470
1627	NSCAFC.98	296208	298348	+	1000	NA	exon (CARHR293300.1, exon 2 of 2)	1069	CARHR293300.1	CARHR293300	AT5G49665
1628	scaffold109	160706	161197	+	957	NA	Intergenic	3722	CARHR293490.1	CARHR293490	AT2G17180
1629	Chr8	8750240	8750756	+	1000	NA	Intergenic	-104642	CARHR259510.1	CARHR259510	NA
1630	Chr8	10160223	10161607	+	1000	NA	promoter (CARHR260140.1)	-2174	CARHR260140.1	CARHR260140	AT4G09140
1631	Chr7	9158612	9159329	+	1000	NA	Intergenic	86000	CARHR218680.2	CARHR218680	NA
1632	Chr7	8561707	8564103	+	1000	NA	Intergenic	6177	CARHR218450.1	CARHR218450	NA
1633	Chr7	7162096	7162862	+	1000	NA	Intergenic	-135794	CARHR218130.1	CARHR218130	NA
1634	Chr7	6942191	6942694	+	689	NA	Intergenic	-7270	CARHR218090.1	CARHR218090	AT4G12770
1635	Chr7	10452047	10453035	+	993	NA	Intergenic	32616	CARHR219110.1	CARHR219110	NA
1636	Chr6	6791300	6791873	+	1000	NA	Intergenic	-4139	CARHR181720.1	CARHR181720	AT5G42760
1637	Chr6	6533757	6534380	+	1000	NA	Intergenic	28548	CARHR181560.1	CARHR181560	AT5G42650
1638	Chr5	4158994	4160532	+	1000	NA	Intergenic	13892	CARHR150370.1	CARHR150370	NA
1639	Chr5	11531969	11533699	+	904	NA	Intergenic	-3290	CARHR153470.1	CARHR153470	AT3G30380
1640	Chr3	18957952	18959105	+	1000	NA	Intergenic	5248	CARHR106010.1	CARHR106010	NA
1641	Chr3	10665128	10666982	+	966	NA	Intergenic	-13250	CARHR101950.1	CARHR101950	NA
1642	Chr2	6110608	6111132	+	1000	NA	Intergenic	-44844	CARHR055390.1	CARHR055390	NA
1643	Chr2	20112253	20113165	+	1000	NA	exon (CARHR074590.1, exon 2 of 2)	907	CARHR074590.1	CARHR074590	AT1G79900
1644	Chr6	9380707	9382364	+	1000	NA	promoter-TSS (CARHR183340.1)	255	CARHR183350.1	CARHR183350	NA
1645	Chr6	3392449	3395020	+	1000	NA	Intergenic	3716	CARHR178870.1	CARHR178870	AT5G44310
1646	Chr6	13110032	13110865	+	1000	NA	exon (CARHR184830.1, exon 1 of 1)	563	CARHR184830.1	CARHR184830	AT2G23800
1647	Chr7	10577287	10578373	+	1000	NA	exon (CARHR219140.1, exon 1 of 1)	779	CARHR219140.1	CARHR219140	AT4G13510
1648	Chr6	21828519	21829067	+	922	NA	Intergenic	3039	CARHR205590.1	CARHR205590	AT5G07571
1649	Chr1	6143031	6145185	+	956	NA	exon (CARHR017780.1, exon 3 of 3)	2847	CARHR017790.2	CARHR017790	AT1G17210
1650	Chr8	4361393	4362080	+	1000	NA	promoter (CARHR256660.2)	-1897	CARHR256660.2	CARHR256660	NA
1651	Chr5	8124477	8129717	+	1000	NA	Intergenic	-4442	CARHR152520.1	CARHR152520	NA
1652	Chr1	14204007	14204577	+	1000	NA	Intergenic	-27449	CARHR033540.1	CARHR033540	AT4G09760
1653	Chr7	1527287	1528026	+	1000	NA	Intergenic	7607	CARHR214660.1	CARHR214660	NA
1654	Chr7	7273546	7276307	+	1000	NA	Intergenic	-23347	CARHR218130.1	CARHR218130	NA
1655	Chr2	18616713	18617251	+	1000	NA	promoter (CARHR070550.1)	-1514	CARHR070550.1	CARHR070550	AT1G77020
1656	Chr1	1024413	1025187	+	1000	NA	exon (CARHR003170.1, exon 3 of 3)	1626	CARHR003170.1	CARHR003170	AT1G03840
1657	Chr7	13307165	13310610	+	1000	NA	Intergenic	-5167	CARHR222030.1	CARHR222030	NA
1658	Chr7	9876509	9877720	+	1000	NA	exon (CARHR218880.1, exon 1 of 1)	1574	CARHR218880.1	CARHR218880	AT4G13340
1659	Chr5	11861753	11865700	+	1000	NA	Intergenic	12757	CARHR153520.1	CARHR153520	NA
1660	Chr6	3087196	3089619	+	993	NA	Intergenic	-12058	CARHR178500.1	CARHR178500	AT1G09360
1661	Chr6	24256706	24257197	+	1000	NA	promoter-TSS (CARHR212230.1)	182	CARHR212220.1	CARHR212220	AT5G01870
1662	Chr5	14801421	14802882	+	1000	NA	intron (CARHR156590.4, intron 7 of 9)	2099	CARHR156590.1	CARHR156590	NA
1663	Chr1	19448801	19450014	+	1000	NA	Intergenic	8389	CARHR035660.1	CARHR035660	AT1G43890
1664	Chr8	1582640	1585364	+	1000	NA	exon (CARHR251830.1, exon 1 of 3)	1562	CARHR251830.3	CARHR251830	AT4G03430
1665	Chr5	9204134	9205285	+	1000	NA	Intergenic	-67190	CARHR152940.2	CARHR152940	AT3G44160
1666	Chr7	4236087	4238227	+	916	NA	Intergenic	-3666	CARHR216870.1	CARHR216870	NA
1667	Chr2	12751405	12752466	+	1000	NA	Intergenic	3554	CARHR058650.1	CARHR058650	NA
1668	Chr8	5173699	5174204	+	1000	NA	Intergenic	3060	CARHR257480.1	CARHR257480	AT5G50800
1669	Chr3	9162343	9162806	+	936	NA	exon (CARHR099840.1, exon 1 of 2)	195	CARHR099840.1	CARHR099840	AT3G23840
1670	Chr2	3098632	3099355	+	947	NA	Intergenic	4788	CARHR052310.1	CARHR052310	AT1G60630
1671	Chr2	19998629	20000077	+	948	NA	exon (CARHR074250.1, exon 2 of 3)	524	CARHR074250.1	CARHR074250	AT1G80240
1672	Chr3	16034661	16036581	+	1000	NA	Intergenic	-29576	CARHR105030.1	CARHR105030	NA
1673	Chr3	22387766	22388280	+	1000	NA	Intergenic	-12061	CARHR109670.2	CARHR109670	AT2G19190
1674	Chr1	13110581	13111919	+	1000	NA	Intergenic	12733	CARHR032540.1	CARHR032540	NA
1675	Chr7	230820	231505	+	844	NA	Intergenic	3099	CARHR212650.1	CARHR212650	NA
1676	Chr5	14409274	14410172	+	917	NA	promoter-TSS (CARHR155830.1)	89	CARHR155830.1	CARHR155830	NA
1677	NSCAFC.112	12807	14504	+	1000	NA	Intergenic	-122129	CARHR292370.1	CARHR292370	AT1G42430
1678	Chr2	11156351	11157128	+	1000	NA	promoter (CARHR057830.1)	-2816	CARHR057830.1	CARHR057830	NA
1679	Chr3	53478	54679	+	1000	NA	exon (CARHR075050.1, exon 1 of 1)	794	CARHR075050.1	CARHR075050	AT3G01900
1680	Chr5	8935862	8938743	+	944	NA	Intergenic	-15724	CARHR152840.1	CARHR152840	NA
1681	Chr3	15731307	15732438	+	990	NA	Intergenic	15092	CARHR104960.1	CARHR104960	NA
1682	Chr7	9029193	9030786	+	1000	NA	promoter (CARHR218640.1)	-2351	CARHR218640.1	CARHR218640	AT4G13180
1683	Chr5	13160433	13162786	+	736	NA	Intergenic	26849	CARHR154090.1	CARHR154090	NA
1684	NSCAFA.405	73716	74894	+	964	NA	exon (CARHR287700.1, exon 1 of 1)	634	CARHR287700.1	CARHR287700	NA
1685	Chr4	6221764	6222855	+	1000	NA	Intergenic	13205	CARHR116570.1	CARHR116570	NA
1686	Chr4	6951529	6952848	+	1000	NA	Intergenic	-9122	CARHR117330.1	CARHR117330	NA
1687	NSCAFB.255	114054	116147	+	1000	NA	Intergenic	41597	CARHR290820.1	CARHR290820	NA
1688	Chr3	19907593	19908176	+	1000	NA	Intergenic	4108	CARHR106730.3	CARHR106730	NA
1689	Chr3	13348235	13348908	+	966	NA	exon (CARHR104060.1, exon 2 of 9)	546	CARHR104060.1	CARHR104060	AT2G07560
1690	Chr2	3888526	3889322	+	1000	NA	intron (CARHR053310.1, intron 2 of 2)	3574	CARHR053310.1	CARHR053310	NA
1691	Chr1	10457824	10458817	+	1000	NA	exon (CARHR028370.1, exon 2 of 2)	790	CARHR028370.1	CARHR028370	AT1G29080
1692	NSCAFA.326	17200	18086	+	1000	NA	intron (CARHR286910.1, intron 2 of 2)	743	CARHR286910.1	CARHR286910	NA
1693	Chr5	9450276	9453388	+	1000	NA	Intergenic	-39692	CARHR153010.1	CARHR153010	NA
1694	Chr4	14620106	14620618	+	1000	NA	exon (CARHR123660.1, exon 3 of 3)	1391	CARHR123660.1	CARHR123660	AT2G30340
1695	Chr2	305602	306288	+	958	NA	exon (CARHR046560.1, exon 1 of 1)	482	CARHR046560.1	CARHR046560	AT1G64380
1696	Chr2	2957823	2958802	+	1000	NA	Intergenic	-3030	CARHR052010.1	CARHR052010	NA
1697	Chr3	13766630	13768010	+	1000	NA	Intergenic	10616	CARHR104170.1	CARHR104170	AT2G10950
1698	NSCAFA.519	18067	20273	+	1000	NA	NA	NA	NA	NA	NA
1699	Chr2	11272794	11277340	+	1000	NA	Intergenic	-33220	CARHR057870.1	CARHR057870	NA
1700	Chr4	8593341	8594353	+	1000	NA	Intergenic	-17742	CARHR118540.1	CARHR118540	AT2G26650
1701	Chr1	20171136	20172476	+	995	NA	Intergenic	5719	CARHR035980.1	CARHR035980	NA
1702	Chr8	5968428	5969298	+	642	NA	exon (CARHR257980.1, exon 2 of 3)	322	CARHR257980.1	CARHR257980	NA
1703	Chr4	1260700	1261488	+	1000	NA	exon (CARHR113770.1, exon 1 of 1)	349	CARHR113770.1	CARHR113770	NA
1704	Chr7	9119448	9120106	+	898	NA	Intergenic	46807	CARHR218680.2	CARHR218680	NA
1705	Chr6	13918946	13919563	+	885	NA	TTS (CARHR185860.1)	1304	CARHR185860.1	CARHR185860	NA
1706	Chr4	14421350	14424812	+	973	NA	Intergenic	-6350	CARHR123300.1	CARHR123300	NA
1707	Chr4	11404125	11408795	+	940	NA	Intergenic	25628	CARHR119850.1	CARHR119850	AT2G27300
1708	Chr3	16254804	16255441	+	1000	NA	Intergenic	23463	CARHR105070.1	CARHR105070	AT2G12462
1709	Chr7	8480469	8481266	+	1000	NA	Intergenic	-55280	CARHR218430.1	CARHR218430	NA
1710	NSCAFA.294	73051	73788	+	846	NA	exon (CARHR286280.1, exon 1 of 1)	922	CARHR286280.1	CARHR286280	NA
1711	NSCAFA.523	4501	5038	+	1000	NA	NA	NA	NA	NA	NA
1712	NSCAFA.255I	99088	99734	+	997	NA	NA	NA	NA	NA	NA
1713	Chr8	6400970	6401507	+	788	NA	TTS (CARHR258340.1)	1482	CARHR258340.1	CARHR258340	NA
1714	Chr7	7385168	7387440	+	963	NA	Intergenic	40791	CARHR218180.1	CARHR218180	NA
1715	Chr6	7882710	7883312	+	1000	NA	Intergenic	12258	CARHR182390.1	CARHR182390	NA
1716	Chr6	6127190	6127696	+	1000	NA	Intergenic	29673	CARHR181370.1	CARHR181370	NA
1717	Chr6	4005885	4007067	+	1000	NA	Intergenic	16152	CARHR179610.1	CARHR179610	AT5G43830
1718	Chr5	10934663	10936990	+	894	NA	Intergenic	2973	CARHR153350.1	CARHR153350	NA
1719	Chr4	4063419	4064016	+	1000	NA	Intergenic	-16783	CARHR115280.1	CARHR115280	AT2G25910
1720	Chr3	20187934	20188595	+	939	NA	Intergenic	-26373	CARHR106900.1	CARHR106900	NA
1721	Chr2	12854281	12855365	+	866	NA	Intergenic	-13868	CARHR058780.1	CARHR058780	NA
1722	Chr2	10174351	10175327	+	1000	NA	Intergenic	-22545	CARHR057310.1	CARHR057310	AT1G65580
1723	Chr1	14118482	14119033	+	1000	NA	Intergenic	11692	CARHR033530.1	CARHR033530	NA
1724	Chr3	11757216	11758018	+	903	NA	Intergenic	4365	CARHR102770.1	CARHR102770	AT2G04795
1725	Chr6	14169547	14170806	+	834	NA	exon (CARHR186350.1, exon 2 of 2)	2114	CARHR186350.1	CARHR186350	AT5G27870
1726	Chr3	13467697	13468551	+	1000	NA	promoter (CARHR104120.1)	-1003	CARHR104120.1	CARHR104120	NA
1727	Chr1	17283154	17284871	+	1000	NA	Intergenic	-45501	CARHR034810.1	CARHR034810	AT1G36940
1728	Chr7	9586124	9588623	+	1000	NA	Intergenic	-22607	CARHR218760.1	CARHR218760	NA
1729	Chr5	12688559	12692143	+	1000	NA	Intergenic	-21862	CARHR153850.1	CARHR153850	NA
1730	Chr4	22490805	22492056	+	1000	NA	promoter-TSS (CARHR142460.1)	-384	CARHR142460.1	CARHR142460	NA
1731	Chr3	18233607	18234126	+	727	NA	exon (CARHR105720.1, exon 1 of 2)	207	CARHR105720.1	CARHR105720	NA
1732	Chr4	4650062	4651280	+	882	NA	Intergenic	12012	CARHR115560.2	CARHR115560	AT2G25690
1733	Chr6	19515326	19516034	+	982	NA	promoter-TSS (CARHR199040.1)	549	CARHR199030.1	CARHR199030	AT5G14300
1734	Chr4	11797937	11799540	+	1000	NA	Intergenic	2730	CARHR120050.1	CARHR120050	AT2G26530
1735	Chr5	13603945	13605746	+	764	NA	Intergenic	-3912	CARHR154630.1	CARHR154630	NA
1736	Chr2	11833880	11834840	+	1000	NA	Intergenic	60680	CARHR058130.1	CARHR058130	AT1G66230
1737	NSCAFC.101	36750	38369	+	1000	NA	Intergenic	4864	CARHR292190.1	CARHR292190	NA
1738	NSCAFB.255	96978	98103	+	1000	NA	Intergenic	59157	CARHR290820.1	CARHR290820	NA
1739	Chr8	18153336	18154394	+	1000	NA	exon (CARHR274880.1, exon 1 of 1)	605	CARHR274880.1	CARHR274880	NA
1740	Chr3	836898	837445	+	1000	NA	exon (CARHR077540.1, exon 1 of 5)	398	CARHR077540.1	CARHR077540	AT3G03530
1741	Chr6	7122400	7123074	+	985	NA	promoter-TSS (CARHR181860.1)	-980	CARHR181860.1	CARHR181860	AT5G42520
1742	Chr4	12730711	12733106	+	1000	NA	Intergenic	4457	CARHR120890.1	CARHR120890	NA
1743	Chr1	21772868	21773983	+	915	NA	Intergenic	-3895	CARHR037580.1	CARHR037580	AT1G47960
1744	Chr3	10853510	10854929	+	1000	NA	exon (CARHR102070.1, exon 7 of 10)	2906	CARHR102060.1	CARHR102060	NA
1745	Chr2	2238383	2239305	+	1000	NA	Intergenic	-3529	CARHR050660.1	CARHR050660	AT1G61670
1746	Chr4	20752364	20752870	+	967	NA	exon (CARHR137750.1, exon 1 of 2)	470	CARHR137750.1	CARHR137750	AT2G42610
1747	Chr2	13155046	13161805	+	1000	NA	Intergenic	2611	CARHR059100.1	CARHR059100	NA
1748	Chr2	16627903	16628589	+	1000	NA	exon (CARHR065180.1, exon 1 of 1)	327	CARHR065180.1	CARHR065180	NA
1749	Chr5	8664397	8668038	+	1000	NA	Intergenic	-12471	CARHR152620.1	CARHR152620	NA
1750	Chr2	6112494	6113159	+	1000	NA	Intergenic	-46800	CARHR055390.1	CARHR055390	NA
1751	Chr3	21051450	21053788	+	998	NA	Intergenic	6093	CARHR107850.1	CARHR107850	NA
1752	NSCAFA.359	4107	4713	+	880	NA	Intergenic	65496	CARHR287290.1	CARHR287290	AT2G26510
1753	Chr7	7883073	7883699	+	1000	NA	Intergenic	6681	CARHR218260.1	CARHR218260	NA
1754	scaffold436	19218	19765	+	1000	NA	NA	NA	NA	NA	NA
1755	Chr8	4282205	4282770	+	1000	NA	promoter-TSS (CARHR256590.1)	-702	CARHR256590.1	CARHR256590	NA
1756	Chr7	3107398	3108624	+	984	NA	Intergenic	-26026	CARHR216080.1	CARHR216080	NA
1757	Chr4	13456932	13457520	+	1000	NA	promoter (CARHR121670.1)	-2147	CARHR121670.1	CARHR121670	NA
1758	Chr4	11741145	11742071	+	1000	NA	Intergenic	3818	CARHR120010.1	CARHR120010	AT2G27420
1759	Chr8	13568351	13569552	+	845	NA	exon (CARHR264470.1, exon 1 of 1)	3054	CARHR264470.2	CARHR264470	NA
1760	Chr7	7369986	7371535	+	1000	NA	Intergenic	25247	CARHR218180.1	CARHR218180	NA
1761	Chr4	4538446	4539621	+	1000	NA	Intergenic	-17228	CARHR115530.1	CARHR115530	AT2G25730
1762	Chr6	23970223	23971287	+	664	NA	exon (CARHR211490.1, exon 1 of 1)	750	CARHR211490.1	CARHR211490	AT5G01170
1763	Chr6	7969834	7970801	+	1000	NA	Intergenic	-6963	CARHR182510.1	CARHR182510	NA
1764	Chr1	4918164	4918941	+	1000	NA	exon (CARHR014030.1, exon 1 of 1)	545	CARHR014030.1	CARHR014030	AT5G43690
1765	Chr7	11753670	11755076	+	917	NA	Intergenic	-7055	CARHR220190.2	CARHR220190	AT4G14160
1766	Chr3	11963961	11964787	+	741	NA	Intergenic	3916	CARHR103020.1	CARHR103020	NA
1767	Chr1	70239	71674	+	1000	NA	exon (CARHR000310.2, exon 5 of 5)	2477	CARHR000330.1	CARHR000330	AT1G02020
1768	Chr3	19363788	19364521	+	738	NA	Intergenic	3622	CARHR106230.1	CARHR106230	NA
1769	Chr3	21227581	21231323	+	882	NA	Intergenic	9348	CARHR108150.1	CARHR108150	NA
1770	Chr5	15503700	15505253	+	936	NA	promoter (CARHR157970.1)	-1879	CARHR157970.1	CARHR157970	AT3G49120
1771	Chr3	11071024	11072719	+	993	NA	promoter (CARHR102170.1)	-1451	CARHR102170.1	CARHR102170	NA
1772	Chr6	13679401	13680052	+	1000	NA	Intergenic	4140	CARHR185460.2	CARHR185460	AT5G29000
1773	Chr8	18877531	18878424	+	996	NA	exon (CARHR276750.1, exon 2 of 2)	840	CARHR276750.1	CARHR276750	AT5G62940
1774	Chr5	15341373	15342055	+	942	NA	exon (CARHR157510.1, exon 1 of 1)	165	CARHR157510.1	CARHR157510	AT3G15910
1775	Chr3	12873645	12874324	+	965	NA	Intergenic	4699	CARHR103730.1	CARHR103730	NA
1776	Chr4	17675400	17676582	+	978	NA	exon (CARHR130860.1, exon 1 of 2)	582	CARHR130860.1	CARHR130860	AT2G36570
1777	Chr2	16071504	16071997	+	1000	NA	exon (CARHR063980.1, exon 1 of 1)	251	CARHR063980.1	CARHR063980	AT1G70720
1778	Chr7	12081583	12083153	+	1000	NA	Intergenic	-7086	CARHR220610.1	CARHR220610	AT4G14385
1779	Chr5	5620687	5621891	+	1000	NA	Intergenic	-25421	CARHR151590.1	CARHR151590	AT3G44590
1780	Chr1	16797731	16799208	+	967	NA	Intergenic	20215	CARHR034710.1	CARHR034710	NA
1781	Chr1	13044259	13045015	+	948	NA	exon (CARHR032460.1, exon 1 of 2)	347	CARHR032460.1	CARHR032460	NA
1782	Chr5	7413623	7414951	+	870	NA	Intergenic	13658	CARHR152340.1	CARHR152340	AT3G29180
1783	Chr3	18594664	18597129	+	1000	NA	Intergenic	14668	CARHR105810.1	CARHR105810	NA
1784	Chr3	1657884	1659716	+	1000	NA	exon (CARHR080040.1, exon 2 of 2)	1169	CARHR080040.1	CARHR080040	AT3G05610
1785	Chr5	21342046	21342708	+	863	NA	exon (CARHR172950.1, exon 1 of 2)	240	CARHR172950.1	CARHR172950	AT3G62680
1786	Chr7	21537444	21538878	+	1000	NA	exon (CARHR242890.1, exon 1 of 1)	672	CARHR242890.1	CARHR242890	AT4G34520
1787	Chr6	12623864	12625249	+	992	NA	promoter (CARHR184590.1)	-1472	CARHR184590.1	CARHR184590	NA
1788	Chr5	16814550	16815018	+	688	NA	exon (CARHR160640.1, exon 2 of 2)	1279	CARHR160640.1	CARHR160640	AT3G51060
1789	Chr1	6516961	6517767	+	1000	NA	intron (CARHR018800.1, intron 2 of 2)	634	CARHR018800.1	CARHR018800	AT1G18250
1790	Chr1	19559898	19560641	+	812	NA	Intergenic	-26673	CARHR035720.1	CARHR035720	AT1G43910
1791	Chr7	22926106	22926976	+	1000	NA	exon (CARHR246590.1, exon 1 of 2)	495	CARHR246590.1	CARHR246590	NA
1792	Chr7	18902825	18903811	+	816	NA	promoter (CARHR235810.1)	-1096	CARHR235810.1	CARHR235810	AT4G28088
1793	Chr7	18295448	18296706	+	658	NA	TTS (CARHR234100.1)	687	CARHR234110.2	CARHR234110	AT4G26530
1794	Chr2	13297409	13298230	+	765	NA	intron (CARHR059300.2, intron 5 of 6)	7435	CARHR059300.3	CARHR059300	AT1G66970
1795	Chr6	17285324	17286561	+	1000	NA	exon (CARHR193070.1, exon 1 of 19)	621	CARHR193070.1	CARHR193070	AT5G19820
1796	Chr6	14022628	14023125	+	976	NA	exon (CARHR185960.1, exon 1 of 1)	188	CARHR185960.1	CARHR185960	AT5G27370
1797	NSCAFA.480I	16026	18267	+	1000	NA	NA	NA	NA	NA	NA
1798	Chr8	6707544	6708325	+	1000	NA	Intergenic	-13542	CARHR258500.1	CARHR258500	AT5G50130
1799	Chr8	4970982	4974584	+	960	NA	Intergenic	-13865	CARHR257270.1	CARHR257270	NA
1800	Chr7	3998549	4001318	+	564	NA	Intergenic	17521	CARHR216720.6	CARHR216720	NA
1801	NSCAFC.101	324683	326353	+	1000	NA	Intergenic	2709	CARHR292360.1	CARHR292360	NA
1802	Chr3	7426397	7427018	+	1000	NA	TTS (CARHR096450.1)	1241	CARHR096450.1	CARHR096450	NA
1803	Chr4	22745382	22747092	+	901	NA	exon (CARHR143180.1, exon 1 of 10)	1129	CARHR143180.1	CARHR143180	AT2G47800
1804	Chr7	9394669	9396747	+	1000	NA	Intergenic	23365	CARHR218720.2	CARHR218720	AT4G13235
1805	Chr1	16808007	16810689	+	1000	NA	Intergenic	31094	CARHR034710.1	CARHR034710	NA
1806	Chr5	7966840	7967408	+	1000	NA	exon (CARHR152450.1, exon 2 of 2)	1504	CARHR152450.1	CARHR152450	AT3G42960
1807	NSCAFA.781	1788	2713	+	1000	NA	promoter-TSS (CARHR289300.1)	412	CARHR289310.1	CARHR289310	AT5G53240
1808	Chr4	12603341	12603894	+	977	NA	promoter (CARHR120760.2)	-1956	CARHR120760.2	CARHR120760	AT2G28060
1809	Chr3	18703810	18705266	+	865	NA	Intergenic	67432	CARHR105840.1	CARHR105840	AT2G15570
1810	Chr8	19723411	19724027	+	808	NA	exon (CARHR279300.1, exon 1 of 1)	352	CARHR279300.1	CARHR279300	AT5G65340
1811	Chr2	3100643	3101625	+	1000	NA	Intergenic	6929	CARHR052310.1	CARHR052310	AT1G60630
1812	Chr2	3344843	3345421	+	970	NA	TTS (CARHR052660.1)	1891	CARHR052660.1	CARHR052660	NA
1813	Chr2	3173385	3175942	+	1000	NA	Intergenic	10339	CARHR052390.1	CARHR052390	AT1G60590
1814	Chr4	5758995	5759507	+	991	NA	Intergenic	-13187	CARHR116320.1	CARHR116320	NA
1815	Chr4	10238857	10239858	+	992	NA	Intergenic	6421	CARHR119250.1	CARHR119250	AT2G27000
1816	Chr8	11968053	11968996	+	856	NA	Intergenic	14323	CARHR262320.1	CARHR262320	AT5G39865
1817	Chr6	6198866	6201398	+	1000	NA	Intergenic	-15547	CARHR181400.1	CARHR181400	NA
1818	Chr3	142715	143515	+	1000	NA	TTS (CARHR075360.1)	1568	CARHR075360.1	CARHR075360	AT3G01570
1819	Chr1	12956009	12959465	+	1000	NA	Intergenic	4528	CARHR032320.1	CARHR032320	NA
1820	Chr2	5451545	5452834	+	987	NA	Intergenic	-6445	CARHR054790.1	CARHR054790	AT1G56720
1821	Chr2	7846555	7847282	+	758	NA	exon (CARHR056050.1, exon 2 of 3)	399	CARHR056050.1	CARHR056050	NA
1822	Chr1	9761089	9761686	+	999	NA	exon (CARHR026790.1, exon 11 of 11)	1202	CARHR026810.1	CARHR026810	AT1G24290
1823	NSCAFA.489	45766	46276	+	972	NA	Intergenic	22637	CARHR288460.1	CARHR288460	NA
1824	Chr8	8365213	8365847	+	1000	NA	Intergenic	-4816	CARHR259290.1	CARHR259290	AT5G48120
1825	Chr8	6470524	6471712	+	1000	NA	Intergenic	14632	CARHR258410.1	CARHR258410	AT5G50210
1826	Chr7	9004992	9005409	+	965	NA	Intergenic	17073	CARHR218620.2	CARHR218620	NA
1827	Chr7	8728301	8730245	+	859	NA	Intergenic	-36734	CARHR218490.1	CARHR218490	NA
1828	Chr4	8725750	8726713	+	989	NA	Intergenic	-12337	CARHR118620.1	CARHR118620	NA
1829	Chr4	4075507	4077583	+	1000	NA	Intergenic	-3955	CARHR115280.1	CARHR115280	AT2G25910
1830	Chr4	4056846	4058978	+	996	NA	Intergenic	-22588	CARHR115280.1	CARHR115280	AT2G25910
1831	Chr3	20719343	20720199	+	1000	NA	Intergenic	3949	CARHR107360.1	CARHR107360	AT2G17033
1832	Chr3	16053417	16054094	+	1000	NA	Intergenic	-11442	CARHR105030.1	CARHR105030	NA
1833	Chr1	19829331	19830733	+	1000	NA	Intergenic	25437	CARHR035770.1	CARHR035770	AT1G44090
1834	Chr4	13639104	13640676	+	972	NA	promoter (CARHR121890.1)	-1821	CARHR121890.1	CARHR121890	AT2G28760
1835	Chr2	10647258	10651616	+	1000	NA	Intergenic	-19413	CARHR057580.1	CARHR057580	AT1G65720
1836	Chr4	10686769	10689355	+	1000	NA	Intergenic	11925	CARHR119500.3	CARHR119500	NA
1837	NSCAFA.516I	17562	17939	+	975	NA	NA	NA	NA	NA	NA
1838	Chr8	13758681	13759214	+	1000	NA	Intergenic	3028	CARHR264750.1	CARHR264750	NA
1839	Chr6	7393199	7395862	+	1000	NA	Intergenic	25424	CARHR182000.1	CARHR182000	NA
1840	NSCAFB.128	51092	55300	+	1000	NA	Intergenic	5365	CARHR289710.1	CARHR289710	AT5G42957
1841	Chr6	19628385	19628951	+	913	NA	exon (CARHR199370.1, exon 1 of 1)	173	CARHR199370.1	CARHR199370	AT5G14010
1842	NSCAFA.392	21607	22173	+	1000	NA	Intergenic	-7283	CARHR287510.1	CARHR287510	NA
1843	Chr4	10972019	10974063	+	1000	NA	Intergenic	-55057	CARHR119720.1	CARHR119720	AT2G27220
1844	Chr7	14172522	14173746	+	1000	NA	exon (CARHR223800.1, exon 1 of 2)	493	CARHR223800.1	CARHR223800	NA
1845	Chr1	17502228	17504364	+	1000	NA	Intergenic	-98617	CARHR034830.1	CARHR034830	AT1G41830
1846	Chr4	1396536	1397189	+	907	NA	Intergenic	6660	CARHR113860.1	CARHR113860	AT2G22630
1847	Chr1	12409004	12409938	+	598	NA	Intergenic	18245	CARHR031800.1	CARHR031800	AT1G32380
1848	Chr8	6807228	6810617	+	1000	NA	Intergenic	33825	CARHR258550.1	CARHR258550	NA
1849	Chr5	6271716	6274799	+	969	NA	Intergenic	-19671	CARHR151840.1	CARHR151840	AT3G28850
1850	Chr4	15123993	15125778	+	1000	NA	Intergenic	-7083	CARHR124660.1	CARHR124660	AT2G31083
1851	Chr1	19748970	19749533	+	961	NA	Intergenic	30143	CARHR035760.1	CARHR035760	AT1G44000
1852	Chr7	6678248	6680158	+	964	NA	Intergenic	-3460	CARHR218060.1	CARHR218060	NA
1853	Chr4	4817443	4818437	+	836	NA	Intergenic	38421	CARHR115650.3	CARHR115650	AT2G25640
1854	Chr5	19504333	19504864	+	891	NA	exon (CARHR167890.1, exon 2 of 2)	1854	CARHR167890.1	CARHR167890	AT3G57670
1855	Chr7	12306728	12307457	+	926	NA	Intergenic	-7632	CARHR220770.1	CARHR220770	AT4G14560
1856	Chr4	22033902	22036615	+	1000	NA	intron (CARHR141280.4, intron 3 of 14)	2243	CARHR141280.2	CARHR141280	AT2G46020
1857	Chr6	3963941	3964671	+	1000	NA	Intergenic	-4568	CARHR179580.1	CARHR179580	NA
1858	Chr4	20128375	20129197	+	952	NA	exon (CARHR136170.1, exon 1 of 3)	994	CARHR136170.1	CARHR136170	AT2G41060
1859	Chr2	5777451	5779881	+	1000	NA	Intergenic	3704	CARHR055090.1	CARHR055090	NA
1860	Chr5	15224594	15225494	+	1000	NA	Intergenic	-5203	CARHR157310.1	CARHR157310	AT3G48520
1861	Chr8	68408	69853	+	982	NA	exon (CARHR248190.1, exon 1 of 1)	719	CARHR248190.1	CARHR248190	AT4G00150
1862	Chr8	3733921	3734675	+	1000	NA	Intergenic	-3174	CARHR255890.1	CARHR255890	AT4G10710
1863	Chr6	12014793	12016218	+	926	NA	Intergenic	38271	CARHR184470.1	CARHR184470	NA
1864	Chr4	22637147	22637873	+	953	NA	exon (CARHR142830.1, exon 3 of 3)	391	CARHR142840.1	CARHR142840	AT2G47450
1865	Chr4	392984	393775	+	965	NA	Intergenic	-3480	CARHR112330.1	CARHR112330	NA
1866	Chr4	11213834	11215525	+	996	NA	Intergenic	-12414	CARHR119770.1	CARHR119770	AT2G27260
1867	Chr5	5612435	5612977	+	807	NA	Intergenic	-16838	CARHR151590.1	CARHR151590	AT3G44590
1868	Chr8	3308649	3309326	+	991	NA	Intergenic	-7802	CARHR255240.1	CARHR255240	NA
1869	Chr6	7643922	7644336	+	939	NA	TTS (CARHR182190.1)	152	CARHR182180.1	CARHR182180	AT5G49350
1870	Chr4	4705996	4706913	+	1000	NA	Intergenic	5380	CARHR115570.1	CARHR115570	AT2G25680
1871	Chr4	10260808	10261463	+	992	NA	promoter (CARHR119270.1)	-2029	CARHR119270.1	CARHR119270	NA
1872	Chr6	2993534	2994656	+	904	NA	Intergenic	6591	CARHR178410.1	CARHR178410	NA
1873	Chr4	9356432	9358119	+	1000	NA	Intergenic	-94224	CARHR118780.1	CARHR118780	AT2G26700
1874	NSCAFA.455I	22216	24370	+	1000	NA	NA	NA	NA	NA	NA
1875	Chr5	1765268	1765995	+	1000	NA	exon (CARHR147130.1, exon 1 of 5)	352	CARHR147130.1	CARHR147130	AT3G26120
1876	Chr3	17993618	17994186	+	941	NA	exon (CARHR105560.1, exon 1 of 1)	258	CARHR105560.1	CARHR105560	AT2G15220
1877	NSCAFA.645	7148	10668	+	1000	NA	exon (CARHR289060.1, exon 1 of 3)	1787	CARHR289060.1	CARHR289060	AT3G55220
1878	Chr8	5977187	5978114	+	836	NA	Intergenic	-8465	CARHR257980.1	CARHR257980	NA
1879	Chr6	7547924	7550850	+	1000	NA	Intergenic	-3143	CARHR182110.6	CARHR182110	AT5G49430
1880	Chr4	12248444	12250907	+	721	NA	Intergenic	10219	CARHR120480.1	CARHR120480	AT2G27775
1881	Chr1	18132127	18132670	+	1000	NA	Intergenic	-45415	CARHR034940.1	CARHR034940	NA
1882	Chr6	24255166	24255796	+	953	NA	exon (CARHR212210.1, exon 1 of 1)	257	CARHR212210.1	CARHR212210	AT5G01860
1883	Chr6	3313010	3313698	+	920	NA	exon (CARHR178770.1, exon 1 of 1)	661	CARHR178770.1	CARHR178770	AT5G44360
1884	Chr8	17364814	17365567	+	892	NA	exon (CARHR272850.1, exon 5 of 6)	1729	CARHR272850.1	CARHR272850	AT5G58910
1885	Chr3	17928528	17929560	+	1000	NA	Intergenic	-11653	CARHR105520.1	CARHR105520	NA
1886	Chr6	12242205	12243347	+	703	NA	Intergenic	-68441	CARHR184510.1	CARHR184510	NA
1887	Chr8	9347592	9348824	+	939	NA	Intergenic	22180	CARHR259750.2	CARHR259750	AT4G08790
1888	Chr7	9721468	9722149	+	1000	NA	Intergenic	16998	CARHR218800.1	CARHR218800	AT4G13260
1889	Chr2	9919159	9919677	+	989	NA	Intergenic	-35043	CARHR057160.1	CARHR057160	NA
1890	Chr7	9532810	9533424	+	965	NA	Intergenic	-24199	CARHR218750.1	CARHR218750	AT3G24535
1891	Chr5	3455067	3456801	+	971	NA	Intergenic	-5292	CARHR149600.1	CARHR149600	NA
1892	Chr3	16997385	16997910	+	679	NA	Intergenic	-14925	CARHR105140.1	CARHR105140	NA
1893	Chr8	10390491	10391626	+	960	NA	Intergenic	-26925	CARHR260280.1	CARHR260280	NA
1894	NSCAFA.157	255512	256114	+	874	NA	Intergenic	12368	CARHR284340.1	CARHR284340	NA
1895	Chr3	13501285	13502441	+	981	NA	Intergenic	3839	CARHR104130.1	CARHR104130	AT5G51350
1896	Chr1	17831654	17833323	+	1000	NA	Intergenic	-55195	CARHR034910.1	CARHR034910	NA
1897	Chr6	5706807	5710397	+	905	NA	Intergenic	-30701	CARHR181140.1	CARHR181140	NA
1898	Chr5	7464231	7465039	+	1000	NA	Intergenic	-17065	CARHR152350.2	CARHR152350	AT3G29185
1899	Chr6	11629195	11629818	+	923	NA	Intergenic	-12280	CARHR184340.1	CARHR184340	AT5G47820
1900	Chr1	15019691	15021282	+	1000	NA	Intergenic	-133489	CARHR034120.1	CARHR034120	NA
1901	Chr4	2424212	2424891	+	1000	NA	Intergenic	24511	CARHR114570.1	CARHR114570	NA
1902	Chr2	148973	149944	+	1000	NA	exon (CARHR046300.1, exon 2 of 2)	713	CARHR046300.1	CARHR046300	AT1G64620
1903	Chr3	6607703	6608403	+	1000	NA	exon (CARHR094350.1, exon 1 of 2)	1050	CARHR094350.2	CARHR094350	AT3G18930
1904	Chr7	5722494	5723052	+	906	NA	Intergenic	-28578	CARHR217600.1	CARHR217600	NA
1905	NSCAFA.540	4558	5314	+	928	NA	NA	NA	NA	NA	NA
1906	NSCAFA.326	13564	13975	+	1000	NA	Intergenic	-3131	CARHR286910.1	CARHR286910	NA
1907	Chr8	9801718	9803313	+	931	NA	Intergenic	-3136	CARHR260000.1	CARHR260000	NA
1908	Chr8	14268921	14270816	+	1000	NA	Intergenic	4279	CARHR265760.1	CARHR265760	AT5G52830
1909	Chr8	12345511	12347392	+	912	NA	promoter (CARHR262800.2)	-1341	CARHR262800.2	CARHR262800	NA
1910	Chr7	8620080	8621214	+	1000	NA	Intergenic	-39340	CARHR218460.1	CARHR218460	NA
1911	Chr7	10855488	10857055	+	1000	NA	Intergenic	9151	CARHR219440.2	CARHR219440	AT4G13670
1912	Chr7	103265	104170	+	840	NA	promoter (CARHR212490.1)	-2665	CARHR212490.1	CARHR212490	NA
1913	Chr5	7466079	7466997	+	1000	NA	Intergenic	-18968	CARHR152350.2	CARHR152350	AT3G29185
1914	Chr5	12294626	12295524	+	1000	NA	Intergenic	-7315	CARHR153750.1	CARHR153750	AT3G42790
1915	Chr5	11715895	11716467	+	992	NA	Intergenic	-5992	CARHR153500.1	CARHR153500	AT3G30530
1916	Chr5	11250462	11251231	+	990	NA	Intergenic	-14584	CARHR153430.1	CARHR153430	AT3G30340
1917	Chr4	9358392	9358982	+	826	NA	Intergenic	-95636	CARHR118780.1	CARHR118780	AT2G26700
1918	Chr3	18549680	18551428	+	1000	NA	Intergenic	-30674	CARHR105810.1	CARHR105810	NA
1919	Chr2	8215697	8216330	+	921	NA	Intergenic	58264	CARHR056200.1	CARHR056200	NA
1920	Chr1	19745372	19746314	+	956	NA	Intergenic	33551	CARHR035760.1	CARHR035760	AT1G44000
1921	Chr1	18356198	18357393	+	881	NA	Intergenic	-5725	CARHR034990.1	CARHR034990	AT1G36370
1922	Chr1	16872864	16874392	+	995	NA	Intergenic	51977	CARHR034720.1	CARHR034720	AT1G37130
1923	Chr1	14824688	14826272	+	1000	NA	Intergenic	13756	CARHR034070.1	CARHR034070	NA
1924	Chr4	13580117	13580715	+	1000	NA	exon (CARHR121810.1, exon 1 of 3)	859	CARHR121810.1	CARHR121810	NA
1925	Chr3	4844893	4846203	+	999	NA	exon (CARHR089410.1, exon 1 of 1)	674	CARHR089410.1	CARHR089410	AT3G14370
1926	Chr6	14666399	14667358	+	813	NA	promoter-TSS (CARHR187210.1)	-911	CARHR187210.1	CARHR187210	NA
1927	Chr5	16452785	16453532	+	922	NA	exon (CARHR159850.1, exon 1 of 8)	820	CARHR159850.3	CARHR159850	AT3G50370
1928	Chr8	2812198	2812932	+	860	NA	exon (CARHR254340.1, exon 1 of 1)	596	CARHR254340.1	CARHR254340	AT4G11950
1929	Chr2	19679647	19682600	+	972	NA	promoter-TSS (CARHR073250.1)	29	CARHR073250.1	CARHR073250	NA
1930	Chr1	21611181	21614833	+	1000	NA	Intergenic	4421	CARHR037370.1	CARHR037370	AT3G48840
1931	Chr8	15207099	15210477	+	1000	NA	Intergenic	1598	CARHR267240.1	CARHR267240	NA
1932	Chr2	2156155	2158358	+	1000	NA	Intergenic	-3038	CARHR050590.1	CARHR050590	NA
1933	Chr7	22963386	22963928	+	1000	NA	exon (CARHR246730.1, exon 1 of 3)	324	CARHR246730.1	CARHR246730	AT4G39955
1934	Chr6	12097714	12099682	+	946	NA	Intergenic	-39031	CARHR184480.1	CARHR184480	NA
1935	Chr1	15434690	15436743	+	1000	NA	Intergenic	-75657	CARHR034180.1	CARHR034180	AT1G35420
1936	Chr3	323149	323616	+	967	NA	exon (CARHR075930.1, exon 1 of 11)	336	CARHR075930.2	CARHR075930	AT3G01120
1937	NSCAFB.315	26902	27372	+	1000	NA	Intergenic	4954	CARHR291830.1	CARHR291830	NA
1938	Chr6	5358600	5360161	+	1000	NA	Intergenic	-9381	CARHR180850.1	CARHR180850	AT5G43130
1939	Chr6	19287490	19288092	+	1000	NA	intron (CARHR198420.1, intron 3 of 4)	952	CARHR198420.1	CARHR198420	AT5G14920
1940	Chr7	2308651	2309596	+	1000	NA	Intergenic	8206	CARHR215460.2	CARHR215460	AT5G37480
1941	Chr5	5648481	5649507	+	1000	NA	Intergenic	-53126	CARHR151590.1	CARHR151590	AT3G44590
1942	Chr7	9738192	9738764	+	1000	NA	exon (CARHR218800.1, exon 1 of 4)	328	CARHR218800.1	CARHR218800	AT4G13260
1943	Chr1	5870727	5872130	+	865	NA	exon (CARHR016860.1, exon 1 of 1)	737	CARHR016860.1	CARHR016860	AT1G16390
1944	Chr6	12337127	12339267	+	1000	NA	promoter (CARHR184520.1)	-2019	CARHR184520.1	CARHR184520	NA
1945	Chr4	7915772	7916347	+	817	NA	Intergenic	7068	CARHR118340.1	CARHR118340	NA
1946	Chr7	8421693	8422191	+	986	NA	Intergenic	3645	CARHR218430.1	CARHR218430	NA
1947	Chr7	4464274	4465221	+	1000	NA	Intergenic	-7597	CARHR217020.1	CARHR217020	NA
1948	Chr2	9138316	9139088	+	889	NA	Intergenic	-11265	CARHR056590.1	CARHR056590	NA
1949	Chr1	11710299	11710999	+	981	NA	Intergenic	-7132	CARHR030720.1	CARHR030720	AT1G31240
1950	Chr6	12323533	12324123	+	912	NA	Intergenic	12350	CARHR184520.1	CARHR184520	NA
1951	NSCAFA.492	35948	39384	+	878	NA	NA	NA	NA	NA	NA
1952	Chr7	8147548	8149019	+	1000	NA	Intergenic	-59769	CARHR218350.1	CARHR218350	NA
1953	Chr2	10673539	10674181	+	898	NA	Intergenic	-43836	CARHR057580.1	CARHR057580	AT1G65720
1954	Chr1	8885077	8885716	+	968	NA	exon (CARHR024880.1, exon 5 of 5)	3146	CARHR024880.1	CARHR024880	AT1G27040
1955	Chr1	21607926	21610741	+	639	NA	Intergenic	8095	CARHR037370.1	CARHR037370	AT3G48840
1956	Chr3	10772821	10773631	+	971	NA	Intergenic	21249	CARHR101990.1	CARHR101990	NA
1957	NSCAFA.193	76365	77613	+	1000	NA	Intergenic	-5758	CARHR284930.1	CARHR284930	AT5G42320
1958	Chr2	16625372	16626237	+	1000	NA	exon (CARHR065170.1, exon 1 of 1)	275	CARHR065170.1	CARHR065170	NA
1959	Chr1	2807303	2808600	+	1000	NA	exon (CARHR008090.1, exon 1 of 1)	630	CARHR008090.1	CARHR008090	NA
1960	Chr7	11023821	11024422	+	1000	NA	exon (CARHR219550.1, exon 1 of 2)	276	CARHR219550.1	CARHR219550	NA
1961	Chr1	6365657	6366190	+	998	NA	exon (CARHR018350.1, exon 1 of 3)	323	CARHR018350.1	CARHR018350	AT1G17745
1962	Chr1	288275	290559	+	1000	NA	promoter-TSS (CARHR000950.1)	-942	CARHR000950.1	CARHR000950	NA
1963	Chr4	22122837	22123510	+	1000	NA	exon (CARHR141580.1, exon 1 of 2)	345	CARHR141580.1	CARHR141580	AT2G46300
1964	Chr4	18899347	18900288	+	1000	NA	exon (CARHR133190.1, exon 1 of 1)	541	CARHR133190.1	CARHR133190	AT2G38490
1965	scaffold154	25377	26411	+	916	NA	NA	NA	NA	NA	NA
1966	Chr2	3395695	3397495	+	816	NA	Intergenic	6402	CARHR052710.1	CARHR052710	NA
1967	Chr5	12622794	12623960	+	1000	NA	Intergenic	45112	CARHR153850.1	CARHR153850	NA
1968	Chr3	2077999	2078550	+	931	NA	exon (CARHR081130.1, exon 1 of 1)	325	CARHR081130.1	CARHR081130	AT3G06590
1969	Chr5	16719956	16720885	+	822	NA	exon (CARHR160300.1, exon 1 of 2)	481	CARHR160300.1	CARHR160300	NA
1970	Chr7	16634308	16634847	+	953	NA	exon (CARHR229600.1, exon 8 of 10)	1846	CARHR229600.1	CARHR229600	AT4G22670
1971	Chr8	33101	34151	+	1000	NA	TTS (CARHR248070.1)	962	CARHR248080.1	CARHR248080	AT4G00040
1972	Chr2	9782055	9782889	+	979	NA	Intergenic	-5447	CARHR057110.1	CARHR057110	AT1G65450
1973	Chr5	159609	160579	+	879	NA	exon (CARHR143940.1, exon 1 of 3)	909	CARHR143940.1	CARHR143940	AT2G01420
1974	Chr4	22591544	22592255	+	1000	NA	exon (CARHR142730.1, exon 2 of 2)	364	CARHR142730.1	CARHR142730	AT2G47340
1975	Chr8	19395563	19396125	+	1000	NA	exon (CARHR278390.1, exon 1 of 8)	329	CARHR278390.1	CARHR278390	AT5G64420
1976	Chr8	11619194	11619774	+	871	NA	exon (CARHR261640.1, exon 1 of 1)	106	CARHR261640.1	CARHR261640	NA
1977	Chr3	4354609	4355929	+	931	NA	exon (CARHR088120.1, exon 5 of 9)	1376	CARHR088120.1	CARHR088120	AT3G13460
1978	Chr2	1888909	1889874	+	1000	NA	exon (CARHR049940.1, exon 1 of 1)	431	CARHR049940.1	CARHR049940	AT1G62190
1979	Chr6	11826088	11828607	+	1000	NA	Intergenic	-36344	CARHR184440.1	CARHR184440	AT5G47870
1980	Chr8	7147332	7148193	+	1000	NA	TTS (CARHR258670.1)	2984	CARHR258670.1	CARHR258670	NA
1981	NSCAFA.185	142887	143661	+	1000	NA	Intergenic	27401	CARHR284580.1	CARHR284580	NA
1982	Chr3	18387317	18390342	+	1000	NA	Intergenic	34288	CARHR105790.1	CARHR105790	AT2G15440
1983	Chr3	21338703	21339401	+	975	NA	exon (CARHR108360.1, exon 1 of 2)	391	CARHR108360.1	CARHR108360	AT2G17860
1984	Chr6	14674943	14675490	+	913	NA	Intergenic	-3154	CARHR187230.1	CARHR187230	AT5G25970
1985	Chr3	20992924	20994080	+	1000	NA	Intergenic	8413	CARHR107790.1	CARHR107790	NA
1986	Chr3	19889302	19892089	+	1000	NA	Intergenic	21297	CARHR106730.3	CARHR106730	NA
1987	Chr1	25165983	25166930	+	999	NA	exon (CARHR043910.1, exon 1 of 4)	594	CARHR043910.1	CARHR043910	AT1G53645
1988	Chr4	11102475	11104658	+	880	NA	Intergenic	-8413	CARHR119750.1	CARHR119750	NA
1989	Chr4	8070183	8070656	+	907	NA	Intergenic	55324	CARHR118380.1	CARHR118380	NA
1990	Chr3	13590280	13591434	+	1000	NA	Intergenic	13317	CARHR104150.1	CARHR104150	AT2G10970
1991	Chr6	9690550	9691034	+	825	NA	Intergenic	-47548	CARHR183500.1	CARHR183500	NA
1992	Chr6	12696655	12697205	+	912	NA	Intergenic	8778	CARHR184650.1	CARHR184650	AT2G23960
1993	Chr4	3735013	3735796	+	1000	NA	Intergenic	14795	CARHR115240.1	CARHR115240	AT2G26310
1994	Chr2	12292633	12293177	+	972	NA	Intergenic	31263	CARHR058270.1	CARHR058270	NA
1995	Chr8	10768003	10768534	+	979	NA	exon (CARHR260620.1, exon 1 of 2)	148	CARHR260620.1	CARHR260620	NA
1996	Chr6	15337496	15338042	+	937	NA	exon (CARHR188500.1, exon 8 of 8)	1783	CARHR188500.1	CARHR188500	AT5G24940
1997	Chr6	14187261	14189097	+	984	NA	Intergenic	-4856	CARHR186370.1	CARHR186370	NA
[truncated: 4,208 more rows]

## Sheet: ChCUC1 DAP-seq Peaks
Table S2. Enrichment peaks and their associated genes identified by ChCUC1 ChIP-seq and DAP-seq
1. Category of gene structure: promoter (-3kb to -1kb), promoter-TSS (-1kb to +100bp), CDS Exons, Introns, TTS ( -100 bp to +1kb), Intergenic
PeakID	Chr	Start	End	Strand	Peak.Score	Focus.Ratio.Region.Size	Annotation1	Distance.to.TSS	Nearest.PromoterID	Entrez.ID	Ath_ID
1	Chr8	17671228	17671835	+	1000	NA	exon (CARHR273640.1, exon 4 of 13)	1885	CARHR273640.1	CARHR273640	AT5G60010
2	Chr5	2151345	2151867	+	1000	NA	exon (CARHR147870.1, exon 1 of 1)	1734	CARHR147870.1	CARHR147870	AT3G26782
3	Chr1	22998973	22999593	+	1000	NA	exon (CARHR039470.1, exon 1 of 1)	620	CARHR039470.1	CARHR039470	AT1G49470
4	Chr7	21424740	21425347	+	1000	NA	exon (CARHR242560.1, exon 4 of 5)	1216	CARHR242560.1	CARHR242560	AT4G34230
5	NSCAFC.76	302404	302917	+	1000	NA	promoter-TSS (CARHR293050.1)	-22	CARHR293050.1	CARHR293050	AT2G23430
6	Chr4	15998823	15999726	+	1000	NA	exon (CARHR126740.1, exon 1 of 1)	1746	CARHR126740.1	CARHR126740	AT2G32800
7	Chr3	5283647	5284209	+	1000	NA	intron (CARHR090620.1, intron 1 of 2)	491	CARHR090620.1	CARHR090620	AT3G15540
8	Chr8	15838888	15839449	+	1000	NA	promoter-TSS (CARHR268760.1)	-399	CARHR268760.1	CARHR268760	AT5G55450
9	Chr3	4777231	4777936	+	1000	NA	promoter (CARHR089270.1)	-1032	CARHR089270.1	CARHR089270	NA
10	Chr8	17702339	17702864	+	1000	NA	intron (CARHR273710.1, intron 4 of 4)	1395	CARHR273710.1	CARHR273710	NA
11	Chr6	2798071	2798775	+	1000	NA	Intergenic	-3918	CARHR178210.1	CARHR178210	AT5G44680
12	Chr2	19014645	19015175	+	1000	NA	intron (CARHR071460.3, intron 2 of 11)	536	CARHR071460.2	CARHR071460	AT1G78000
13	Chr2	10980084	10980598	+	1000	NA	promoter (CARHR057740.1)	-1062	CARHR057740.1	CARHR057740	AT1G65860
14	Chr1	1760800	1761306	+	1000	NA	exon (CARHR005200.1, exon 1 of 2)	383	CARHR005200.1	CARHR005200	AT1G05680
15	Chr3	979075	979595	+	1000	NA	promoter-TSS (CARHR077960.1)	-231	CARHR077960.1	CARHR077960	NA
16	Chr7	13271810	13272533	+	1000	NA	exon (CARHR221980.1, exon 2 of 4)	611	CARHR221980.1	CARHR221980	AT4G15250
17	Chr5	13868482	13868987	+	1000	NA	exon (CARHR154890.1, exon 1 of 1)	1354	CARHR154890.1	CARHR154890	NA
18	Chr8	491748	492409	+	1000	NA	exon (CARHR249380.1, exon 2 of 5)	2488	CARHR249380.1	CARHR249380	NA
19	Chr3	7506191	7506956	+	1000	NA	exon (CARHR096630.1, exon 1 of 1)	439	CARHR096630.1	CARHR096630	AT5G03435
20	Chr4	8130177	8130817	+	1000	NA	exon (CARHR118390.1, exon 5 of 5)	1624	CARHR118390.1	CARHR118390	AT2G26410
21	Chr6	19298207	19299026	+	1000	NA	promoter-TSS (CARHR198450.1)	-571	CARHR198450.1	CARHR198450	NA
22	Chr4	16956056	16956705	+	1000	NA	exon (CARHR129030.1, exon 5 of 8)	2670	CARHR129030.1	CARHR129030	AT2G34880
23	Chr2	1073104	1074724	+	1000	NA	exon (CARHR048310.1, exon 2 of 4)	929	CARHR048310.1	CARHR048310	AT1G76290
24	Chr3	19286026	19286548	+	1000	NA	exon (CARHR106160.1, exon 1 of 7)	399	CARHR106160.1	CARHR106160	AT4G00970
25	Chr7	17751039	17751543	+	1000	NA	promoter-TSS (CARHR232380.1)	-918	CARHR232380.1	CARHR232380	AT4G24990
26	Chr8	19544580	19545396	+	1000	NA	exon (CARHR278780.1, exon 3 of 4)	1219	CARHR278780.1	CARHR278780	AT5G64790
27	Chr5	21014828	21015334	+	1000	NA	exon (CARHR172030.1, exon 2 of 2)	731	CARHR172030.1	CARHR172030	NA
28	Chr1	13075311	13076088	+	1000	NA	TTS (CARHR032500.1)	1105	CARHR032500.1	CARHR032500	NA
29	Chr8	4447400	4447929	+	1000	NA	promoter (CARHR256770.1)	-2052	CARHR256770.1	CARHR256770	AT5G51260
30	Chr3	11964195	11964692	+	1000	NA	Intergenic	3847	CARHR103020.1	CARHR103020	NA
31	Chr4	20942612	20943149	+	1000	NA	exon (CARHR138190.1, exon 7 of 7)	1471	CARHR138190.1	CARHR138190	AT2G43120
32	Chr3	1747801	1748389	+	1000	NA	Intergenic	8868	CARHR080230.1	CARHR080230	AT3G05760
33	Chr1	6180726	6181299	+	1000	NA	promoter-TSS (CARHR017900.1)	76	CARHR017900.1	CARHR017900	AT1G17310
34	Chr1	23940496	23941601	+	1000	NA	TTS (CARHR041200.1)	953	CARHR041200.1	CARHR041200	NA
35	Chr8	20014820	20015334	+	1000	NA	promoter-TSS (CARHR280060.1)	-736	CARHR280060.1	CARHR280060	AT5G67540
36	Chr5	13865289	13865826	+	1000	NA	intron (CARHR154880.2, intron 3 of 5)	1324	CARHR154880.1	CARHR154880	AT3G46780
37	Chr7	17004828	17005341	+	1000	NA	TTS (CARHR230480.1)	365	CARHR230470.1	CARHR230470	NA
38	Chr8	1034298	1034823	+	1000	NA	promoter-TSS (CARHR250480.1)	51	CARHR250490.1	CARHR250490	AT4G02280
39	Chr4	16118779	16119293	+	1000	NA	Intergenic	2006	CARHR126950.1	CARHR126950	NA
40	Chr3	9149898	9150619	+	1000	NA	exon (CARHR099820.1, exon 1 of 1)	1104	CARHR099820.1	CARHR099820	AT3G23820
41	Chr8	12025727	12026250	+	1000	NA	intron (CARHR262420.1, intron 2 of 2)	658	CARHR262420.1	CARHR262420	AT5G39820
42	Chr1	2325599	2326334	+	1000	NA	exon (CARHR006640.1, exon 3 of 3)	2086	CARHR006640.1	CARHR006640	AT1G06970
43	Chr6	16524665	16525388	+	1000	NA	intron (CARHR191060.1, intron 3 of 14)	701	CARHR191060.1	CARHR191060	AT5G22470
44	Chr5	2629352	2630272	+	1000	NA	promoter (CARHR148570.1)	-2080	CARHR148570.1	CARHR148570	AT3G27290
45	Chr8	17940018	17940816	+	1000	NA	exon (CARHR274390.1, exon 2 of 2)	3405	CARHR274390.1	CARHR274390	AT5G60710
46	Chr5	20114167	20114672	+	1000	NA	exon (CARHR169610.1, exon 7 of 7)	1387	CARHR169610.1	CARHR169610	AT3G59220
47	Chr1	26047448	26047964	+	1000	NA	exon (CARHR045760.1, exon 5 of 5)	1913	CARHR045760.1	CARHR045760	AT1G56040
48	Chr2	19601190	19602183	+	1000	NA	exon (CARHR073060.1, exon 2 of 4)	610	CARHR073060.1	CARHR073060	AT1G79400
49	Chr7	715906	716974	+	1000	NA	TTS (CARHR213440.1)	277	CARHR213440.1	CARHR213440	NA
50	Chr3	21033463	21033978	+	1000	NA	promoter-TSS (CARHR107820.1)	-215	CARHR107820.1	CARHR107820	NA
51	Chr6	16546481	16547257	+	1000	NA	intron (CARHR191120.1, intron 3 of 3)	829	CARHR191120.1	CARHR191120	AT5G22410
52	Chr6	22451179	22451706	+	1000	NA	promoter-TSS (CARHR207340.1)	-913	CARHR207340.1	CARHR207340	AT5G05880
53	Chr2	13497372	13497890	+	1000	NA	intron (CARHR059520.1, intron 3 of 3)	1721	CARHR059520.1	CARHR059520	AT1G67070
54	Chr2	2116833	2117353	+	1000	NA	promoter (CARHR050510.1)	-1790	CARHR050510.1	CARHR050510	AT1G61820
55	Chr2	15291178	15291696	+	1000	NA	exon (CARHR062360.1, exon 2 of 3)	1063	CARHR062360.1	CARHR062360	AT1G69440
56	Chr5	2321050	2321587	+	1000	NA	promoter (CARHR148090.1)	-2837	CARHR148090.1	CARHR148090	AT3G26935
57	Chr1	5694443	5694951	+	1000	NA	intron (CARHR016270.4, intron 8 of 8)	-5811	CARHR016250.1	CARHR016250	NA
58	Chr3	17061316	17061960	+	1000	NA	exon (CARHR105160.1, exon 2 of 5)	835	CARHR105160.2	CARHR105160	AT2G13360
59	Chr6	8459483	8459993	+	1000	NA	exon (CARHR182830.1, exon 2 of 2)	592	CARHR182830.1	CARHR182830	AT5G48890
60	Chr6	18067176	18067683	+	1000	NA	TTS (CARHR195020.1)	737	CARHR195020.1	CARHR195020	NA
61	Chr1	10115372	10115914	+	1000	NA	intron (CARHR027600.1, intron 3 of 3)	1799	CARHR027600.1	CARHR027600	AT1G28130
62	Chr3	8873403	8873913	+	1000	NA	promoter (CARHR099430.2)	-1159	CARHR099430.2	CARHR099430	AT3G23530
63	Chr8	14284438	14285839	+	1000	NA	exon (CARHR265800.1, exon 1 of 1)	1208	CARHR265800.1	CARHR265800	AT5G52860
64	Chr3	5530620	5531129	+	1000	NA	Intergenic	3023	CARHR091380.1	CARHR091380	AT3G16190
65	Chr6	13912173	13912773	+	1000	NA	TTS (CARHR185840.1)	3050	CARHR185840.1	CARHR185840	AT5G27230
66	Chr1	6756188	6756692	+	1000	NA	exon (CARHR019510.1, exon 4 of 4)	2466	CARHR019510.1	CARHR019510	AT1G18860
67	Chr3	5663100	5663599	+	1000	NA	promoter-TSS (CARHR091710.1)	-613	CARHR091710.1	CARHR091710	AT3G16500
68	Chr4	14607156	14607690	+	1000	NA	TTS (CARHR123620.1)	1866	CARHR123620.1	CARHR123620	AT2G30300
69	Chr1	5247914	5248433	+	1000	NA	intron (CARHR015030.1, intron 3 of 3)	880	CARHR015030.1	CARHR015030	AT1G14540
70	Chr6	20637799	20638308	+	1000	NA	promoter (CARHR202180.1)	-2036	CARHR202180.1	CARHR202180	NA
71	Chr1	24898817	24899378	+	1000	NA	exon (CARHR043370.1, exon 1 of 2)	291	CARHR043370.1	CARHR043370	AT1G53160
72	Chr7	16012506	16013022	+	1000	NA	exon (CARHR227990.1, exon 1 of 6)	767	CARHR227990.1	CARHR227990	AT4G21390
73	NSCAFA.326	82750	83409	+	1000	NA	TTS (CARHR287000.1)	286	CARHR286990.1	CARHR286990	NA
74	Chr7	18008936	18009451	+	1000	NA	exon (CARHR233200.1, exon 1 of 1)	1605	CARHR233200.1	CARHR233200	AT4G25750
75	Chr6	22453137	22453651	+	1000	NA	exon (CARHR207350.1, exon 3 of 4)	1194	CARHR207360.1	CARHR207360	AT5G05860
76	Chr1	23647377	23648069	+	1000	NA	exon (CARHR040660.1, exon 3 of 3)	2117	CARHR040660.1	CARHR040660	AT1G50610
77	Chr1	12333159	12333661	+	1000	NA	exon (CARHR031690.1, exon 1 of 1)	765	CARHR031690.1	CARHR031690	NA
78	Chr3	9126648	9127160	+	1000	NA	intron (CARHR099780.1, intron 6 of 6)	1620	CARHR099780.1	CARHR099780	AT3G23800
79	Chr5	19497042	19497584	+	1000	NA	promoter-TSS (CARHR167880.1)	-122	CARHR167880.1	CARHR167880	AT3G57680
80	Chr3	3349377	3349893	+	1000	NA	exon (CARHR085150.1, exon 1 of 2)	225	CARHR085150.1	CARHR085150	NA
81	Chr8	11079834	11080337	+	1000	NA	Intergenic	-4464	CARHR260930.2	CARHR260930	AT4G09960
82	Chr5	2171349	2171862	+	1000	NA	intron (CARHR147880.1, intron 5 of 5)	1213	CARHR147880.1	CARHR147880	AT3G26790
83	Chr6	4586553	4587218	+	1000	NA	exon (CARHR180180.1, exon 1 of 1)	661	CARHR180180.1	CARHR180180	AT5G43420
84	NSCAFA.124I	350669	351176	+	1000	NA	exon (CARHR284140.1, exon 4 of 7)	1069	CARHR284140.1	CARHR284140	AT1G58370
85	Chr3	6676343	6676852	+	1000	NA	intron (CARHR094520.1, intron 9 of 9)	1920	CARHR094520.1	CARHR094520	AT3G19090
86	Chr7	14397396	14398103	+	1000	NA	exon (CARHR224430.1, exon 8 of 10)	2069	CARHR224430.1	CARHR224430	NA
87	Chr6	17406627	17407206	+	1000	NA	TTS (CARHR193370.1)	2736	CARHR193370.1	CARHR193370	AT5G19530
88	Chr8	19681469	19681974	+	1000	NA	Intergenic	-3843	CARHR279170.1	CARHR279170	AT5G65230
89	Chr7	14543467	14543978	+	1000	NA	intron (CARHR224670.1, intron 6 of 9)	1197	CARHR224670.1	CARHR224670	NA
90	Chr6	18338220	18338709	+	1000	NA	promoter (CARHR195790.1)	-1163	CARHR195790.1	CARHR195790	AT5G17420
91	Chr4	16157748	16158261	+	1000	NA	TTS (CARHR127080.1)	114	CARHR127090.1	CARHR127090	NA
92	Chr3	4840782	4841282	+	1000	NA	exon (CARHR089400.1, exon 2 of 2)	360	CARHR089400.1	CARHR089400	AT3G14380
93	NSCAFB.163	113643	114166	+	1000	NA	exon (CARHR290190.1, exon 1 of 1)	1025	CARHR290190.1	CARHR290190	AT4G15740
94	Chr4	13958578	13959266	+	1000	NA	exon (CARHR122240.1, exon 3 of 12)	844	CARHR122240.1	CARHR122240	NA
95	Chr5	5010295	5010949	+	1000	NA	intron (CARHR151100.1, intron 1 of 2)	318	CARHR151100.1	CARHR151100	AT3G44910
96	Chr8	16670514	16671012	+	1000	NA	promoter (CARHR270920.1)	-1332	CARHR270920.1	CARHR270920	AT5G57140
97	Chr4	22193745	22194359	+	1000	NA	TTS (CARHR141750.1)	1145	CARHR141760.1	CARHR141760	NA
98	Chr5	4922251	4922814	+	1000	NA	exon (CARHR151000.1, exon 1 of 1)	2031	CARHR151000.1	CARHR151000	NA
99	Chr6	20745448	20745962	+	1000	NA	promoter (CARHR202400.1)	-1153	CARHR202400.1	CARHR202400	AT5G10890
100	Chr5	18503983	18504491	+	1000	NA	promoter (CARHR165120.1)	-1707	CARHR165120.1	CARHR165120	AT3G55100
101	Chr7	16438503	16439026	+	1000	NA	exon (CARHR229090.1, exon 7 of 10)	2051	CARHR229090.1	CARHR229090	AT4G22200
102	Chr1	6401253	6401760	+	1000	NA	exon (CARHR018450.1, exon 2 of 10)	1024	CARHR018450.1	CARHR018450	AT1G17840
103	Chr4	16552323	16552826	+	1000	NA	TTS (CARHR128070.1)	368	CARHR128070.1	CARHR128070	AT2G34000
104	Chr6	23931177	23931867	+	1000	NA	promoter-TSS (CARHR211390.1)	-538	CARHR211390.2	CARHR211390	AT5G01070
105	Chr1	22238098	22238598	+	1000	NA	exon (CARHR038320.1, exon 3 of 4)	959	CARHR038320.1	CARHR038320	NA
106	Chr7	13935427	13935923	+	1000	NA	exon (CARHR223310.1, exon 4 of 4)	1771	CARHR223310.1	CARHR223310	AT4G16745
107	Chr1	2709911	2710430	+	1000	NA	exon (CARHR007840.1, exon 2 of 2)	1642	CARHR007840.1	CARHR007840	NA
108	Chr7	19472816	19473343	+	1000	NA	exon (CARHR237400.1, exon 1 of 1)	643	CARHR237400.1	CARHR237400	NA
109	Chr3	4193869	4194487	+	1000	NA	exon (CARHR087660.1, exon 1 of 1)	1075	CARHR087660.1	CARHR087660	NA
110	Chr3	20709621	20710228	+	1000	NA	TTS (CARHR107340.1)	427	CARHR107330.1	CARHR107330	AT2G17010
111	Chr3	4845149	4845833	+	1000	NA	exon (CARHR089410.1, exon 1 of 1)	617	CARHR089410.1	CARHR089410	AT3G14370
112	Chr1	22358534	22359024	+	1000	NA	promoter-TSS (CARHR038430.1)	-25	CARHR038430.1	CARHR038430	NA
113	Chr5	6580815	6581381	+	1000	NA	Intergenic	22509	CARHR151940.1	CARHR151940	NA
114	Chr8	13082455	13082938	+	1000	NA	promoter-TSS (CARHR263890.1)	-691	CARHR263890.1	CARHR263890	NA
115	Chr6	23994830	23995373	+	1000	NA	TTS (CARHR211550.1)	2566	CARHR211540.1	CARHR211540	AT5G01210
116	Chr2	2445143	2446103	+	1000	NA	exon (CARHR050990.1, exon 1 of 6)	790	CARHR050990.1	CARHR050990	NA
117	Chr4	22212220	22212735	+	1000	NA	TTS (CARHR141780.1)	2840	CARHR141780.1	CARHR141780	AT2G46480
118	Chr8	4515906	4516405	+	1000	NA	intron (CARHR256920.1, intron 1 of 4)	335	CARHR256920.1	CARHR256920	AT4G27710
119	Chr8	18733541	18734056	+	1000	NA	Intergenic	3703	CARHR276440.1	CARHR276440	AT5G62630
120	Chr5	15493144	15493706	+	1000	NA	promoter (CARHR157960.1)	-1069	CARHR157960.1	CARHR157960	NA
121	Chr8	13984238	13984783	+	1000	NA	intron (CARHR265300.1, intron 5 of 10)	1660	CARHR265300.1	CARHR265300	AT5G52340
122	Chr7	21645162	21646155	+	1000	NA	promoter-TSS (CARHR243200.1)	761	CARHR243190.1	CARHR243190	AT4G34920
123	Chr7	14328025	14328538	+	1000	NA	promoter-TSS (CARHR224260.1)	243	CARHR224250.1	CARHR224250	AT4G17550
124	Chr2	2957939	2958474	+	1000	NA	Intergenic	-3136	CARHR052010.1	CARHR052010	NA
125	Chr8	14873682	14874193	+	1000	NA	exon (CARHR266570.1, exon 13 of 13)	2043	CARHR266570.2	CARHR266570	AT5G53450
126	Chr1	7926371	7927258	+	1000	NA	exon (CARHR022500.1, exon 9 of 12)	2310	CARHR022500.1	CARHR022500	AT1G22150
127	Chr6	22073937	22074521	+	1000	NA	TTS (CARHR206240.1)	253	CARHR206230.1	CARHR206230	AT5G06920
128	Chr2	16706586	16707093	+	1000	NA	intron (CARHR065400.1, intron 1 of 1)	906	CARHR065400.1	CARHR065400	AT1G72460
129	Chr6	14338424	14338928	+	1000	NA	promoter-TSS (CARHR186630.1)	337	CARHR186640.1	CARHR186640	AT5G26930
130	Chr1	6040365	6041193	+	1000	NA	exon (CARHR017380.1, exon 1 of 1)	1315	CARHR017380.1	CARHR017380	NA
131	Chr2	13063046	13063572	+	1000	NA	TTS (CARHR058950.1)	1152	CARHR058950.1	CARHR058950	AT1G66820
132	Chr3	7765893	7766407	+	1000	NA	promoter-TSS (CARHR097240.1)	-51	CARHR097240.1	CARHR097240	AT3G21320
133	Chr6	16303864	16304364	+	1000	NA	exon (CARHR190630.1, exon 1 of 3)	153	CARHR190630.1	CARHR190630	AT5G22900
134	Chr6	3390415	3391331	+	1000	NA	exon (CARHR178870.1, exon 2 of 2)	855	CARHR178870.1	CARHR178870	AT5G44310
135	Chr2	2341988	2342661	+	1000	NA	promoter (CARHR050820.1)	-1088	CARHR050820.1	CARHR050820	NA
136	Chr7	15563915	15564684	+	1000	NA	exon (CARHR226890.1, exon 1 of 1)	447	CARHR226890.1	CARHR226890	AT4G20080
137	Chr5	18038382	18039305	+	1000	NA	promoter-TSS (CARHR163900.1)	-699	CARHR163900.1	CARHR163900	AT3G54000
138	Chr6	14736973	14737473	+	1000	NA	promoter-TSS (CARHR187360.1)	51	CARHR187360.1	CARHR187360	NA
139	Chr7	19077297	19077865	+	1000	NA	promoter (CARHR236370.1)	-1770	CARHR236370.1	CARHR236370	NA
140	Chr8	20124416	20124925	+	1000	NA	exon (CARHR280340.1, exon 1 of 2)	865	CARHR280340.1	CARHR280340	AT5G67280
141	Chr8	12463906	12464405	+	1000	NA	promoter-TSS (CARHR262960.1)	83	CARHR262960.1	CARHR262960	AT5G39400
142	NSCAFA.326	23028	23531	+	1000	NA	exon (CARHR286920.1, exon 4 of 5)	4330	CARHR286920.1	CARHR286920	AT1G31710
143	Chr2	18584188	18584919	+	1000	NA	Intergenic	3546	CARHR070480.1	CARHR070480	AT1G76970
144	Chr5	18916042	18917105	+	1000	NA	intron (CARHR166150.2, intron 3 of 7)	1165	CARHR166150.1	CARHR166150	AT3G56080
145	Chr2	17298295	17299163	+	1000	NA	promoter-TSS (CARHR066950.1)	-81	CARHR066950.1	CARHR066950	AT1G73850
146	Chr4	16294708	16295285	+	1000	NA	intron (CARHR127430.1, intron 1 of 4)	677	CARHR127430.1	CARHR127430	AT2G33420
147	Chr4	20717364	20717881	+	1000	NA	TTS (CARHR137680.1)	133	CARHR137690.1	CARHR137690	NA
148	Chr7	12057709	12058813	+	1000	NA	exon (CARHR220590.1, exon 5 of 9)	1672	CARHR220590.1	CARHR220590	AT4G14368
149	Chr4	18665937	18666812	+	1000	NA	exon (CARHR132660.1, exon 5 of 6)	1931	CARHR132660.1	CARHR132660	AT2G38080
150	Chr6	16299019	16299604	+	1000	NA	exon (CARHR190620.1, exon 3 of 4)	1593	CARHR190620.1	CARHR190620	AT5G22910
151	Chr4	18288179	18288663	+	1000	NA	exon (CARHR131730.1, exon 1 of 1)	518	CARHR131730.1	CARHR131730	AT2G37820
152	NSCAFC.115	167530	168379	+	1000	NA	promoter-TSS (CARHR292630.1)	70	CARHR292630.1	CARHR292630	AT3G28340
153	Chr8	16914985	16915487	+	1000	NA	exon (CARHR271430.1, exon 5 of 10)	1091	CARHR271430.1	CARHR271430	AT5G57670
154	Chr6	18069732	18070247	+	1000	NA	promoter-TSS (CARHR195040.1)	-948	CARHR195040.1	CARHR195040	AT5G18020
155	Chr5	19611763	19612262	+	1000	NA	promoter (CARHR168160.1)	-1183	CARHR168160.1	CARHR168160	NA
156	Chr5	18500381	18500907	+	1000	NA	exon (CARHR165120.1, exon 1 of 1)	1886	CARHR165120.1	CARHR165120	AT3G55100
157	Chr7	21247107	21247609	+	1000	NA	TTS (CARHR242040.2)	892	CARHR242060.2	CARHR242060	NA
158	Chr7	15471471	15471965	+	1000	NA	promoter-TSS (CARHR226580.1)	-309	CARHR226580.2	CARHR226580	AT4G19810
159	Chr7	23376666	23377167	+	1000	NA	promoter (CARHR247880.1)	-2198	CARHR247880.1	CARHR247880	AT4G38860
160	Chr7	19792373	19792868	+	1000	NA	promoter (CARHR238160.1)	-2642	CARHR238160.1	CARHR238160	AT4G30250
161	Chr3	4498501	4499008	+	1000	NA	TTS (CARHR088540.1)	1481	CARHR088550.1	CARHR088550	AT3G13784
162	Chr4	15830962	15831454	+	1000	NA	exon (CARHR126320.1, exon 2 of 2)	1377	CARHR126320.1	CARHR126320	NA
163	Chr2	15359835	15360764	+	1000	NA	TTS (CARHR062500.1)	1679	CARHR062500.1	CARHR062500	AT1G69540
164	Chr2	2488632	2489118	+	1000	NA	exon (CARHR051100.1, exon 1 of 7)	967	CARHR051100.2	CARHR051100	AT1G61490
165	Chr4	672687	673345	+	1000	NA	TTS (CARHR112820.1)	1087	CARHR112820.1	CARHR112820	AT2G21740
166	Chr2	2329114	2329822	+	1000	NA	exon (CARHR050770.1, exon 1 of 7)	841	CARHR050770.1	CARHR050770	AT1G61610
167	Chr5	14417711	14418228	+	1000	NA	promoter-TSS (CARHR155860.1)	-88	CARHR155860.1	CARHR155860	AT3G47180
168	Chr5	1000262	1001289	+	1000	NA	exon (CARHR145530.1, exon 1 of 1)	863	CARHR145530.1	CARHR145530	AT2G03200
169	Chr4	22178596	22179390	+	1000	NA	promoter (CARHR141720.1)	-1635	CARHR141720.1	CARHR141720	NA
170	Chr2	14973458	14974047	+	1000	NA	TTS (CARHR061670.1)	2627	CARHR061670.1	CARHR061670	AT1G68830
171	Chr8	529070	529624	+	1000	NA	exon (CARHR249460.1, exon 2 of 2)	1324	CARHR249460.1	CARHR249460	AT4G00870
172	Chr1	2646665	2647528	+	1000	NA	TTS (CARHR007650.1)	785	CARHR007660.1	CARHR007660	AT1G07850
173	Chr1	4028400	4028893	+	1000	NA	promoter (CARHR011520.1)	-1092	CARHR011520.1	CARHR011520	NA
174	Chr1	2712846	2713460	+	1000	NA	promoter (CARHR007840.1)	-1341	CARHR007840.1	CARHR007840	NA
175	Chr8	6298878	6299387	+	1000	NA	TTS (CARHR258220.1)	1723	CARHR258220.1	CARHR258220	AT5G39490
176	Chr5	20523137	20523647	+	1000	NA	intron (CARHR170600.1, intron 1 of 1)	254	CARHR170600.1	CARHR170600	AT3G60280
177	Chr8	20418340	20418849	+	1000	NA	TTS (CARHR281070.1)	1736	CARHR281070.1	CARHR281070	AT5G66650
178	Chr7	22978734	22979271	+	1000	NA	exon (CARHR246760.1, exon 3 of 7)	614	CARHR246760.1	CARHR246760	AT4G39940
179	Chr1	11548673	11549175	+	1000	NA	exon (CARHR030390.1, exon 11 of 12)	2544	CARHR030400.1	CARHR030400	NA
180	Chr7	21485580	21486095	+	1000	NA	intron (CARHR242760.2, intron 3 of 4)	1653	CARHR242760.1	CARHR242760	AT4G34480
181	Chr4	17404204	17404708	+	1000	NA	exon (CARHR130220.1, exon 1 of 1)	191	CARHR130220.1	CARHR130220	AT2G35960
182	Chr2	2695724	2696227	+	1000	NA	exon (CARHR051570.1, exon 10 of 12)	3362	CARHR051570.1	CARHR051570	AT1G61120
183	Chr1	24692973	24693594	+	1000	NA	TTS (CARHR042790.1)	872	CARHR042780.1	CARHR042780	AT1G52660
184	Chr8	1814381	1814926	+	1000	NA	exon (CARHR252350.1, exon 1 of 7)	429	CARHR252350.1	CARHR252350	AT4G05200
185	Chr3	270475	270960	+	1000	NA	promoter-TSS (CARHR075740.1)	21	CARHR075740.1	CARHR075740	AT3G01290
186	Chr2	19420186	19421341	+	1000	NA	intron (CARHR072640.1, intron 2 of 14)	352	CARHR072640.1	CARHR072640	AT1G78980
187	Chr2	2423131	2424010	+	1000	NA	promoter (CARHR050940.1)	-1104	CARHR050940.1	CARHR050940	NA
188	Chr6	21863250	21863732	+	1000	NA	intron (CARHR205690.2, intron 10 of 11)	1813	CARHR205690.1	CARHR205690	NA
189	Chr7	17205663	17206509	+	1000	NA	exon (CARHR231090.1, exon 3 of 4)	1806	CARHR231090.1	CARHR231090	AT4G23700
190	Chr3	22733529	22734027	+	1000	NA	promoter-TSS (CARHR110260.1)	56	CARHR110260.1	CARHR110260	AT2G19800
191	Chr8	18228114	18229280	+	1000	NA	promoter (CARHR275120.1)	-1518	CARHR275120.1	CARHR275120	AT5G61360
192	Chr6	20633734	20634528	+	1000	NA	exon (CARHR202170.1, exon 2 of 2)	513	CARHR202170.1	CARHR202170	AT5G11130
193	Chr3	8211881	8212650	+	1000	NA	exon (CARHR098300.1, exon 7 of 7)	1979	CARHR098300.1	CARHR098300	AT3G22410
194	Chr7	13089833	13090779	+	1000	NA	Intergenic	3978	CARHR221740.1	CARHR221740	AT4G15053
195	Chr1	1874355	1874855	+	1000	NA	promoter-TSS (CARHR005500.1)	-20	CARHR005510.1	CARHR005510	AT1G05990
196	Chr1	10037208	10038442	+	1000	NA	exon (CARHR027460.1, exon 9 of 9)	2642	CARHR027470.1	CARHR027470	NA
197	Chr3	6895372	6896124	+	1000	NA	exon (CARHR095030.1, exon 1 of 1)	520	CARHR095030.1	CARHR095030	AT3G19580
198	Chr6	14056508	14057019	+	1000	NA	exon (CARHR186080.1, exon 1 of 1)	256	CARHR186080.1	CARHR186080	NA
199	Chr1	23372166	23372650	+	1000	NA	promoter-TSS (CARHR040090.1)	-111	CARHR040090.1	CARHR040090	NA
200	Chr5	18892133	18892786	+	1000	NA	TTS (CARHR166070.1)	2057	CARHR166080.1	CARHR166080	AT3G56000
201	Chr7	15584128	15584680	+	1000	NA	exon (CARHR226970.1, exon 1 of 2)	1240	CARHR226970.1	CARHR226970	AT4G20140
202	Chr2	861581	862074	+	1000	NA	promoter-TSS (CARHR047830.1)	-259	CARHR047830.1	CARHR047830	NA
203	Chr6	1563907	1564943	+	1000	NA	exon (CARHR176570.1, exon 1 of 1)	1452	CARHR176570.1	CARHR176570	NA
204	Chr8	472151	472843	+	1000	NA	intron (CARHR249330.2, intron 7 of 8)	2128	CARHR249330.2	CARHR249330	AT4G01010
205	Chr7	11938334	11938908	+	1000	NA	exon (CARHR220440.1, exon 2 of 3)	445	CARHR220440.1	CARHR220440	AT4G14280
206	Chr4	14317193	14317685	+	1000	NA	TTS (CARHR123090.1)	548	CARHR123090.1	CARHR123090	NA
207	NSCAFA.124I	472713	473217	+	1000	NA	promoter-TSS (CARHR284200.1)	-270	CARHR284200.1	CARHR284200	AT1G58300
208	Chr3	22974258	22974863	+	1000	NA	Intergenic	-3115	CARHR110670.1	CARHR110670	NA
209	Chr6	7723694	7724196	+	1000	NA	exon (CARHR182330.1, exon 2 of 2)	1967	CARHR182330.1	CARHR182330	AT5G49270
210	Chr1	9055105	9055994	+	1000	NA	TTS (CARHR025120.1)	185	CARHR025130.1	CARHR025130	AT1G26800
211	Chr7	15473748	15474257	+	1000	NA	TTS (CARHR226600.1)	799	CARHR226590.1	CARHR226590	NA
212	Chr3	23324728	23325348	+	1000	NA	promoter (CARHR111480.1)	-1465	CARHR111480.1	CARHR111480	NA
213	NSCAFA.493	8694	9290	+	1000	NA	Intergenic	6699	CARHR288470.1	CARHR288470	AT1G66220
214	Chr5	19997581	19998328	+	1000	NA	promoter (CARHR169290.1)	-2387	CARHR169290.1	CARHR169290	AT3G58880
215	Chr2	19197365	19197873	+	1000	NA	exon (CARHR071920.1, exon 2 of 3)	343	CARHR071920.1	CARHR071920	AT1G78400
216	Chr7	17799238	17799831	+	1000	NA	promoter (CARHR232540.1)	-1117	CARHR232540.1	CARHR232540	AT4G25150
217	Chr5	1167809	1168290	+	1000	NA	promoter-TSS (CARHR145920.1)	-706	CARHR145920.1	CARHR145920	NA
218	Chr7	15594253	15595007	+	1000	NA	promoter (CARHR227000.1)	-2831	CARHR227000.1	CARHR227000	AT4G20170
219	Chr8	16497250	16497757	+	1000	NA	promoter-TSS (CARHR270630.1)	-994	CARHR270630.1	CARHR270630	AT5G56880
220	Chr6	18878105	18878616	+	1000	NA	TTS (CARHR197310.1)	356	CARHR197300.1	CARHR197300	AT5G16020
221	Chr7	17858369	17858877	+	1000	NA	exon (CARHR232760.1, exon 1 of 10)	149	CARHR232760.1	CARHR232760	AT4G25350
222	Chr5	14715803	14716292	+	1000	NA	intron (CARHR156420.1, intron 9 of 15)	2313	CARHR156420.1	CARHR156420	AT3G47740
223	Chr5	20120801	20121309	+	1000	NA	exon (CARHR169640.1, exon 7 of 7)	1212	CARHR169640.1	CARHR169640	AT3G59260
224	Chr3	22027037	22027533	+	1000	NA	intron (CARHR109280.1, intron 2 of 11)	369	CARHR109280.1	CARHR109280	NA
225	Chr6	24051688	24052364	+	1000	NA	exon (CARHR211690.1, exon 3 of 5)	1056	CARHR211690.1	CARHR211690	AT5G01320
226	Chr6	1276695	1277597	+	1000	NA	exon (CARHR176150.1, exon 1 of 1)	272	CARHR176150.1	CARHR176150	AT5G45820
227	Chr3	883906	884403	+	1000	NA	TTS (CARHR077690.1)	1879	CARHR077700.1	CARHR077700	AT3G03650
228	Chr7	11858844	11859558	+	1000	NA	exon (CARHR220370.1, exon 1 of 1)	821	CARHR220370.1	CARHR220370	NA
229	Chr8	17761120	17761631	+	1000	NA	exon (CARHR273880.1, exon 2 of 2)	578	CARHR273880.1	CARHR273880	AT5G60200
230	Chr4	14566286	14566774	+	1000	NA	exon (CARHR123540.1, exon 4 of 4)	2959	CARHR123540.1	CARHR123540	AT2G30240
231	Chr7	14630647	14632071	+	1000	NA	intron (CARHR224840.4, intron 3 of 3)	5993	CARHR224840.3	CARHR224840	AT4G18070
232	Chr8	15755166	15756130	+	1000	NA	TTS (CARHR268520.1)	178	CARHR268510.1	CARHR268510	AT5G55150
233	Chr7	16052038	16052629	+	1000	NA	exon (CARHR228050.1, exon 1 of 7)	321	CARHR228050.1	CARHR228050	NA
234	Chr4	20718911	20719418	+	1000	NA	intron (CARHR137700.1, intron 2 of 3)	1661	CARHR137700.1	CARHR137700	AT2G42560
235	Chr6	18020975	18021480	+	1000	NA	exon (CARHR194880.1, exon 4 of 4)	1333	CARHR194890.1	CARHR194890	AT5G18170
236	Chr1	24283002	24283538	+	1000	NA	intron (CARHR041950.2, intron 2 of 11)	395	CARHR041950.1	CARHR041950	AT1G51800
237	Chr8	19020629	19021120	+	1000	NA	promoter-TSS (CARHR277250.1)	39	CARHR277250.1	CARHR277250	NA
238	Chr8	8339933	8340493	+	1000	NA	exon (CARHR259270.1, exon 3 of 7)	436	CARHR259270.1	CARHR259270	AT4G08160
239	Chr7	14618809	14619317	+	1000	NA	intron (CARHR224820.1, intron 7 of 11)	2784	CARHR224820.1	CARHR224820	AT4G18050
240	Chr8	16025862	16026863	+	1000	NA	promoter-TSS (CARHR269310.1)	-883	CARHR269310.1	CARHR269310	AT5G55940
241	Chr2	10998584	10999091	+	1000	NA	promoter-TSS (CARHR057760.1)	56	CARHR057760.1	CARHR057760	NA
242	Chr2	10134104	10134592	+	1000	NA	Intergenic	-9467	CARHR057290.1	CARHR057290	NA
243	Chr3	9784451	9784928	+	1000	NA	promoter-TSS (CARHR100690.1)	-233	CARHR100690.1	CARHR100690	NA
244	Chr6	24181462	24181988	+	1000	NA	TTS (CARHR212060.2)	2424	CARHR212050.1	CARHR212050	AT5G01690
245	Chr6	5942182	5942698	+	1000	NA	exon (CARHR181280.1, exon 3 of 3)	1733	CARHR181280.1	CARHR181280	AT5G42860
246	Chr8	15439503	15440024	+	1000	NA	exon (CARHR267760.1, exon 1 of 1)	538	CARHR267760.1	CARHR267760	AT5G54480
247	Chr1	9198507	9199028	+	1000	NA	promoter-TSS (CARHR025510.1)	-838	CARHR025510.1	CARHR025510	AT1G26450
248	Chr2	869504	869997	+	1000	NA	intron (CARHR047840.1, intron 1 of 2)	413	CARHR047840.1	CARHR047840	NA
249	Chr7	20188053	20188546	+	1000	NA	promoter-TSS (CARHR239200.1)	89	CARHR239200.1	CARHR239200	AT4G31330
250	Chr8	1195493	1196003	+	1000	NA	exon (CARHR250900.1, exon 1 of 8)	739	CARHR250900.1	CARHR250900	AT4G02610
251	Chr8	513103	513710	+	1000	NA	exon (CARHR249430.1, exon 6 of 6)	1468	CARHR249440.1	CARHR249440	AT4G00895
252	Chr8	3202721	3203554	+	1000	NA	intron (CARHR255080.2, intron 4 of 5)	3793	CARHR255080.2	CARHR255080	NA
253	Chr1	3519753	3520738	+	1000	NA	exon (CARHR010170.1, exon 4 of 9)	1000	CARHR010170.1	CARHR010170	AT1G10060
254	Chr3	1734227	1734748	+	1000	NA	promoter-TSS (CARHR080220.1)	-543	CARHR080220.1	CARHR080220	AT3G05750
255	Chr4	2484796	2485282	+	1000	NA	exon (CARHR114590.1, exon 5 of 5)	5050	CARHR114590.1	CARHR114590	AT2G23760
256	Chr6	1064665	1065138	+	1000	NA	intron (CARHR175790.1, intron 1 of 2)	764	CARHR175790.1	CARHR175790	NA
257	Chr3	19070002	19070500	+	1000	NA	exon (CARHR106090.1, exon 1 of 1)	528	CARHR106090.1	CARHR106090	AT2G15760
258	Chr3	2959013	2959750	+	1000	NA	promoter-TSS (CARHR083950.1)	4	CARHR083960.1	CARHR083960	AT3G09550
259	Chr6	22953009	22953511	+	1000	NA	TTS (CARHR208760.1)	142	CARHR208750.1	CARHR208750	AT5G04520
260	Chr5	20041976	20042606	+	1000	NA	exon (CARHR169440.1, exon 2 of 8)	847	CARHR169440.1	CARHR169440	AT3G59030
261	Chr6	244824	245326	+	1000	NA	exon (CARHR174230.1, exon 1 of 1)	693	CARHR174230.1	CARHR174230	NA
262	Chr1	12331075	12331694	+	1000	NA	Intergenic	2791	CARHR031690.1	CARHR031690	NA
263	Chr6	17410493	17410989	+	1000	NA	promoter-TSS (CARHR193390.1)	-442	CARHR193390.1	CARHR193390	AT5G19510
264	Chr2	15147130	15147625	+	1000	NA	exon (CARHR062030.1, exon 1 of 1)	336	CARHR062030.1	CARHR062030	AT1G69160
265	Chr6	17931716	17932299	+	1000	NA	TTS (CARHR194670.1)	3997	CARHR194670.1	CARHR194670	NA
266	Chr3	8621302	8621984	+	1000	NA	Intergenic	5346	CARHR099070.1	CARHR099070	AT3G23140
267	Chr8	16282197	16282698	+	1000	NA	TTS (CARHR270010.1)	1795	CARHR270020.1	CARHR270020	NA
268	Chr8	17332075	17332592	+	1000	NA	promoter (CARHR272770.1)	-1288	CARHR272770.1	CARHR272770	AT5G58840
269	Chr8	17541696	17542162	+	1000	NA	exon (CARHR273250.1, exon 2 of 13)	850	CARHR273250.1	CARHR273250	NA
270	Chr2	14883502	14884003	+	1000	NA	exon (CARHR061560.1, exon 2 of 12)	761	CARHR061560.1	CARHR061560	AT1G68740
271	Chr4	19740273	19740775	+	1000	NA	exon (CARHR135210.1, exon 1 of 3)	206	CARHR135210.1	CARHR135210	AT2G40180
272	Chr7	16364435	16365206	+	1000	NA	exon (CARHR228850.1, exon 1 of 1)	865	CARHR228850.1	CARHR228850	AT4G22030
273	Chr3	5158592	5159104	+	1000	NA	promoter-TSS (CARHR090270.1)	354	CARHR090260.1	CARHR090260	AT3G15280
274	Chr5	15980278	15980808	+	1000	NA	promoter-TSS (CARHR159050.1)	-203	CARHR159050.1	CARHR159050	AT3G49970
275	Chr1	25997255	25997768	+	1000	NA	exon (CARHR045570.1, exon 6 of 6)	116	CARHR045590.1	CARHR045590	NA
276	Chr6	16979854	16980385	+	1000	NA	exon (CARHR192110.1, exon 1 of 2)	447	CARHR192110.1	CARHR192110	AT5G20700
277	Chr6	21519463	21519963	+	1000	NA	promoter (CARHR204680.1)	-1405	CARHR204680.1	CARHR204680	AT5G08370
278	Chr5	1170680	1171218	+	1000	NA	promoter (CARHR145930.1)	-1050	CARHR145930.1	CARHR145930	NA
279	Chr5	19772049	19772544	+	1000	NA	TTS (CARHR168620.1)	2043	CARHR168620.1	CARHR168620	AT3G58260
280	Chr3	7704804	7705353	+	1000	NA	exon (CARHR097130.1, exon 1 of 5)	572	CARHR097130.1	CARHR097130	AT3G21230
281	Chr2	311695	312187	+	1000	NA	promoter-TSS (CARHR046590.1)	-91	CARHR046590.2	CARHR046590	AT1G64355
282	Chr6	15596172	15596694	+	1000	NA	promoter (CARHR188980.1)	-1598	CARHR188980.1	CARHR188980	NA
283	NSCAFB.163	38740	39427	+	1000	NA	TTS (CARHR290030.1)	1705	CARHR290030.1	CARHR290030	AT4G15620
284	Chr5	4974216	4974716	+	1000	NA	intron (CARHR151060.1, intron 1 of 2)	256	CARHR151060.1	CARHR151060	NA
285	Chr1	5359232	5359723	+	1000	NA	promoter (CARHR015270.2)	-1959	CARHR015270.2	CARHR015270	AT1G14740
286	Chr8	13783334	13783921	+	1000	NA	exon (CARHR264850.1, exon 1 of 1)	996	CARHR264850.1	CARHR264850	AT5G51920
287	Chr6	22754186	22754801	+	1000	NA	exon (CARHR208280.1, exon 4 of 8)	1100	CARHR208280.1	CARHR208280	AT5G04980
288	Chr3	22588697	22589208	+	1000	NA	TTS (CARHR109900.1)	1293	CARHR109900.1	CARHR109900	AT2G19460
289	Chr6	15350061	15350570	+	1000	NA	Intergenic	-4166	CARHR188530.1	CARHR188530	AT5G24910
290	Chr1	8097818	8098300	+	1000	NA	exon (CARHR022940.1, exon 5 of 5)	1113	CARHR022940.1	CARHR022940	NA
291	Chr7	1362561	1363050	+	1000	NA	promoter-TSS (CARHR214510.1)	-170	CARHR214520.1	CARHR214520	AT1G08730
292	Chr1	25261117	25262003	+	1000	NA	exon (CARHR044110.1, exon 1 of 1)	316	CARHR044110.1	CARHR044110	AT1G53820
293	Chr1	5335481	5335979	+	1000	NA	intron (CARHR015240.2, intron 2 of 8)	1178	CARHR015240.2	CARHR015240	AT1G14710
294	Chr2	17624246	17624743	+	1000	NA	promoter-TSS (CARHR067910.1)	-381	CARHR067910.1	CARHR067910	AT1G74640
295	Chr2	18072156	18072729	+	1000	NA	exon (CARHR069180.1, exon 1 of 2)	404	CARHR069180.1	CARHR069180	NA
296	Chr6	20981333	20981819	+	1000	NA	promoter-TSS (CARHR203030.1)	-888	CARHR203030.1	CARHR203030	AT5G10270
297	Chr1	4695371	4695869	+	1000	NA	intron (CARHR013410.1, intron 1 of 1)	996	CARHR013410.1	CARHR013410	NA
298	Chr4	10416840	10417327	+	1000	NA	Intergenic	27816	CARHR119380.1	CARHR119380	AT2G27050
299	Chr6	15098636	15099162	+	1000	NA	exon (CARHR188090.1, exon 2 of 4)	1316	CARHR188090.1	CARHR188090	AT5G25370
300	Chr5	14755622	14756124	+	1000	NA	intron (CARHR156470.1, intron 5 of 17)	1101	CARHR156470.1	CARHR156470	AT3G47790
301	Chr2	19393893	19394381	+	1000	NA	promoter-TSS (CARHR072550.1)	-639	CARHR072550.1	CARHR072550	AT1G78940
302	Chr8	18061135	18061824	+	1000	NA	TTS (CARHR274620.3)	748	CARHR274630.1	CARHR274630	AT5G60950
303	Chr5	15398447	15398922	+	1000	NA	intron (CARHR157660.1, intron 1 of 4)	816	CARHR157660.1	CARHR157660	AT3G48850
304	Chr3	9723701	9724225	+	1000	NA	exon (CARHR100620.1, exon 5 of 9)	2174	CARHR100610.1	CARHR100610	AT3G24500
305	Chr6	234623	235128	+	1000	NA	promoter (CARHR174200.1)	-2818	CARHR174200.1	CARHR174200	NA
306	Chr3	20704910	20705578	+	1000	NA	exon (CARHR107320.1, exon 1 of 5)	1103	CARHR107320.1	CARHR107320	AT2G17000
307	scaffold1271	133203	133747	+	1000	NA	intron (CARHR294320.1, intron 11 of 17)	2247	CARHR294320.1	CARHR294320	AT4G38590
308	Chr4	19541306	19541824	+	1000	NA	intron (CARHR134750.1, intron 5 of 10)	1993	CARHR134750.1	CARHR134750	AT2G39850
309	Chr8	18319980	18320483	+	1000	NA	promoter (CARHR275340.1)	-2328	CARHR275340.1	CARHR275340	AT5G61570
310	Chr1	8285071	8285584	+	1000	NA	TTS (CARHR023380.1)	1287	CARHR023380.1	CARHR023380	AT1G23000
311	Chr6	19308407	19309022	+	1000	NA	intron (CARHR198480.1, intron 1 of 6)	511	CARHR198480.1	CARHR198480	AT5G14870
312	Chr7	17947537	17948047	+	1000	NA	TTS (CARHR232980.1)	1170	CARHR232990.1	CARHR232990	AT4G25570
313	Chr8	11112042	11112527	+	1000	NA	promoter-TSS (CARHR260950.1)	-262	CARHR260950.3	CARHR260950	AT4G09970
314	Chr3	8509628	8510117	+	1000	NA	exon (CARHR098960.1, exon 1 of 2)	119	CARHR098960.1	CARHR098960	AT3G23030
315	Chr1	3107882	3108547	+	1000	NA	exon (CARHR008890.1, exon 2 of 3)	1397	CARHR008890.1	CARHR008890	AT1G08990
316	Chr1	7286800	7287300	+	1000	NA	promoter (CARHR020990.1)	-1035	CARHR020990.1	CARHR020990	AT1G20520
317	Chr4	16158524	16159039	+	1000	NA	exon (CARHR127090.1, exon 1 of 1)	891	CARHR127090.1	CARHR127090	NA
318	Chr7	16354940	16355434	+	1000	NA	intron (CARHR228820.1, intron 4 of 5)	2109	CARHR228820.1	CARHR228820	AT4G22010
319	Chr3	6059452	6060357	+	1000	NA	exon (CARHR092850.1, exon 2 of 2)	686	CARHR092850.1	CARHR092850	AT3G17520
320	Chr1	622809	623310	+	1000	NA	exon (CARHR001920.1, exon 2 of 2)	705	CARHR001920.1	CARHR001920	AT1G02630
321	Chr3	13347992	13348511	+	1000	NA	intron (CARHR104060.1, intron 2 of 8)	866	CARHR104060.1	CARHR104060	AT2G07560
322	Chr5	20442377	20442876	+	1000	NA	promoter-TSS (CARHR170490.1)	-291	CARHR170490.1	CARHR170490	AT3G60966
323	Chr1	23278134	23278649	+	1000	NA	promoter (CARHR039920.1)	-1019	CARHR039920.1	CARHR039920	AT1G49870
324	Chr6	3312668	3313762	+	1000	NA	exon (CARHR178770.1, exon 1 of 1)	522	CARHR178770.1	CARHR178770	AT5G44360
325	Chr8	13596913	13597414	+	1000	NA	exon (CARHR264560.1, exon 1 of 3)	446	CARHR264560.1	CARHR264560	AT2G26740
326	Chr2	17921796	17922265	+	1000	NA	promoter-TSS (CARHR068830.1)	92	CARHR068830.1	CARHR068830	AT1G75430
327	Chr2	18674595	18675097	+	1000	NA	intron (CARHR070680.1, intron 3 of 4)	1517	CARHR070680.1	CARHR070680	AT1G77210
328	Chr6	22242652	22243127	+	1000	NA	TTS (CARHR206730.1)	439	CARHR206720.1	CARHR206720	AT5G06470
329	Chr2	3584128	3584597	+	1000	NA	promoter (CARHR052950.1)	-1015	CARHR052950.1	CARHR052950	NA
330	Chr1	22786389	22786894	+	1000	NA	promoter-TSS (CARHR039060.1)	-80	CARHR039060.1	CARHR039060	AT1G49110
331	Chr5	21472710	21473213	+	1000	NA	promoter-TSS (CARHR173320.1)	362	CARHR173310.1	CARHR173310	AT3G63020
332	Chr5	3888845	3889360	+	1000	NA	exon (CARHR150010.1, exon 2 of 2)	532	CARHR150010.1	CARHR150010	AT3G45610
333	Chr7	21263501	21264474	+	1000	NA	promoter-TSS (CARHR242100.1)	-131	CARHR242100.1	CARHR242100	AT4G33970
334	Chr8	20014083	20014559	+	1000	NA	exon (CARHR280040.1, exon 5 of 8)	1145	CARHR280040.1	CARHR280040	AT5G67550
335	Chr3	1971731	1972229	+	1000	NA	exon (CARHR080910.1, exon 2 of 3)	410	CARHR080910.1	CARHR080910	NA
336	Chr8	3652449	3652934	+	1000	NA	promoter-TSS (CARHR255780.1)	62	CARHR255780.1	CARHR255780	AT4G10840
337	Chr1	10701370	10701867	+	1000	NA	Intergenic	-3708	CARHR028950.2	CARHR028950	AT1G29630
338	Chr1	10933637	10934305	+	1000	NA	exon (CARHR029350.1, exon 2 of 2)	311	CARHR029350.1	CARHR029350	AT1G30050
339	Chr8	1521005	1521686	+	1000	NA	promoter-TSS (CARHR251740.1)	41	CARHR251740.1	CARHR251740	AT4G03290
340	Chr6	480163	480661	+	1000	NA	promoter-TSS (CARHR174640.1)	-54	CARHR174640.1	CARHR174640	NA
341	Chr6	1978428	1979067	+	1000	NA	exon (CARHR177070.1, exon 2 of 6)	4191	CARHR177070.1	CARHR177070	AT5G45230
342	Chr2	11671220	11671845	+	1000	NA	exon (CARHR058090.1, exon 1 of 1)	476	CARHR058090.1	CARHR058090	AT1G66110
343	Chr4	16600731	16601220	+	1000	NA	exon (CARHR128240.1, exon 7 of 9)	2414	CARHR128240.3	CARHR128240	AT2G34150
344	Chr4	5193343	5193836	+	1000	NA	promoter (CARHR115870.1)	-2188	CARHR115870.1	CARHR115870	AT2G25540
345	Chr4	6330819	6331303	+	1000	NA	exon (CARHR116670.1, exon 3 of 4)	956	CARHR116670.1	CARHR116670	NA
346	Chr8	8630579	8631080	+	1000	NA	exon (CARHR259480.1, exon 5 of 5)	2390	CARHR259480.1	CARHR259480	NA
347	Chr2	14601233	14601741	+	1000	NA	promoter-TSS (CARHR061080.1)	-762	CARHR061080.1	CARHR061080	AT1G68360
348	Chr4	18624138	18624635	+	1000	NA	promoter (CARHR132580.1)	-1930	CARHR132580.1	CARHR132580	NA
349	Chr8	19573842	19574352	+	1000	NA	intron (CARHR278880.1, intron 1 of 1)	531	CARHR278880.1	CARHR278880	NA
350	Chr2	11636622	11637097	+	1000	NA	Intergenic	3800	CARHR058070.2	CARHR058070	NA
351	Chr3	20827012	20827515	+	1000	NA	TTS (CARHR107590.1)	131	CARHR107600.1	CARHR107600	AT2G17430
352	Chr4	19069889	19070621	+	1000	NA	promoter (CARHR133670.1)	-1907	CARHR133670.1	CARHR133670	NA
353	Chr6	748271	749465	+	1000	NA	promoter (CARHR175080.1)	-2794	CARHR175080.1	CARHR175080	NA
354	Chr2	4479589	4480069	+	1000	NA	promoter-TSS (CARHR053920.1)	-703	CARHR053920.1	CARHR053920	AT1G58120
355	Chr8	11218588	11219276	+	1000	NA	exon (CARHR261060.1, exon 11 of 20)	2926	CARHR261060.2	CARHR261060	AT4G10060
356	Chr7	15332801	15333306	+	1000	NA	TTS (CARHR226310.1)	4221	CARHR226310.1	CARHR226310	NA
357	Chr3	7579215	7579875	+	1000	NA	promoter-TSS (CARHR096840.1)	99	CARHR096840.1	CARHR096840	NA
358	Chr8	13127033	13127513	+	1000	NA	promoter-TSS (CARHR263990.1)	-922	CARHR263990.1	CARHR263990	NA
359	Chr5	1906107	1906947	+	1000	NA	exon (CARHR147340.1, exon 2 of 3)	466	CARHR147340.1	CARHR147340	AT2G02580
360	Chr6	23257086	23257673	+	1000	NA	promoter-TSS (CARHR209540.1)	-30	CARHR209540.1	CARHR209540	AT5G03760
361	Chr3	5341736	5342240	+	1000	NA	intron (CARHR090800.1, intron 1 of 1)	797	CARHR090800.1	CARHR090800	AT3G15700
362	Chr2	18582953	18583649	+	1000	NA	Intergenic	4798	CARHR070480.1	CARHR070480	AT1G76970
363	Chr3	2187358	2187857	+	1000	NA	exon (CARHR081470.1, exon 18 of 18)	4530	CARHR081480.1	CARHR081480	NA
364	Chr6	1045087	1045702	+	1000	NA	exon (CARHR175740.1, exon 8 of 12)	1815	CARHR175740.1	CARHR175740	AT5G46110
365	Chr5	10733755	10734224	+	1000	NA	Intergenic	-11019	CARHR153340.1	CARHR153340	AT3G30300
366	Chr3	7983964	7984468	+	1000	NA	promoter-TSS (CARHR097760.1)	57	CARHR097770.1	CARHR097770	NA
367	Chr6	18231869	18232333	+	1000	NA	exon (CARHR195460.1, exon 1 of 4)	441	CARHR195460.1	CARHR195460	AT5G17720
368	Chr2	14772638	14773144	+	1000	NA	exon (CARHR061320.1, exon 2 of 4)	333	CARHR061320.1	CARHR061320	AT1G68540
369	Chr2	15972685	15973168	+	1000	NA	promoter (CARHR063730.1)	-1878	CARHR063730.1	CARHR063730	AT1G70520
370	Chr3	20339903	20341031	+	1000	NA	promoter (CARHR106980.1)	-1662	CARHR106980.1	CARHR106980	AT2G18570
371	Chr5	17208292	17208768	+	1000	NA	promoter-TSS (CARHR161730.1)	-365	CARHR161730.1	CARHR161730	NA
372	Chr7	15601455	15601933	+	1000	NA	exon (CARHR227010.1, exon 1 of 1)	982	CARHR227010.1	CARHR227010	AT4G20190
373	Chr5	18766306	18766797	+	1000	NA	promoter-TSS (CARHR165780.1)	-517	CARHR165780.1	CARHR165780	NA
374	Chr1	7632242	7632720	+	1000	NA	exon (CARHR021790.1, exon 5 of 9)	1728	CARHR021790.1	CARHR021790	AT1G21400
375	Chr5	3841912	3842389	+	1000	NA	promoter-TSS (CARHR149940.1)	-592	CARHR149940.1	CARHR149940	NA
376	Chr1	25555326	25556453	+	1000	NA	exon (CARHR044710.1, exon 3 of 7)	1198	CARHR044710.1	CARHR044710	AT1G55120
377	Chr4	16223000	16223495	+	1000	NA	Intergenic	-5641	CARHR127240.1	CARHR127240	AT2G33230
378	Chr1	10366816	10367331	+	1000	NA	exon (CARHR028120.1, exon 1 of 1)	857	CARHR028130.1	CARHR028130	AT1G28680
379	Chr1	4728293	4729009	+	1000	NA	promoter-TSS (CARHR013520.1)	-51	CARHR013520.1	CARHR013520	AT1G13150
380	Chr4	20630448	20630928	+	1000	NA	exon (CARHR137400.1, exon 1 of 1)	302	CARHR137400.1	CARHR137400	AT2G42350
381	Chr5	21177579	21178151	+	1000	NA	TTS (CARHR172440.1)	1585	CARHR172440.1	CARHR172440	AT3G62100
382	Chr7	1094592	1095087	+	1000	NA	promoter-TSS (CARHR214060.1)	66	CARHR214060.1	CARHR214060	AT5G38610
383	Chr8	16602444	16602943	+	1000	NA	exon (CARHR270820.1, exon 6 of 6)	1596	CARHR270820.1	CARHR270820	AT5G57060
384	Chr3	23297947	23298527	+	1000	NA	TTS (CARHR111400.1)	1224	CARHR111400.1	CARHR111400	AT2G20725
385	Chr4	17385064	17385541	+	1000	NA	exon (CARHR130200.1, exon 6 of 6)	3209	CARHR130200.1	CARHR130200	AT2G35940
386	Chr8	15166886	15167405	+	1000	NA	TTS (CARHR267120.1)	182	CARHR267110.1	CARHR267110	AT3G43250
387	Chr7	15653146	15653874	+	1000	NA	exon (CARHR227100.1, exon 1 of 2)	1715	CARHR227100.1	CARHR227100	AT4G20270
388	Chr1	9138669	9139188	+	1000	NA	promoter-TSS (CARHR025320.1)	327	CARHR025330.1	CARHR025330	AT1G26640
389	Chr4	607298	607799	+	1000	NA	exon (CARHR112670.1, exon 1 of 1)	373	CARHR112670.1	CARHR112670	NA
390	Chr8	131520	131988	+	1000	NA	TTS (CARHR248390.1)	621	CARHR248390.1	CARHR248390	AT4G00305
391	NSCAFA.304	202597	203195	+	1000	NA	promoter-TSS (CARHR286780.1)	19	CARHR286780.1	CARHR286780	AT3G28510
392	Chr2	16111091	16111908	+	1000	NA	TTS (CARHR064070.1)	323	CARHR064080.1	CARHR064080	AT1G70820
393	Chr6	15419751	15420232	+	1000	NA	promoter-TSS (CARHR188670.1)	-244	CARHR188670.1	CARHR188670	AT5G24790
394	Chr3	7130068	7130557	+	1000	NA	TTS (CARHR095630.1)	2610	CARHR095630.1	CARHR095630	AT3G14630
395	Chr2	19209167	19209681	+	1000	NA	exon (CARHR071950.1, exon 3 of 3)	1733	CARHR071950.1	CARHR071950	AT1G78430
396	Chr4	15051355	15051877	+	1000	NA	intron (CARHR124550.1, intron 3 of 6)	1655	CARHR124550.1	CARHR124550	AT2G31020
397	Chr2	15919859	15920336	+	1000	NA	exon (CARHR063600.1, exon 12 of 17)	2335	CARHR063600.1	CARHR063600	AT1G70430
398	Chr4	21429599	21430098	+	1000	NA	intron (CARHR139650.1, intron 3 of 10)	523	CARHR139650.1	CARHR139650	AT2G44490
399	Chr7	14617880	14618374	+	1000	NA	intron (CARHR224820.1, intron 5 of 11)	1848	CARHR224820.1	CARHR224820	AT4G18050
400	Chr1	13319360	13320414	+	1000	NA	promoter-TSS (CARHR032760.1)	-403	CARHR032760.1	CARHR032760	NA
401	Chr3	5508651	5509275	+	1000	NA	intron (CARHR091290.1, intron 1 of 5)	507	CARHR091290.1	CARHR091290	AT3G16130
402	Chr6	18659948	18660417	+	1000	NA	exon (CARHR196630.1, exon 5 of 6)	4771	CARHR196630.1	CARHR196630	AT5G16590
403	Chr3	6493721	6494312	+	1000	NA	intron (CARHR094050.2, intron 4 of 4)	1746	CARHR094050.1	CARHR094050	AT3G18670
404	Chr4	13703012	13703869	+	1000	NA	promoter-TSS (CARHR121990.1)	98	CARHR121990.2	CARHR121990	NA
405	Chr4	14598820	14599319	+	1000	NA	intron (CARHR123610.1, intron 1 of 13)	373	CARHR123610.1	CARHR123610	AT2G30290
406	Chr7	19204521	19205185	+	1000	NA	exon (CARHR236670.1, exon 1 of 1)	552	CARHR236670.1	CARHR236670	AT4G28890
407	NSCAFC.101	236060	236713	+	1000	NA	TTS (CARHR292320.1)	2919	CARHR292320.1	CARHR292320	AT1G66150
408	Chr4	1047917	1048416	+	1000	NA	intron (CARHR113440.1, intron 4 of 5)	1312	CARHR113440.1	CARHR113440	AT2G22240
409	Chr8	11667144	11667827	+	1000	NA	TTS (CARHR261710.1)	1086	CARHR261710.1	CARHR261710	AT5G40382
410	Chr5	14028609	14029091	+	1000	NA	exon (CARHR155270.1, exon 3 of 4)	1159	CARHR155270.1	CARHR155270	AT3G46520
411	Chr3	22852516	22853003	+	1000	NA	promoter-TSS (CARHR110420.1)	-324	CARHR110420.1	CARHR110420	AT2G20000
412	Chr8	1777927	1778408	+	1000	NA	Intergenic	4922	CARHR252250.2	CARHR252250	AT4G05320
413	NSCAFA.174I	155019	155626	+	1000	NA	exon (CARHR284480.1, exon 2 of 3)	1723	CARHR284480.1	CARHR284480	AT1G54940
414	Chr4	12936122	12936610	+	1000	NA	promoter-TSS (CARHR121120.1)	-199	CARHR121120.1	CARHR121120	AT4G26340
415	Chr1	11972988	11973629	+	1000	NA	intron (CARHR031100.2, intron 14 of 14)	6272	CARHR031100.1	CARHR031100	AT1G31800
416	Chr6	2791343	2791863	+	1000	NA	exon (CARHR178200.1, exon 1 of 2)	1125	CARHR178200.1	CARHR178200	AT5G44700
417	Chr6	17674907	17675369	+	1000	NA	exon (CARHR194090.1, exon 2 of 2)	1255	CARHR194090.1	CARHR194090	NA
418	Chr6	2814644	2815141	+	1000	NA	exon (CARHR178230.1, exon 6 of 6)	1399	CARHR178240.1	CARHR178240	AT5G44660
419	Chr6	4766740	4767281	+	1000	NA	TTS (CARHR180360.1)	3159	CARHR180360.1	CARHR180360	AT5G43320
420	Chr4	14474553	14475173	+	1000	NA	intron (CARHR123390.1, intron 1 of 2)	725	CARHR123390.1	CARHR123390	AT2G30090
421	Chr4	18870030	18870539	+	1000	NA	intron (CARHR133100.3, intron 2 of 6)	765	CARHR133100.3	CARHR133100	AT2G38430
422	Chr6	20673433	20673963	+	1000	NA	promoter (CARHR202230.1)	-2123	CARHR202230.1	CARHR202230	AT5G11060
423	Chr8	2964919	2965422	+	1000	NA	exon (CARHR254650.1, exon 4 of 17)	703	CARHR254650.1	CARHR254650	AT4G11720
424	Chr1	8506512	8506993	+	1000	NA	promoter-TSS (CARHR023940.1)	-200	CARHR023940.1	CARHR023940	NA
425	Chr3	9121472	9122125	+	1000	NA	intron (CARHR099770.1, intron 4 of 17)	1569	CARHR099770.1	CARHR099770	AT3G23790
426	Chr4	22436514	22437002	+	1000	NA	intron (CARHR142320.1, intron 1 of 4)	359	CARHR142320.1	CARHR142320	NA
427	Chr2	1105768	1106268	+	1000	NA	exon (CARHR048410.1, exon 1 of 1)	1707	CARHR048410.1	CARHR048410	AT1G63100
428	Chr7	21685655	21686175	+	1000	NA	promoter (CARHR243320.2)	-1564	CARHR243320.2	CARHR243320	AT4G35040
429	Chr6	16593643	16594134	+	1000	NA	promoter-TSS (CARHR191270.1)	-922	CARHR191270.1	CARHR191270	AT5G22290
430	Chr6	7652633	7653502	+	1000	NA	exon (CARHR182220.1, exon 5 of 5)	1459	CARHR182220.1	CARHR182220	AT5G49340
431	Chr8	17379213	17379691	+	1000	NA	promoter-TSS (CARHR272890.1)	-421	CARHR272890.1	CARHR272890	AT5G58950
432	Chr8	19675408	19675885	+	1000	NA	exon (CARHR279150.1, exon 2 of 3)	1494	CARHR279150.1	CARHR279150	AT5G65220
433	Chr6	23369112	23369588	+	1000	NA	TTS (CARHR209780.1)	687	CARHR209790.1	CARHR209790	AT5G03545
434	Chr8	13201486	13201994	+	1000	NA	promoter (CARHR264070.1)	-2893	CARHR264070.1	CARHR264070	AT5G51310
435	Chr8	13959919	13960547	+	1000	NA	promoter-TSS (CARHR265240.1)	32	CARHR265240.1	CARHR265240	AT5G52270
436	Chr8	19893614	19894104	+	1000	NA	exon (CARHR279690.1, exon 1 of 2)	1818	CARHR279690.1	CARHR279690	AT5G65700
437	Chr3	6943736	6944679	+	1000	NA	promoter (CARHR095190.1)	-1467	CARHR095190.1	CARHR095190	AT5G02980
438	Chr4	19268914	19269423	+	1000	NA	promoter-TSS (CARHR134070.1)	-885	CARHR134070.1	CARHR134070	AT2G39310
439	Chr3	20400501	20401577	+	1000	NA	intron (CARHR107010.2, intron 11 of 11)	3347	CARHR107010.2	CARHR107010	AT2G16750
440	Chr3	335934	336737	+	1000	NA	promoter-TSS (CARHR075960.1)	-996	CARHR075960.1	CARHR075960	NA
441	Chr8	2821726	2822432	+	1000	NA	promoter-TSS (CARHR254370.1)	-342	CARHR254370.1	CARHR254370	NA
442	Chr7	22198850	22199529	+	1000	NA	exon (CARHR244720.1, exon 3 of 3)	1791	CARHR244720.2	CARHR244720	AT4G36390
443	Chr5	16742676	16743507	+	1000	NA	exon (CARHR160360.1, exon 3 of 3)	1093	CARHR160360.1	CARHR160360	AT3G50820
444	Chr8	18364566	18365047	+	1000	NA	exon (CARHR275500.1, exon 16 of 16)	782	CARHR275510.1	CARHR275510	AT5G61750
445	Chr2	147533	148036	+	1000	NA	Intergenic	2387	CARHR046300.1	CARHR046300	AT1G64620
446	Chr3	8808376	8809189	+	1000	NA	TTS (CARHR099380.1)	4578	CARHR099390.1	CARHR099390	AT3G23430
447	Chr4	17698287	17699061	+	1000	NA	exon (CARHR130930.1, exon 1 of 2)	286	CARHR130930.1	CARHR130930	AT2G36650
448	Chr7	18393569	18394075	+	1000	NA	promoter-TSS (CARHR234380.1)	220	CARHR234390.1	CARHR234390	AT4G26770
449	Chr3	23199193	23199726	+	1000	NA	Intergenic	-3746	CARHR111140.2	CARHR111140	AT2G20570
450	Chr8	1770057	1770563	+	1000	NA	promoter-TSS (CARHR252240.1)	-161	CARHR252240.1	CARHR252240	NA
451	Chr2	4150597	4151112	+	1000	NA	intron (CARHR053650.3, intron 24 of 25)	-4093	CARHR053660.1	CARHR053660	NA
452	Chr2	271200	271917	+	1000	NA	exon (CARHR046540.1, exon 6 of 7)	2470	CARHR046540.1	CARHR046540	AT1G64390
453	Chr3	3880161	3880705	+	1000	NA	exon (CARHR086700.1, exon 3 of 4)	794	CARHR086700.1	CARHR086700	NA
454	Chr8	17456806	17457309	+	1000	NA	exon (CARHR273040.1, exon 2 of 2)	1379	CARHR273040.1	CARHR273040	AT5G59590
455	Chr6	16418769	16419421	+	1000	NA	promoter (CARHR190860.1)	-1451	CARHR190860.1	CARHR190860	NA
456	Chr1	9720923	9721436	+	1000	NA	exon (CARHR026700.1, exon 1 of 1)	954	CARHR026700.1	CARHR026700	AT1G24430
457	Chr7	10952830	10953357	+	1000	NA	TTS (CARHR219500.1)	1975	CARHR219510.1	CARHR219510	AT4G13720
458	Chr4	4992710	4993217	+	1000	NA	promoter (CARHR115710.1)	-1178	CARHR115710.1	CARHR115710	AT2G25605
459	Chr5	15470930	15471408	+	1000	NA	exon (CARHR157910.1, exon 2 of 2)	499	CARHR157910.1	CARHR157910	AT3G49070
460	Chr1	5868084	5868563	+	1000	NA	exon (CARHR016840.1, exon 2 of 4)	558	CARHR016840.1	CARHR016840	AT1G16380
461	Chr5	18502013	18502531	+	1000	NA	exon (CARHR165120.1, exon 1 of 1)	258	CARHR165120.1	CARHR165120	AT3G55100
462	Chr7	6347390	6347986	+	1000	NA	promoter (CARHR217840.1)	-2670	CARHR217840.1	CARHR217840	NA
463	Chr7	13089027	13089480	+	1000	NA	Intergenic	3717	CARHR221730.1	CARHR221730	AT4G15030
464	Chr8	18510548	18511030	+	1000	NA	promoter-TSS (CARHR275890.1)	-530	CARHR275890.2	CARHR275890	AT5G62100
465	Chr7	17438379	17438865	+	1000	NA	exon (CARHR231550.1, exon 3 of 4)	817	CARHR231550.1	CARHR231550	AT4G24150
466	Chr6	18426384	18427014	+	1000	NA	promoter-TSS (CARHR195990.1)	-734	CARHR195990.1	CARHR195990	AT5G17220
467	Chr7	17542612	17543116	+	1000	NA	promoter (CARHR231870.2)	-1084	CARHR231870.2	CARHR231870	AT4G24480
468	Chr2	19607135	19607763	+	1000	NA	exon (CARHR073070.1, exon 1 of 1)	623	CARHR073070.1	CARHR073070	AT1G79410
469	Chr8	18332829	18333454	+	1000	NA	exon (CARHR275390.1, exon 1 of 1)	369	CARHR275390.1	CARHR275390	AT5G61600
470	Chr8	760761	761246	+	1000	NA	intron (CARHR249940.1, intron 1 of 3)	661	CARHR249940.1	CARHR249940	NA
471	Chr6	13671558	13672052	+	1000	NA	TTS (CARHR185430.1)	317	CARHR185440.1	CARHR185440	NA
472	Chr6	19249475	19249964	+	1000	NA	promoter-TSS (CARHR198320.1)	86	CARHR198320.1	CARHR198320	AT5G14990
473	Chr1	9199403	9200056	+	1000	NA	intron (CARHR025510.1, intron 1 of 3)	124	CARHR025510.1	CARHR025510	AT1G26450
474	Chr3	22537100	22537605	+	1000	NA	promoter-TSS (CARHR109860.1)	-24	CARHR109860.1	CARHR109860	AT2G19410
475	Chr4	17222720	17223555	+	1000	NA	exon (CARHR129820.1, exon 1 of 1)	578	CARHR129820.1	CARHR129820	AT2G35615
476	Chr3	2620223	2620696	+	1000	NA	exon (CARHR082800.1, exon 2 of 2)	913	CARHR082800.1	CARHR082800	AT3G08500
477	Chr1	5120746	5121260	+	1000	NA	intron (CARHR014650.1, intron 1 of 8)	109	CARHR014650.1	CARHR014650	NA
478	Chr3	6558442	6558982	+	1000	NA	exon (CARHR094220.1, exon 1 of 6)	683	CARHR094220.1	CARHR094220	AT3G18810
479	Chr2	407153	407767	+	1000	NA	exon (CARHR046810.1, exon 13 of 16)	3459	CARHR046810.1	CARHR046810	AT1G64110
480	Chr5	18780485	18781266	+	1000	NA	exon (CARHR165820.1, exon 2 of 2)	491	CARHR165820.1	CARHR165820	AT3G55720
481	Chr8	12433273	12433794	+	1000	NA	intron (CARHR262930.1, intron 6 of 8)	2124	CARHR262930.1	CARHR262930	AT5G39420
482	Chr1	23310679	23311186	+	1000	NA	intron (CARHR039990.1, intron 4 of 13)	852	CARHR039990.1	CARHR039990	AT1G49960
483	Chr3	8208100	8208704	+	1000	NA	intron (CARHR098290.1, intron 6 of 8)	2645	CARHR098290.1	CARHR098290	AT3G22400
484	Chr4	7722400	7722877	+	1000	NA	promoter-TSS (CARHR118110.1)	-780	CARHR118110.1	CARHR118110	NA
485	Chr3	20410008	20410502	+	1000	NA	Intergenic	12563	CARHR107010.2	CARHR107010	AT2G16750
486	Chr7	11882720	11883659	+	1000	NA	exon (CARHR220390.1, exon 1 of 1)	644	CARHR220390.1	CARHR220390	NA
487	Chr5	18514780	18515287	+	1000	NA	TTS (CARHR165160.1)	2081	CARHR165160.1	CARHR165160	AT3G55130
488	Chr8	3194659	3195135	+	1000	NA	exon (CARHR255070.1, exon 1 of 6)	739	CARHR255070.1	CARHR255070	AT4G11470
489	Chr8	17862146	17862888	+	1000	NA	exon (CARHR274190.1, exon 1 of 2)	487	CARHR274190.1	CARHR274190	AT5G60530
490	Chr3	2910151	2910656	+	1000	NA	TTS (CARHR083750.1)	280	CARHR083760.1	CARHR083760	NA
491	Chr1	16435149	16435633	+	1000	NA	Intergenic	14198	CARHR034680.1	CARHR034680	AT5G37380
492	Chr5	16361729	16362482	+	1000	NA	exon (CARHR159650.1, exon 1 of 1)	523	CARHR159650.1	CARHR159650	NA
493	Chr8	19163999	19164482	+	1000	NA	intron (CARHR277710.1, intron 6 of 14)	2543	CARHR277710.1	CARHR277710	AT5G63800
494	Chr7	16594126	16594818	+	1000	NA	promoter (CARHR229470.1)	-1391	CARHR229470.1	CARHR229470	AT4G22580
495	Chr3	591644	592119	+	1000	NA	TTS (CARHR076740.1)	1615	CARHR076740.1	CARHR076740	AT3G02730
496	Chr4	14158640	14159123	+	1000	NA	promoter-TSS (CARHR122570.1)	-418	CARHR122570.2	CARHR122570	NA
497	Chr3	3347276	3347772	+	1000	NA	exon (CARHR085140.1, exon 1 of 2)	282	CARHR085140.1	CARHR085140	NA
498	Chr4	20714496	20714976	+	1000	NA	exon (CARHR137670.1, exon 1 of 1)	764	CARHR137670.1	CARHR137670	NA
499	Chr1	5136892	5137797	+	1000	NA	exon (CARHR014700.1, exon 1 of 1)	1129	CARHR014700.1	CARHR014700	AT1G14280
500	Chr7	15064574	15065046	+	1000	NA	promoter-TSS (CARHR225800.1)	20	CARHR225800.1	CARHR225800	NA
501	Chr1	23947467	23947941	+	1000	NA	exon (CARHR041220.1, exon 1 of 1)	878	CARHR041220.1	CARHR041220	AT1G51170
502	Chr6	15271237	15271850	+	1000	NA	exon (CARHR188370.1, exon 3 of 4)	965	CARHR188370.1	CARHR188370	NA
503	Chr4	16413177	16413672	+	1000	NA	Intergenic	-3577	CARHR127730.1	CARHR127730	AT2G33710
504	Chr6	22231695	22232254	+	1000	NA	exon (CARHR206670.1, exon 8 of 11)	3578	CARHR206680.1	CARHR206680	AT5G06510
505	Chr1	22768232	22769102	+	1000	NA	promoter-TSS (CARHR039020.1)	-74	CARHR039020.1	CARHR039020	NA
506	Chr6	21962193	21962841	+	1000	NA	exon (CARHR205930.1, exon 5 of 9)	2770	CARHR205930.1	CARHR205930	AT5G07210
507	NSCAFC.98	232432	232971	+	1000	NA	promoter-TSS (CARHR293260.1)	-761	CARHR293260.1	CARHR293260	NA
508	Chr8	9763789	9764298	+	1000	NA	intron (CARHR259980.1, intron 4 of 4)	1593	CARHR259980.1	CARHR259980	AT5G60090
509	Chr4	18530572	18531058	+	1000	NA	exon (CARHR132310.1, exon 10 of 22)	2723	CARHR132310.1	CARHR132310	AT2G37280
510	Chr3	22893113	22894066	+	1000	NA	exon (CARHR110510.1, exon 1 of 1)	665	CARHR110510.1	CARHR110510	AT2G20030
511	Chr6	16134242	16134749	+	1000	NA	TTS (CARHR190280.1)	161	CARHR190270.1	CARHR190270	AT5G23270
512	Chr1	11186660	11188254	+	1000	NA	exon (CARHR029760.1, exon 1 of 1)	798	CARHR029760.1	CARHR029760	AT1G30370
513	Chr2	20019211	20019683	+	1000	NA	promoter-TSS (CARHR074340.1)	-682	CARHR074340.1	CARHR074340	AT1G80150
514	Chr1	24096920	24097412	+	1000	NA	intron (CARHR041570.1, intron 3 of 5)	759	CARHR041570.1	CARHR041570	AT1G51410
515	Chr2	17071408	17071888	+	1000	NA	promoter-TSS (CARHR066390.1)	-244	CARHR066390.1	CARHR066390	AT1G73340
516	Chr8	16453344	16453834	+	1000	NA	TTS (CARHR270560.1)	1500	CARHR270560.1	CARHR270560	AT5G56800
517	Chr7	12553123	12553833	+	1000	NA	Intergenic	3288	CARHR221000.1	CARHR221000	AT4G14640
518	Chr6	18150132	18150628	+	1000	NA	exon (CARHR195240.1, exon 3 of 6)	1274	CARHR195240.1	CARHR195240	AT5G17880
519	Chr8	17343677	17344172	+	1000	NA	exon (CARHR272790.1, exon 1 of 2)	237	CARHR272790.1	CARHR272790	AT5G58860
520	Chr6	22523159	22523658	+	1000	NA	TTS (CARHR207560.1)	520	CARHR207550.1	CARHR207550	NA
521	Chr1	20816379	20816867	+	1000	NA	exon (CARHR036510.1, exon 3 of 3)	1438	CARHR036510.1	CARHR036510	AT1G45688
522	Chr8	14425404	14425895	+	1000	NA	TTS (CARHR266060.1)	105	CARHR266050.1	CARHR266050	AT5G53040
523	Chr6	3987691	3988170	+	1000	NA	exon (CARHR179600.1, exon 2 of 2)	674	CARHR179600.1	CARHR179600	AT5G43840
524	Chr8	3343165	3343697	+	1000	NA	exon (CARHR255280.1, exon 1 of 1)	740	CARHR255280.1	CARHR255280	AT4G11300
525	NSCAFA.214I	68719	69246	+	1000	NA	intron (CARHR285350.1, intron 3 of 8)	675	CARHR285350.1	CARHR285350	AT5G59190
526	Chr7	20106792	20107293	+	1000	NA	promoter-TSS (CARHR238980.1)	107	CARHR238990.1	CARHR238990	AT4G31080
527	Chr6	585002	585494	+	1000	NA	intron (CARHR174840.4, intron 2 of 6)	12264	CARHR174840.2	CARHR174840	AT5G46270
528	Chr4	20707683	20708416	+	1000	NA	promoter-TSS (CARHR137630.1)	-28	CARHR137630.1	CARHR137630	NA
529	Chr1	24658276	24658748	+	1000	NA	exon (CARHR042670.1, exon 2 of 2)	676	CARHR042670.1	CARHR042670	AT1G52560
530	Chr2	16214791	16215343	+	1000	NA	exon (CARHR064280.1, exon 4 of 4)	610	CARHR064280.1	CARHR064280	AT1G71000
531	Chr7	22977537	22978026	+	1000	NA	TTS (CARHR246760.1)	1835	CARHR246760.1	CARHR246760	AT4G39940
532	Chr5	13961600	13962086	+	1000	NA	promoter-TSS (CARHR155160.1)	122	CARHR155160.2	CARHR155160	AT3G46660
533	Chr3	4780689	4781171	+	1000	NA	promoter-TSS (CARHR089280.1)	-675	CARHR089280.1	CARHR089280	AT3G14490
534	Chr4	22757728	22758242	+	1000	NA	TTS (CARHR143200.1)	1110	CARHR143200.1	CARHR143200	NA
535	Chr2	16435780	16436273	+	1000	NA	exon (CARHR064750.1, exon 3 of 3)	1545	CARHR064750.1	CARHR064750	AT1G71930
536	Chr1	22144266	22144785	+	1000	NA	exon (CARHR038110.1, exon 2 of 2)	1799	CARHR038110.1	CARHR038110	AT1G48480
537	Chr6	4529402	4530269	+	1000	NA	promoter-TSS (CARHR180110.1)	6	CARHR180110.1	CARHR180110	AT5G43520
538	Chr6	20832675	20833175	+	1000	NA	exon (CARHR202700.1, exon 2 of 2)	370	CARHR202710.1	CARHR202710	AT5G10610
539	Chr2	5679291	5679764	+	1000	NA	promoter (CARHR055020.1)	-2096	CARHR055020.1	CARHR055020	NA
540	Chr1	10659613	10660122	+	1000	NA	exon (CARHR028830.1, exon 1 of 3)	237	CARHR028830.1	CARHR028830	NA
541	Chr6	2115917	2116619	+	1000	NA	exon (CARHR177230.1, exon 2 of 3)	390	CARHR177230.1	CARHR177230	NA
542	Chr8	392564	393274	+	1000	NA	exon (CARHR249060.1, exon 1 of 1)	716	CARHR249060.1	CARHR249060	AT4G01240
543	Chr1	9552639	9553155	+	1000	NA	TTS (CARHR026320.1)	1100	CARHR026320.1	CARHR026320	AT1G25240
544	Chr5	6012522	6012999	+	1000	NA	Intergenic	5089	CARHR151780.1	CARHR151780	NA
545	Chr3	6835304	6835830	+	1000	NA	intron (CARHR094880.2, intron 1 of 2)	534	CARHR094880.2	CARHR094880	AT3G19450
546	Chr6	12849005	12850078	+	1000	NA	Intergenic	2711	CARHR184780.1	CARHR184780	AT3G53690
547	NSCAFA.304	219235	219738	+	1000	NA	promoter-TSS (CARHR286810.1)	-33	CARHR286810.1	CARHR286810	NA
548	Chr1	10655502	10656000	+	1000	NA	exon (CARHR028810.1, exon 2 of 2)	262	CARHR028810.1	CARHR028810	AT1G29440
549	Chr6	832383	833138	+	1000	NA	promoter (CARHR175280.1)	-1870	CARHR175280.1	CARHR175280	NA
550	Chr7	22805183	22805730	+	1000	NA	intron (CARHR246230.1, intron 2 of 7)	534	CARHR246230.1	CARHR246230	AT4G37840
551	Chr6	20194304	20194780	+	1000	NA	exon (CARHR200810.1, exon 1 of 1)	433	CARHR200810.1	CARHR200810	AT5G12300
552	Chr8	1589068	1589558	+	1000	NA	Intergenic	-3676	CARHR251830.2	CARHR251830	AT4G03430
553	Chr3	6905779	6906249	+	1000	NA	promoter-TSS (CARHR095070.1)	-502	CARHR095070.1	CARHR095070	AT3G19615
554	Chr1	13240300	13240804	+	1000	NA	Intergenic	7334	CARHR032680.1	CARHR032680	NA
555	Chr6	293393	294160	+	1000	NA	intron (CARHR174290.2, intron 2 of 8)	883	CARHR174290.1	CARHR174290	AT5G47100
556	Chr6	572005	572506	+	1000	NA	promoter-TSS (CARHR174840.1)	-636	CARHR174840.3	CARHR174840	AT5G46270
557	Chr6	2802635	2803128	+	1000	NA	intron (CARHR178210.1, intron 1 of 4)	540	CARHR178210.1	CARHR178210	AT5G44680
558	Chr8	17704909	17705386	+	1000	NA	promoter (CARHR273710.1)	-1151	CARHR273710.1	CARHR273710	NA
559	Chr2	15289125	15289608	+	1000	NA	exon (CARHR062360.1, exon 3 of 3)	3134	CARHR062360.1	CARHR062360	AT1G69440
560	Chr5	19095192	19095692	+	1000	NA	promoter-TSS (CARHR166750.1)	-848	CARHR166750.2	CARHR166750	AT3G56640
561	Chr2	15343133	15343608	+	1000	NA	promoter-TSS (CARHR062470.1)	-767	CARHR062470.1	CARHR062470	NA
562	scaffold109	34404	34901	+	1000	NA	intron (CARHR293390.1, intron 5 of 10)	1242	CARHR293390.1	CARHR293390	AT2G17090
563	Chr3	112023	112491	+	1000	NA	intron (CARHR075240.1, intron 2 of 7)	534	CARHR075240.1	CARHR075240	AT3G01680
564	Chr4	8128136	8128598	+	1000	NA	promoter-TSS (CARHR118390.1)	-506	CARHR118390.1	CARHR118390	AT2G26410
565	NSCAFB.163	101807	102324	+	1000	NA	exon (CARHR290180.1, exon 1 of 1)	982	CARHR290180.1	CARHR290180	NA
566	Chr6	6593148	6593642	+	1000	NA	exon (CARHR181590.1, exon 1 of 1)	222	CARHR181590.1	CARHR181590	AT5G42680
567	Chr3	1088071	1088569	+	1000	NA	TTS (CARHR078280.1)	1328	CARHR078280.1	CARHR078280	NA
568	Chr5	2446639	2447162	+	1000	NA	promoter-TSS (CARHR148260.1)	-259	CARHR148260.1	CARHR148260	NA
569	Chr5	19222647	19223132	+	1000	NA	promoter (CARHR167190.1)	-1420	CARHR167190.1	CARHR167190	NA
570	Chr3	11073105	11073570	+	1000	NA	promoter-TSS (CARHR102170.1)	15	CARHR102170.1	CARHR102170	NA
571	Chr4	17156633	17157436	+	1000	NA	intron (CARHR129540.1, intron 2 of 2)	518	CARHR129540.1	CARHR129540	AT2G35380
572	Chr5	18989110	18989598	+	1000	NA	exon (CARHR166390.1, exon 1 of 3)	186	CARHR166390.1	CARHR166390	AT3G56230
573	Chr8	649490	650342	+	1000	NA	exon (CARHR249700.1, exon 1 of 4)	355	CARHR249700.1	CARHR249700	AT4G01970
574	Chr6	2141102	2141754	+	1000	NA	promoter-TSS (CARHR177270.1)	172	CARHR177260.1	CARHR177260	NA
575	Chr1	24973134	24973615	+	1000	NA	TTS (CARHR043510.1)	1640	CARHR043500.1	CARHR043500	AT1G53270
576	Chr1	9921002	9921478	+	1000	NA	promoter-TSS (CARHR027200.1)	531	CARHR027210.1	CARHR027210	AT1G27710
577	Chr2	11454119	11454713	+	1000	NA	intron (CARHR057930.1, intron 1 of 3)	480	CARHR057930.1	CARHR057930	NA
578	Chr4	7762359	7763123	+	1000	NA	exon (CARHR118160.1, exon 1 of 2)	1041	CARHR118160.1	CARHR118160	AT2G24130
579	Chr1	24847022	24847599	+	1000	NA	promoter-TSS (CARHR043220.1)	291	CARHR043230.1	CARHR043230	AT1G53010
580	Chr8	3839354	3839844	+	1000	NA	exon (CARHR256070.1, exon 10 of 10)	3142	CARHR256070.1	CARHR256070	AT4G10520
581	Chr1	10018949	10019478	+	1000	NA	TTS (CARHR027440.1)	670	CARHR027450.1	CARHR027450	AT1G28000
582	Chr8	12403334	12403829	+	1000	NA	promoter-TSS (CARHR262890.1)	16	CARHR262890.1	CARHR262890	NA
583	Chr5	17219136	17219656	+	1000	NA	exon (CARHR161790.1, exon 2 of 4)	998	CARHR161790.1	CARHR161790	AT3G52080
584	Chr4	14341964	14343008	+	1000	NA	promoter-TSS (CARHR123150.1)	-66	CARHR123150.1	CARHR123150	AT2G29930
585	Chr8	2723	3208	+	1000	NA	promoter-TSS (CARHR247950.1)	-283	CARHR247950.1	CARHR247950	NA
586	Chr4	18187071	18187626	+	1000	NA	promoter (CARHR131500.1)	-2366	CARHR131500.1	CARHR131500	AT2G37020
587	Chr1	4006618	4007398	+	1000	NA	exon (CARHR011480.1, exon 2 of 2)	645	CARHR011480.1	CARHR011480	AT1G11250
588	Chr3	680161	680581	+	1000	NA	promoter-TSS (CARHR077000.1)	-714	CARHR077000.1	CARHR077000	AT3G02970
589	Chr1	11411497	11411964	+	1000	NA	promoter-TSS (CARHR030220.1)	4	CARHR030220.1	CARHR030220	AT1G30755
590	Chr4	15765656	15766385	+	1000	NA	exon (CARHR126170.1, exon 2 of 2)	393	CARHR126170.1	CARHR126170	AT2G32350
591	Chr1	25209815	25210304	+	1000	NA	exon (CARHR044000.1, exon 1 of 1)	557	CARHR044000.1	CARHR044000	AT1G53700
592	Chr1	9287581	9288451	+	1000	NA	exon (CARHR025710.1, exon 2 of 6)	412	CARHR025710.1	CARHR025710	AT1G26200
593	Chr1	4698797	4699283	+	1000	NA	intron (CARHR013420.2, intron 1 of 1)	981	CARHR013420.1	CARHR013420	NA
594	Chr3	1364423	1364907	+	1000	NA	promoter-TSS (CARHR079180.1)	265	CARHR079170.1	CARHR079170	NA
595	Chr1	1572610	1573332	+	1000	NA	exon (CARHR004710.1, exon 1 of 4)	103	CARHR004710.1	CARHR004710	AT1G05250
596	Chr1	8089701	8090198	+	1000	NA	intron (CARHR022930.2, intron 3 of 3)	1137	CARHR022930.1	CARHR022930	NA
597	Chr7	12558282	12558800	+	1000	NA	TTS (CARHR221020.1)	391	CARHR221010.1	CARHR221010	NA
598	Chr7	18582690	18583180	+	1000	NA	TTS (CARHR234900.1)	3171	CARHR234900.2	CARHR234900	AT4G27260
599	Chr5	16949906	16950408	+	1000	NA	exon (CARHR161010.1, exon 1 of 1)	241	CARHR161010.1	CARHR161010	AT3G51410
600	Chr1	9611673	9612194	+	1000	NA	exon (CARHR026430.1, exon 1 of 3)	1093	CARHR026430.1	CARHR026430	NA
601	Chr8	211335	211783	+	1000	NA	intron (CARHR248590.1, intron 5 of 6)	2076	CARHR248590.1	CARHR248590	AT4G00480
602	Chr7	4036304	4036784	+	1000	NA	Intergenic	5937	CARHR216740.1	CARHR216740	AT5G35870
603	Chr2	19571530	19572194	+	1000	NA	promoter-TSS (CARHR072980.1)	-568	CARHR072980.1	CARHR072980	AT1G79330
604	Chr1	21295513	21296320	+	1000	NA	exon (CARHR037090.1, exon 1 of 3)	663	CARHR037090.1	CARHR037090	NA
605	NSCAFB.163	237605	238083	+	1000	NA	promoter-TSS (CARHR290450.1)	-700	CARHR290450.1	CARHR290450	AT4G15910
606	Chr5	1214176	1214650	+	1000	NA	TTS (CARHR146040.1)	1140	CARHR146040.1	CARHR146040	AT2G03720
607	Chr1	11536482	11537229	+	1000	NA	exon (CARHR030350.1, exon 3 of 5)	1419	CARHR030350.1	CARHR030350	AT1G30860
608	Chr1	26036380	26036875	+	1000	NA	TTS (CARHR045730.1)	2167	CARHR045730.1	CARHR045730	AT1G56000
609	Chr4	17061634	17062125	+	1000	NA	exon (CARHR129290.1, exon 1 of 3)	470	CARHR129290.2	CARHR129290	AT2G35150
610	Chr8	16188395	16188893	+	1000	NA	exon (CARHR269710.1, exon 1 of 1)	608	CARHR269710.1	CARHR269710	AT5G56310
611	Chr1	24237003	24237457	+	1000	NA	promoter (CARHR041860.1)	-1346	CARHR041860.1	CARHR041860	AT1G51700
612	Chr5	553898	554562	+	1000	NA	exon (CARHR144720.1, exon 3 of 3)	2834	CARHR144720.1	CARHR144720	AT2G02070
613	Chr8	1610356	1610870	+	1000	NA	TTS (CARHR251850.1)	7126	CARHR251850.1	CARHR251850	NA
614	Chr6	15650519	15651127	+	1000	NA	TTS (CARHR189120.1)	1815	CARHR189120.1	CARHR189120	AT5G24330
615	Chr4	1062599	1063092	+	1000	NA	exon (CARHR113470.1, exon 3 of 4)	1861	CARHR113470.1	CARHR113470	NA
616	Chr8	12854953	12855501	+	1000	NA	TTS (CARHR263510.1)	1592	CARHR263510.1	CARHR263510	NA
617	Chr7	18859804	18860312	+	1000	NA	intron (CARHR235670.1, intron 2 of 3)	1236	CARHR235670.1	CARHR235670	AT4G27970
618	Chr4	1711558	1712084	+	1000	NA	intron (CARHR114120.1, intron 3 of 3)	662	CARHR114120.1	CARHR114120	AT2G22810
619	Chr7	16838472	16839316	+	1000	NA	exon (CARHR230090.1, exon 1 of 1)	1024	CARHR230090.1	CARHR230090	AT4G23030
620	Chr1	10927115	10927832	+	1000	NA	exon (CARHR029330.1, exon 3 of 4)	803	CARHR029330.1	CARHR029330	AT1G30080
621	Chr1	22811269	22811783	+	1000	NA	TTS (CARHR039110.1)	1243	CARHR039110.1	CARHR039110	AT1G49130
622	Chr1	25325527	25326009	+	1000	NA	promoter (CARHR044240.1)	-2529	CARHR044240.1	CARHR044240	AT1G53930
623	Chr6	592481	592979	+	1000	NA	intron (CARHR174840.4, intron 3 of 6)	14304	CARHR174850.1	CARHR174850	AT5G46650
624	Chr1	10672984	10673482	+	1000	NA	exon (CARHR028880.1, exon 2 of 2)	220	CARHR028880.1	CARHR028880	AT1G29430
625	NSCAFA.214I	100805	101306	+	1000	NA	promoter (CARHR285490.1)	-1512	CARHR285490.1	CARHR285490	NA
626	Chr7	22534522	22535026	+	1000	NA	promoter-TSS (CARHR245630.1)	35	CARHR245630.1	CARHR245630	AT4G36880
627	Chr3	4164173	4164595	+	1000	NA	promoter-TSS (CARHR087570.1)	-710	CARHR087570.1	CARHR087570	NA
628	Chr4	14348446	14349050	+	1000	NA	intron (CARHR123160.2, intron 1 of 2)	534	CARHR123160.2	CARHR123160	AT2G29940
629	Chr4	21388313	21388804	+	1000	NA	promoter-TSS (CARHR139560.1)	178	CARHR139550.1	CARHR139550	AT2G44380
630	Chr7	16163422	16164063	+	1000	NA	intron (CARHR228350.1, intron 5 of 9)	1360	CARHR228350.1	CARHR228350	NA
631	Chr6	23940071	23940570	+	1000	NA	exon (CARHR211420.1, exon 7 of 8)	2322	CARHR211420.1	CARHR211420	AT5G01100
632	Chr4	21997408	21997960	+	1000	NA	TTS (CARHR141180.2)	1498	CARHR141170.1	CARHR141170	AT2G45890
633	Chr3	19381441	19381926	+	1000	NA	exon (CARHR106270.1, exon 2 of 15)	2462	CARHR106270.1	CARHR106270	NA
634	Chr6	4659934	4660453	+	1000	NA	intron (CARHR180230.1, intron 2 of 3)	848	CARHR180230.1	CARHR180230	AT5G43380
635	Chr2	16990373	16990872	+	1000	NA	exon (CARHR066180.1, exon 14 of 14)	1122	CARHR066190.1	CARHR066190	AT5G47810
636	Chr5	15710650	15711113	+	1000	NA	promoter-TSS (CARHR158310.1)	-251	CARHR158310.1	CARHR158310	AT3G49370
637	Chr5	7669674	7670141	+	1000	NA	exon (CARHR152390.1, exon 1 of 2)	409	CARHR152390.1	CARHR152390	AT3G42880
638	Chr8	15551610	15552107	+	1000	NA	intron (CARHR268000.1, intron 2 of 4)	825	CARHR268000.1	CARHR268000	AT5G54690
639	Chr1	25612439	25613363	+	1000	NA	exon (CARHR044800.1, exon 2 of 4)	444	CARHR044800.1	CARHR044800	AT1G55180
640	Chr7	17856464	17856967	+	1000	NA	exon (CARHR232760.1, exon 6 of 10)	2057	CARHR232760.1	CARHR232760	AT4G25350
641	Chr8	3188523	3189013	+	1000	NA	promoter-TSS (CARHR255040.1)	-345	CARHR255040.1	CARHR255040	NA
642	Chr1	23944082	23944583	+	1000	NA	intron (CARHR041210.1, intron 1 of 1)	554	CARHR041210.1	CARHR041210	NA
643	Chr8	2156836	2157289	+	1000	NA	promoter-TSS (CARHR253000.1)	-213	CARHR253000.1	CARHR253000	NA
644	Chr4	16993316	16994017	+	1000	NA	exon (CARHR129100.1, exon 1 of 2)	641	CARHR129100.1	CARHR129100	AT2G34930
645	Chr1	4469073	4469542	+	1000	NA	exon (CARHR012710.1, exon 6 of 8)	2161	CARHR012710.1	CARHR012710	AT1G12420
646	Chr8	20029234	20030229	+	1000	NA	intron (CARHR280110.1, intron 5 of 6)	1711	CARHR280110.1	CARHR280110	AT5G67480
647	Chr7	22764306	22764869	+	1000	NA	intron (CARHR246160.1, intron 3 of 3)	640	CARHR246160.1	CARHR246160	AT4G37770
648	Chr6	23010319	23011182	+	1000	NA	intron (CARHR208910.1, intron 1 of 3)	289	CARHR208910.1	CARHR208910	NA
649	Chr7	11980259	11980763	+	1000	NA	exon (CARHR220540.1, exon 11 of 14)	1907	CARHR220540.1	CARHR220540	AT4G14340
650	Chr5	21367544	21368177	+	1000	NA	exon (CARHR173010.1, exon 4 of 13)	692	CARHR173010.1	CARHR173010	AT4G27820
651	Chr8	653955	654615	+	1000	NA	exon (CARHR249710.1, exon 1 of 4)	443	CARHR249710.1	CARHR249710	NA
652	Chr8	18173538	18174034	+	1000	NA	promoter-TSS (CARHR274940.1)	-810	CARHR274940.1	CARHR274940	AT5G61200
653	Chr6	15128705	15129189	+	1000	NA	TTS (CARHR188160.1)	193	CARHR188150.1	CARHR188150	AT5G25310
654	Chr6	15825949	15826922	+	1000	NA	promoter (CARHR189480.1)	-1613	CARHR189480.1	CARHR189480	AT5G24105
655	Chr6	9450456	9450942	+	1000	NA	exon (CARHR183440.1, exon 8 of 13)	1913	CARHR183440.1	CARHR183440	AT5G48570
656	Chr1	9991517	9992909	+	1000	NA	promoter (CARHR027360.1)	-1844	CARHR027360.1	CARHR027360	AT1G27930
657	Chr6	18730025	18730502	+	1000	NA	Intergenic	1649	CARHR196850.1	CARHR196850	NA
658	Chr1	12295393	12295861	+	1000	NA	promoter-TSS (CARHR031620.1)	-16	CARHR031620.1	CARHR031620	AT1G32250
659	Chr2	730452	730960	+	1000	NA	TTS (CARHR047580.1)	-7836	CARHR047570.1	CARHR047570	NA
660	Chr4	7718814	7719303	+	1000	NA	promoter (CARHR118090.1)	-1054	CARHR118090.1	CARHR118090	NA
661	Chr8	17192133	17192632	+	1000	NA	promoter-TSS (CARHR272280.1)	-842	CARHR272280.1	CARHR272280	AT5G37055
662	Chr1	8291968	8292457	+	1000	NA	intron (CARHR023400.3, intron 5 of 6)	2644	CARHR023400.1	CARHR023400	AT1G23020
663	Chr6	4147656	4148110	+	1000	NA	Intergenic	-3967	CARHR179780.1	CARHR179780	NA
664	Chr5	18939922	18940407	+	1000	NA	promoter-TSS (CARHR166250.2)	-638	CARHR166250.2	CARHR166250	AT3G56100
665	Chr3	5677317	5677807	+	1000	NA	exon (CARHR091760.1, exon 2 of 3)	1748	CARHR091760.1	CARHR091760	AT3G16560
666	Chr4	19053834	19054313	+	1000	NA	promoter-TSS (CARHR133640.1)	-227	CARHR133640.1	CARHR133640	AT2G38910
667	Chr4	19852222	19852721	+	1000	NA	intron (CARHR135500.1, intron 1 of 1)	210	CARHR135500.1	CARHR135500	NA
668	Chr7	17163340	17163969	+	1000	NA	promoter (CARHR230960.1)	-1552	CARHR230960.1	CARHR230960	AT4G23590
669	Chr5	16841698	16842183	+	1000	NA	intron (CARHR160730.1, intron 1 of 14)	388	CARHR160730.1	CARHR160730	AT3G51130
670	Chr4	21216300	21216865	+	1000	NA	TTS (CARHR139030.2)	953	CARHR139020.1	CARHR139020	AT2G43840
671	Chr2	19424157	19424648	+	1000	NA	exon (CARHR072650.1, exon 1 of 2)	156	CARHR072650.1	CARHR072650	AT1G78990
672	Chr1	3332191	3332690	+	1000	NA	exon (CARHR009610.1, exon 7 of 8)	1477	CARHR009610.1	CARHR009610	AT1G09640
673	Chr6	16592626	16593260	+	1000	NA	exon (CARHR191260.1, exon 1 of 1)	502	CARHR191260.1	CARHR191260	NA
674	Chr7	14331600	14332435	+	1000	NA	exon (CARHR224270.1, exon 1 of 1)	171	CARHR224270.1	CARHR224270	AT4G17565
675	Chr7	11424287	11424749	+	1000	NA	exon (CARHR219920.1, exon 5 of 6)	2950	CARHR219920.1	CARHR219920	AT4G13970
676	Chr3	2960999	2961473	+	1000	NA	TTS (CARHR083970.1)	1859	CARHR083960.1	CARHR083960	AT3G09550
677	Chr7	18082095	18082967	+	1000	NA	exon (CARHR233470.1, exon 5 of 13)	1933	CARHR233470.1	CARHR233470	AT4G25960
678	Chr2	19942016	19942771	+	1000	NA	exon (CARHR074060.1, exon 4 of 9)	1199	CARHR074060.1	CARHR074060	AT1G80540
679	Chr6	13198725	13199201	+	1000	NA	promoter-TSS (CARHR184870.1)	-392	CARHR184870.1	CARHR184870	AT2G23900
680	Chr7	13288422	13289080	+	1000	NA	promoter-TSS (CARHR222000.1)	-657	CARHR222000.1	CARHR222000	NA
681	Chr2	4080036	4080513	+	1000	NA	TTS (CARHR053570.1)	1524	CARHR053570.1	CARHR053570	NA
682	Chr6	21040923	21041409	+	1000	NA	TTS (CARHR203180.1)	2251	CARHR203180.1	CARHR203180	AT5G10110
683	Chr5	1759168	1759643	+	1000	NA	promoter-TSS (CARHR147110.1)	-487	CARHR147110.1	CARHR147110	NA
684	Chr2	18607043	18607561	+	1000	NA	intron (CARHR070530.3, intron 6 of 7)	1775	CARHR070530.2	CARHR070530	AT1G76990
685	Chr3	1973054	1973692	+	1000	NA	promoter-TSS (CARHR080910.1)	587	CARHR080920.1	CARHR080920	AT3G06390
686	Chr4	2631352	2632077	+	1000	NA	exon (CARHR114710.1, exon 4 of 16)	1204	CARHR114710.3	CARHR114710	NA
687	Chr6	1074111	1074906	+	1000	NA	promoter (CARHR175820.1)	-2642	CARHR175820.1	CARHR175820	NA
688	Chr1	25410623	25411142	+	1000	NA	TTS (CARHR044380.1)	1253	CARHR044380.1	CARHR044380	AT1G54050
689	Chr4	19179505	19179995	+	1000	NA	exon (CARHR133930.1, exon 1 of 1)	815	CARHR133930.1	CARHR133930	AT2G39180
690	Chr8	17798316	17798771	+	1000	NA	promoter-TSS (CARHR273980.1)	-710	CARHR273980.1	CARHR273980	NA
691	Chr5	17721286	17721768	+	1000	NA	promoter-TSS (CARHR162990.1)	-853	CARHR162990.1	CARHR162990	AT3G53140
692	Chr6	2184746	2185348	+	1000	NA	exon (CARHR177320.1, exon 2 of 4)	529	CARHR177320.1	CARHR177320	NA
693	Chr2	2403835	2404331	+	1000	NA	exon (CARHR050890.1, exon 1 of 2)	331	CARHR050890.1	CARHR050890	NA
694	Chr2	14340689	14341286	+	1000	NA	promoter-TSS (CARHR060510.1)	14	CARHR060510.1	CARHR060510	NA
695	Chr7	17476205	17476702	+	1000	NA	promoter-TSS (CARHR231670.1)	-148	CARHR231670.1	CARHR231670	AT4G24250
696	Chr6	23086159	23086657	+	1000	NA	exon (CARHR209070.1, exon 1 of 1)	300	CARHR209070.1	CARHR209070	AT5G04190
697	Chr6	22549937	22550411	+	1000	NA	TTS (CARHR207640.1)	186	CARHR207630.1	CARHR207630	NA
698	Chr4	16962667	16963684	+	1000	NA	exon (CARHR129040.1, exon 3 of 17)	412	CARHR129040.1	CARHR129040	AT2G34890
699	Chr1	6953129	6953607	+	1000	NA	exon (CARHR020040.1, exon 1 of 1)	388	CARHR020040.1	CARHR020040	NA
700	Chr5	13920917	13921409	+	1000	NA	exon (CARHR155090.1, exon 2 of 2)	1312	CARHR155090.1	CARHR155090	AT3G46690
701	Chr3	9813975	9814566	+	1000	NA	promoter-TSS (CARHR100740.1)	-248	CARHR100740.1	CARHR100740	NA
702	Chr6	15057905	15058395	+	1000	NA	intron (CARHR188010.1, intron 7 of 12)	1588	CARHR188010.1	CARHR188010	AT5G25430
703	Chr4	21412421	21412902	+	1000	NA	exon (CARHR139620.1, exon 2 of 13)	529	CARHR139620.1	CARHR139620	AT2G44460
704	Chr1	8102116	8102616	+	1000	NA	intron (CARHR022950.1, intron 3 of 3)	1148	CARHR022950.1	CARHR022950	AT1G22570
705	Chr1	25809902	25810375	+	1000	NA	intron (CARHR045250.1, intron 9 of 10)	2535	CARHR045250.1	CARHR045250	AT1G55550
706	Chr2	982873	983381	+	1000	NA	exon (CARHR048110.1, exon 6 of 8)	1744	CARHR048110.1	CARHR048110	AT1G63300
707	Chr7	11182470	11182953	+	1000	NA	intron (CARHR219650.2, intron 2 of 2)	957	CARHR219650.1	CARHR219650	AT4G13770
708	Chr7	17038279	17038847	+	1000	NA	promoter (CARHR230610.1)	-1225	CARHR230610.1	CARHR230610	AT4G23310
709	Chr4	20627227	20627708	+	1000	NA	exon (CARHR137390.1, exon 1 of 1)	761	CARHR137390.1	CARHR137390	NA
710	Chr7	23332336	23332817	+	1000	NA	exon (CARHR247760.1, exon 7 of 8)	5960	CARHR247760.1	CARHR247760	AT4G39010
711	Chr5	17806127	17806894	+	1000	NA	exon (CARHR163190.1, exon 2 of 2)	1060	CARHR163190.1	CARHR163190	NA
712	Chr7	22455308	22455905	+	1000	NA	exon (CARHR245460.1, exon 3 of 7)	698	CARHR245460.1	CARHR245460	AT4G37050
713	Chr7	1775016	1775493	+	1000	NA	Intergenic	-9562	CARHR214950.1	CARHR214950	AT5G37810
714	Chr7	3384007	3384507	+	1000	NA	promoter-TSS (CARHR216240.1)	-186	CARHR216240.1	CARHR216240	NA
715	Chr4	15741780	15742279	+	1000	NA	exon (CARHR126100.1, exon 5 of 7)	1555	CARHR126100.1	CARHR126100	AT2G32290
716	Chr7	9026981	9028003	+	1000	NA	exon (CARHR218640.1, exon 1 of 1)	146	CARHR218640.1	CARHR218640	AT4G13180
717	Chr4	18084963	18085460	+	1000	NA	Intergenic	-6197	CARHR131320.1	CARHR131320	AT2G36870
718	NSCAFA.577	20990	21870	+	1000	NA	exon (CARHR288910.1, exon 4 of 4)	2678	CARHR288910.2	CARHR288910	AT2G02080
719	Chr8	20064161	20064745	+	1000	NA	promoter-TSS (CARHR280190.1)	-505	CARHR280190.1	CARHR280190	AT5G67410
720	Chr6	5513379	5513861	+	1000	NA	Intergenic	4126	CARHR180960.1	CARHR180960	NA
721	Chr2	15814160	15814634	+	1000	NA	TTS (CARHR063360.1)	959	CARHR063370.1	CARHR063370	NA
722	Chr3	2617686	2618217	+	1000	NA	exon (CARHR082790.1, exon 2 of 3)	726	CARHR082790.1	CARHR082790	AT3G08490
723	Chr4	20285467	20285928	+	1000	NA	promoter (CARHR136580.2)	-2140	CARHR136580.2	CARHR136580	AT2G41460
724	Chr6	16619859	16620323	+	1000	NA	promoter-TSS (CARHR191360.1)	302	CARHR191370.1	CARHR191370	AT5G22180
725	Chr8	19309315	19309809	+	1000	NA	promoter-TSS (CARHR278100.1)	-346	CARHR278100.2	CARHR278100	AT5G64190
726	Chr5	20521377	20521849	+	1000	NA	intron (CARHR170590.1, intron 1 of 1)	181	CARHR170590.1	CARHR170590	AT3G60270
727	Chr8	16732934	16733455	+	1000	NA	exon (CARHR271060.1, exon 1 of 2)	524	CARHR271060.1	CARHR271060	AT5G57260
728	Chr6	1085879	1086343	+	1000	NA	promoter (CARHR175840.1)	-2853	CARHR175840.1	CARHR175840	NA
729	Chr7	15739447	15740068	+	1000	NA	TTS (CARHR227350.1)	1299	CARHR227340.1	CARHR227340	AT4G20800
730	Chr5	16409652	16410143	+	1000	NA	exon (CARHR159770.1, exon 1 of 1)	444	CARHR159770.1	CARHR159770	AT3G50300
731	Chr1	9096180	9096676	+	1000	NA	exon (CARHR025230.1, exon 10 of 12)	2295	CARHR025220.1	CARHR025220	AT1G26740
732	Chr2	16723696	16724177	+	1000	NA	exon (CARHR065440.1, exon 12 of 12)	3132	CARHR065440.1	CARHR065440	AT1G72500
733	Chr2	17706970	17707618	+	1000	NA	exon (CARHR068140.1, exon 1 of 2)	1144	CARHR068140.1	CARHR068140	AT1G74830
734	Chr8	17696172	17696749	+	1000	NA	promoter-TSS (CARHR273680.1)	-363	CARHR273680.1	CARHR273680	AT5G60060
735	Chr5	19114206	19114825	+	1000	NA	promoter-TSS (CARHR166820.1)	-198	CARHR166820.1	CARHR166820	NA
736	Chr8	1538049	1538814	+	1000	NA	Intergenic	-4817	CARHR251770.2	CARHR251770	AT4G03340
737	Chr7	15829606	15830092	+	1000	NA	Intergenic	-3065	CARHR227560.1	CARHR227560	NA
738	Chr2	18744456	18745255	+	1000	NA	exon (CARHR070860.1, exon 2 of 7)	378	CARHR070860.1	CARHR070860	AT1G77380
739	NSCAFA.304	113777	115436	+	1000	NA	exon (CARHR286700.1, exon 1 of 1)	682	CARHR286700.1	CARHR286700	AT3G28580
740	Chr4	20997686	20998215	+	1000	NA	intron (CARHR138300.1, intron 2 of 6)	505	CARHR138300.1	CARHR138300	AT2G43230
741	Chr6	7506327	7506799	+	1000	NA	Intergenic	-5364	CARHR182080.1	CARHR182080	NA
742	Chr8	12047252	12047885	+	1000	NA	Intergenic	-13723	CARHR262450.1	CARHR262450	AT5G39785
743	Chr1	8507348	8507838	+	1000	NA	promoter (CARHR023940.1)	-1041	CARHR023940.1	CARHR023940	NA
744	Chr3	13430615	13431095	+	1000	NA	Intergenic	36266	CARHR104120.1	CARHR104120	NA
745	Chr2	2590110	2590611	+	1000	NA	TTS (CARHR051330.1)	536	CARHR051320.1	CARHR051320	AT1G61290
746	Chr1	24772820	24773271	+	1000	NA	TTS (CARHR043020.1)	1783	CARHR043020.1	CARHR043020	NA
747	NSCAFA.304	179025	179494	+	1000	NA	promoter-TSS (CARHR286750.1)	-20	CARHR286750.1	CARHR286750	NA
748	Chr8	20601664	20602158	+	1000	NA	TTS (CARHR281680.1)	1167	CARHR281670.1	CARHR281670	AT5G66080
749	Chr6	16697724	16698205	+	1000	NA	promoter-TSS (CARHR191520.2)	-568	CARHR191520.2	CARHR191520	AT5G22010
750	Chr8	18576345	18576815	+	1000	NA	intron (CARHR276020.1, intron 1 of 11)	178	CARHR276020.1	CARHR276020	AT5G62240
751	Chr2	6981041	6981527	+	1000	NA	Intergenic	-26562	CARHR055610.1	CARHR055610	AT1G54520
752	Chr3	2457579	2458077	+	1000	NA	intron (CARHR082320.1, intron 2 of 3)	466	CARHR082320.1	CARHR082320	AT3G07620
753	Chr1	25849779	25850260	+	1000	NA	exon (CARHR045310.1, exon 2 of 2)	4157	CARHR045310.1	CARHR045310	AT1G55610
754	Chr3	11970839	11971324	+	1000	NA	promoter (CARHR103020.1)	-2791	CARHR103020.1	CARHR103020	NA
755	Chr7	11023201	11023709	+	1000	NA	intron (CARHR219550.1, intron 1 of 1)	942	CARHR219550.1	CARHR219550	NA
756	Chr5	1902868	1903590	+	1000	NA	exon (CARHR147330.1, exon 2 of 3)	428	CARHR147330.1	CARHR147330	AT3G26330
757	Chr1	11390296	11391285	+	1000	NA	Intergenic	-4214	CARHR030180.1	CARHR030180	AT1G30720
758	Chr6	9581864	9582471	+	1000	NA	Intergenic	-24009	CARHR183480.1	CARHR183480	AT3G52010
759	Chr3	3507850	3508329	+	1000	NA	promoter-TSS (CARHR085640.1)	-378	CARHR085640.1	CARHR085640	NA
760	Chr2	13919625	13920110	+	1000	NA	Intergenic	-7284	CARHR059880.1	CARHR059880	AT1G67340
761	Chr7	16152807	16153299	+	1000	NA	promoter-TSS (CARHR228310.1)	172	CARHR228300.1	CARHR228300	NA
762	Chr5	16806831	16807266	+	1000	NA	TTS (CARHR160630.1)	3456	CARHR160630.1	CARHR160630	AT3G51050
763	Chr5	18911050	18911847	+	1000	NA	intron (CARHR166130.3, intron 2 of 4)	1439	CARHR166130.3	CARHR166130	AT3G56060
764	Chr3	5576397	5576864	+	1000	NA	promoter (CARHR091540.1)	-1844	CARHR091540.1	CARHR091540	AT3G16330
765	Chr1	25507640	25508106	+	1000	NA	promoter (CARHR044620.1)	-1379	CARHR044620.1	CARHR044620	AT1G54250
766	Chr3	7976428	7976906	+	1000	NA	exon (CARHR097730.1, exon 1 of 1)	752	CARHR097730.1	CARHR097730	AT3G21780
767	Chr5	13866686	13867342	+	1000	NA	promoter-TSS (CARHR154880.1)	-41	CARHR154880.2	CARHR154880	AT3G46780
768	Chr6	13384217	13384690	+	1000	NA	exon (CARHR185120.1, exon 4 of 4)	2208	CARHR185120.1	CARHR185120	AT5G28470
769	Chr6	20081919	20082942	+	1000	NA	exon (CARHR200540.1, exon 2 of 2)	1574	CARHR200540.1	CARHR200540	AT5G12900
770	Chr7	19604222	19604711	+	1000	NA	exon (CARHR237840.1, exon 3 of 3)	2743	CARHR237840.1	CARHR237840	AT4G29920
771	Chr1	20134647	20135130	+	1000	NA	intron (CARHR035950.1, intron 1 of 3)	218	CARHR035950.1	CARHR035950	AT1G44575
772	Chr4	14467608	14468060	+	1000	NA	exon (CARHR123370.1, exon 9 of 9)	1925	CARHR123370.2	CARHR123370	AT2G30070
773	Chr3	10571723	10572203	+	1000	NA	Intergenic	-3073	CARHR101820.1	CARHR101820	NA
774	Chr6	159128	159699	+	1000	NA	TTS (CARHR174000.1)	1296	CARHR174000.2	CARHR174000	AT5G47380
775	Chr4	20271524	20272545	+	1000	NA	TTS (CARHR136530.1)	218	CARHR136530.1	CARHR136530	AT2G41415
776	Chr8	128585	129400	+	1000	NA	exon (CARHR248380.1, exon 5 of 7)	1572	CARHR248380.1	CARHR248380	NA
777	Chr3	7073654	7074150	+	1000	NA	exon (CARHR095490.1, exon 13 of 24)	4036	CARHR095490.1	CARHR095490	AT3G19960
778	Chr4	16217007	16217483	+	1000	NA	exon (CARHR127240.1, exon 1 of 3)	361	CARHR127240.1	CARHR127240	AT2G33230
779	Chr3	6166491	6166983	+	1000	NA	exon (CARHR093190.1, exon 2 of 2)	1882	CARHR093190.1	CARHR093190	AT3G17840
780	Chr8	19246330	19246808	+	1000	NA	promoter-TSS (CARHR277920.1)	-828	CARHR277920.1	CARHR277920	AT5G64000
781	Chr6	16722560	16723075	+	1000	NA	exon (CARHR191550.1, exon 1 of 2)	694	CARHR191550.1	CARHR191550	AT5G21280
782	Chr3	10869321	10869807	+	1000	NA	exon (CARHR102090.1, exon 1 of 1)	477	CARHR102090.1	CARHR102090	AT2G04220
783	Chr8	435075	435561	+	1000	NA	intron (CARHR249210.1, intron 2 of 2)	739	CARHR249210.1	CARHR249210	AT4G01080
784	Chr1	1246745	1247204	+	1000	NA	intron (CARHR003800.1, intron 1 of 2)	101	CARHR003800.1	CARHR003800	AT1G04450
785	Chr7	22156685	22157149	+	1000	NA	exon (CARHR244650.1, exon 3 of 9)	607	CARHR244650.1	CARHR244650	AT4G36250
786	Chr3	829974	830470	+	1000	NA	exon (CARHR077520.1, exon 3 of 3)	495	CARHR077520.1	CARHR077520	AT3G03510
787	Chr3	1111794	1112244	+	1000	NA	promoter-TSS (CARHR078360.1)	-237	CARHR078360.1	CARHR078360	NA
788	Chr7	15335851	15336314	+	1000	NA	exon (CARHR226310.1, exon 2 of 4)	1192	CARHR226310.1	CARHR226310	NA
789	Chr1	6046417	6046911	+	1000	NA	exon (CARHR017400.1, exon 1 of 1)	145	CARHR017400.1	CARHR017400	AT1G16905
790	Chr2	15389689	15390192	+	1000	NA	exon (CARHR062530.1, exon 6 of 6)	1428	CARHR062530.2	CARHR062530	AT1G69580
791	Chr8	20396710	20397171	+	1000	NA	exon (CARHR281030.1, exon 1 of 1)	406	CARHR281030.1	CARHR281030	AT5G66690
792	NSCAFA.295	142588	143113	+	1000	NA	intron (CARHR286410.1, intron 5 of 5)	2196	CARHR286410.1	CARHR286410	AT2G14690
793	Chr2	16260880	16261367	+	1000	NA	exon (CARHR064380.1, exon 2 of 2)	1090	CARHR064380.1	CARHR064380	AT1G71090
794	Chr1	1832423	1833025	+	1000	NA	exon (CARHR005420.1, exon 13 of 14)	2415	CARHR005420.1	CARHR005420	AT1G05880
795	Chr4	13251171	13251598	+	1000	NA	intron (CARHR121490.1, intron 1 of 4)	430	CARHR121490.1	CARHR121490	AT2G28490
796	Chr8	11234742	11235238	+	1000	NA	TTS (CARHR261110.3)	1200	CARHR261120.1	CARHR261120	NA
797	Chr3	9678022	9678551	+	1000	NA	intron (CARHR100550.2, intron 7 of 10)	2096	CARHR100550.2	CARHR100550	AT3G24460
798	Chr8	15203588	15204452	+	1000	NA	exon (CARHR267220.1, exon 1 of 1)	455	CARHR267220.1	CARHR267220	AT5G54060
799	Chr2	17769105	17769584	+	1000	NA	TTS (CARHR068360.1)	285	CARHR068360.1	CARHR068360	NA
800	Chr3	6604982	6605760	+	1000	NA	TTS (CARHR094350.2)	3249	CARHR094340.2	CARHR094340	AT3G18900
801	Chr8	1228997	1229453	+	1000	NA	exon (CARHR250970.1, exon 3 of 3)	1756	CARHR250970.1	CARHR250970	AT4G02670
802	Chr8	16118002	16118507	+	1000	NA	promoter (CARHR269540.1)	-2367	CARHR269540.1	CARHR269540	NA
803	Chr5	19791363	19791864	+	1000	NA	promoter-TSS (CARHR168700.1)	-373	CARHR168700.1	CARHR168700	NA
804	Chr8	3196156	3196625	+	1000	NA	promoter-TSS (CARHR255070.1)	-754	CARHR255070.1	CARHR255070	AT4G11470
805	Chr4	18707593	18708054	+	1000	NA	promoter (CARHR132700.1)	-2710	CARHR132700.1	CARHR132700	NA
806	Chr1	5195927	5196412	+	1000	NA	intron (CARHR014860.1, intron 1 of 1)	250	CARHR014860.1	CARHR014860	AT1G14420
807	Chr5	7320832	7321547	+	1000	NA	promoter-TSS (CARHR152280.1)	528	CARHR152270.1	CARHR152270	NA
808	Chr2	2275815	2276301	+	1000	NA	promoter-TSS (CARHR050710.1)	-186	CARHR050710.1	CARHR050710	NA
809	Chr7	22465144	22465632	+	1000	NA	promoter-TSS (CARHR245490.1)	-385	CARHR245490.1	CARHR245490	AT4G37020
810	Chr7	20313705	20314187	+	1000	NA	promoter-TSS (CARHR239550.1)	-878	CARHR239550.1	CARHR239550	AT4G31670
811	Chr3	3345734	3346252	+	1000	NA	TTS (CARHR085140.1)	219	CARHR085130.1	CARHR085130	AT3G10580
812	Chr7	15776542	15777483	+	1000	NA	exon (CARHR227410.1, exon 1 of 1)	546	CARHR227410.1	CARHR227410	NA
813	Chr7	14198900	14200033	+	1000	NA	promoter (CARHR223890.1)	-1358	CARHR223890.1	CARHR223890	AT4G17260
814	Chr2	17305736	17306208	+	1000	NA	exon (CARHR066960.1, exon 7 of 19)	1360	CARHR066960.1	CARHR066960	AT1G73860
815	Chr4	15328388	15328872	+	1000	NA	promoter-TSS (CARHR125120.1)	-120	CARHR125120.1	CARHR125120	AT2G31480
816	Chr2	461822	462328	+	1000	NA	promoter (CARHR046960.1)	-1124	CARHR046960.1	CARHR046960	NA
817	Chr4	18131179	18131903	+	1000	NA	exon (CARHR131390.1, exon 9 of 9)	3689	CARHR131390.1	CARHR131390	AT2G36910
818	NSCAFA.214I	88860	89387	+	1000	NA	intron (CARHR285440.1, intron 5 of 5)	1123	CARHR285440.1	CARHR285440	NA
819	Chr5	20994682	20995179	+	1000	NA	exon (CARHR171990.1, exon 2 of 5)	1750	CARHR171990.1	CARHR171990	AT3G61680
820	Chr5	19067615	19068111	+	1000	NA	TTS (CARHR166650.1)	684	CARHR166660.1	CARHR166660	NA
821	Chr1	7924618	7925110	+	1000	NA	intron (CARHR022500.1, intron 1 of 11)	360	CARHR022500.1	CARHR022500	AT1G22150
822	Chr8	17463747	17464232	+	1000	NA	exon (CARHR273070.1, exon 2 of 2)	942	CARHR273070.1	CARHR273070	NA
823	Chr4	13490260	13490748	+	1000	NA	exon (CARHR121740.1, exon 1 of 1)	811	CARHR121740.1	CARHR121740	AT2G28630
824	Chr4	13389134	13389612	+	1000	NA	promoter (CARHR121580.1)	-1963	CARHR121580.1	CARHR121580	NA
825	Chr3	23102072	23102563	+	1000	NA	Intergenic	5597	CARHR110860.1	CARHR110860	AT2G20330
826	Chr4	20149397	20149872	+	1000	NA	promoter-TSS (CARHR136240.1)	-103	CARHR136240.1	CARHR136240	AT2G41150
827	Chr3	22136326	22136829	+	1000	NA	Intergenic	4668	CARHR109430.1	CARHR109430	AT2G18860
828	Chr2	17508305	17508985	+	1000	NA	promoter-TSS (CARHR067560.1)	-687	CARHR067560.1	CARHR067560	NA
829	Chr4	18369436	18369927	+	1000	NA	TTS (CARHR131940.1)	2275	CARHR131940.1	CARHR131940	AT2G37640
830	Chr4	18185354	18185864	+	1000	NA	exon (CARHR131490.1, exon 3 of 14)	759	CARHR131490.1	CARHR131490	AT2G37010
831	Chr1	1980859	1981769	+	1000	NA	TTS (CARHR005900.1)	357	CARHR005900.1	CARHR005900	AT1G06340
832	Chr4	21856963	21857873	+	1000	NA	promoter (CARHR140760.1)	-1487	CARHR140760.1	CARHR140760	AT2G45570
833	Chr1	1073775	1074432	+	1000	NA	promoter-TSS (CARHR003340.1)	100	CARHR003340.1	CARHR003340	AT1G03990
834	Chr8	11859894	11860468	+	1000	NA	Intergenic	2738	CARHR262090.1	CARHR262090	AT5G40010
835	Chr5	21352912	21353393	+	1000	NA	exon (CARHR172970.1, exon 1 of 11)	1514	CARHR172970.1	CARHR172970	AT3G62700
836	Chr7	17026412	17026915	+	1000	NA	promoter-TSS (CARHR230550.1)	-526	CARHR230550.1	CARHR230550	NA
837	Chr5	14307729	14308212	+	1000	NA	intron (CARHR155650.2, intron 1 of 8)	2314	CARHR155650.2	CARHR155650	AT3G47000
838	Chr6	19515101	19515888	+	1000	NA	exon (CARHR199030.1, exon 2 of 2)	735	CARHR199030.1	CARHR199030	AT5G14300
839	Chr4	16391687	16392172	+	1000	NA	intron (CARHR127670.1, intron 8 of 14)	1457	CARHR127670.1	CARHR127670	AT2G33670
840	Chr6	18282250	18282717	+	1000	NA	TTS (CARHR195610.2)	396	CARHR195600.3	CARHR195600	AT5G17580
841	Chr8	12384236	12385173	+	1000	NA	exon (CARHR262850.1, exon 1 of 1)	209	CARHR262850.1	CARHR262850	NA
842	Chr8	15681639	15682295	+	1000	NA	exon (CARHR268350.1, exon 2 of 4)	420	CARHR268350.1	CARHR268350	AT5G55020
843	Chr7	11877920	11878953	+	1000	NA	exon (CARHR220380.1, exon 2 of 2)	1086	CARHR220380.1	CARHR220380	NA
844	Chr8	989080	989599	+	1000	NA	promoter (CARHR250370.1)	-2649	CARHR250370.1	CARHR250370	AT4G04510
845	Chr6	15126636	15127119	+	1000	NA	exon (CARHR188140.1, exon 5 of 7)	1321	CARHR188140.1	CARHR188140	AT5G25320
846	Chr3	4850515	4851015	+	1000	NA	exon (CARHR089430.1, exon 4 of 5)	1207	CARHR089430.1	CARHR089430	AT3G14360
847	Chr6	3192466	3192959	+	1000	NA	exon (CARHR178610.1, exon 1 of 1)	455	CARHR178610.1	CARHR178610	NA
848	Chr7	17724393	17724907	+	1000	NA	intron (CARHR232290.1, intron 8 of 11)	1573	CARHR232290.1	CARHR232290	AT4G24890
849	Chr4	17360435	17360862	+	1000	NA	TTS (CARHR130180.1)	671	CARHR130180.1	CARHR130180	NA
850	Chr4	15352081	15352575	+	1000	NA	TTS (CARHR125170.1)	1037	CARHR125180.1	CARHR125180	AT2G31540
851	Chr8	17858080	17859654	+	1000	NA	TTS (CARHR274180.1)	788	CARHR274170.1	CARHR274170	AT5G60510
852	Chr1	3782710	3783221	+	1000	NA	intron (CARHR010860.1, intron 5 of 12)	1707	CARHR010860.1	CARHR010860	AT1G10680
853	Chr5	14749570	14750172	+	1000	NA	promoter-TSS (CARHR156460.1)	44	CARHR156460.1	CARHR156460	AT3G47780
854	Chr3	8843738	8844377	+	1000	NA	intron (CARHR099420.5, intron 5 of 19)	1989	CARHR099420.5	CARHR099420	NA
855	Chr1	10800494	10800908	+	1000	NA	intron (CARHR029110.1, intron 4 of 24)	718	CARHR029110.1	CARHR029110	AT1G29740
856	Chr5	18885781	18886690	+	1000	NA	exon (CARHR166060.1, exon 2 of 2)	1722	CARHR166060.1	CARHR166060	AT3G55980
857	Chr6	578120	578582	+	1000	NA	TTS (CARHR174840.1)	5367	CARHR174840.2	CARHR174840	AT5G46270
858	Chr8	13980910	13981474	+	1000	NA	promoter (CARHR265300.1)	-1658	CARHR265300.1	CARHR265300	AT5G52340
859	Chr3	4940938	4941466	+	1000	NA	exon (CARHR089650.1, exon 5 of 5)	2838	CARHR089650.1	CARHR089650	AT3G14710
860	Chr4	6167636	6168099	+	1000	NA	exon (CARHR116550.1, exon 1 of 1)	176	CARHR116550.1	CARHR116550	NA
861	Chr1	6573792	6574279	+	1000	NA	exon (CARHR018980.1, exon 1 of 2)	586	CARHR018980.1	CARHR018980	NA
862	Chr3	7197834	7198340	+	1000	NA	promoter-TSS (CARHR095820.1)	-766	CARHR095820.1	CARHR095820	NA
863	Chr3	1668534	1669268	+	1000	NA	promoter (CARHR080050.1)	-1025	CARHR080050.1	CARHR080050	NA
864	Chr8	18574151	18574979	+	1000	NA	TTS (CARHR276010.1)	2193	CARHR276020.1	CARHR276020	AT5G62240
865	Chr6	1267418	1267927	+	1000	NA	intron (CARHR176130.1, intron 10 of 11)	2521	CARHR176130.1	CARHR176130	AT5G45840
866	Chr2	2476982	2477465	+	1000	NA	exon (CARHR051090.1, exon 4 of 9)	1681	CARHR051090.1	CARHR051090	NA
867	Chr7	21030095	21030574	+	1000	NA	exon (CARHR241380.1, exon 3 of 4)	2038	CARHR241380.1	CARHR241380	AT4G33330
868	Chr8	16436462	16436944	+	1000	NA	exon (CARHR270500.1, exon 10 of 10)	907	CARHR270510.1	CARHR270510	AT5G56760
869	Chr6	2264536	2265087	+	1000	NA	exon (CARHR177450.1, exon 1 of 1)	1233	CARHR177450.1	CARHR177450	AT5G45120
870	Chr8	3192891	3193376	+	1000	NA	promoter (CARHR255060.1)	-1852	CARHR255060.1	CARHR255060	NA
871	Chr6	1058381	1058848	+	1000	NA	promoter-TSS (CARHR175770.1)	-594	CARHR175770.1	CARHR175770	NA
872	Chr7	891775	892252	+	1000	NA	promoter (CARHR213730.1)	-1196	CARHR213730.1	CARHR213730	NA
873	Chr7	13782347	13782793	+	1000	NA	TTS (CARHR222920.1)	534	CARHR222920.1	CARHR222920	AT4G16515
874	Chr1	2057876	2058364	+	1000	NA	TTS (CARHR006130.1)	1525	CARHR006140.1	CARHR006140	AT1G06520
875	Chr4	14187630	14188109	+	1000	NA	exon (CARHR122640.1, exon 2 of 5)	359	CARHR122640.1	CARHR122640	AT2G29360
876	Chr6	8151171	8151643	+	1000	NA	intron (CARHR182680.1, intron 21 of 21)	2774	CARHR182670.1	CARHR182670	NA
877	Chr2	18224923	18225887	+	1000	NA	intron (CARHR069670.2, intron 14 of 14)	2999	CARHR069670.1	CARHR069670	AT1G76130
878	Chr5	2108630	2109106	+	1000	NA	exon (CARHR147780.1, exon 1 of 1)	353	CARHR147780.1	CARHR147780	AT4G38870
879	Chr6	21250670	21251142	+	1000	NA	Intergenic	1715	CARHR203830.1	CARHR203830	NA
880	Chr3	7918682	7919150	+	1000	NA	promoter-TSS (CARHR097620.1)	-462	CARHR097620.1	CARHR097620	AT3G21680
881	Chr8	776659	777137	+	1000	NA	Intergenic	-4295	CARHR249960.2	CARHR249960	AT4G01720
882	Chr5	19647206	19647681	+	1000	NA	promoter (CARHR168260.1)	-1251	CARHR168260.1	CARHR168260	AT3G57950
883	Chr3	20937434	20937916	+	1000	NA	exon (CARHR107730.1, exon 3 of 5)	1279	CARHR107730.1	CARHR107730	AT2G17550
884	Chr5	19757475	19757965	+	1000	NA	TTS (CARHR168580.1)	1895	CARHR168580.1	CARHR168580	NA
885	Chr4	12962168	12962648	+	1000	NA	exon (CARHR121190.1, exon 1 of 1)	178	CARHR121190.1	CARHR121190	AT2G28270
886	Chr1	8419998	8420487	+	1000	NA	TTS (CARHR023700.1)	1762	CARHR023700.1	CARHR023700	AT1G23260
887	Chr5	15491330	15491829	+	1000	NA	promoter-TSS (CARHR157950.1)	-587	CARHR157950.1	CARHR157950	NA
888	Chr4	15916845	15917550	+	1000	NA	exon (CARHR126520.1, exon 1 of 2)	477	CARHR126520.1	CARHR126520	AT2G32660
889	Chr6	7689419	7689909	+	1000	NA	Intergenic	8323	CARHR182270.1	CARHR182270	NA
890	Chr7	16810908	16811512	+	1000	NA	exon (CARHR230050.1, exon 7 of 9)	2625	CARHR230050.2	CARHR230050	AT4G22990
891	Chr4	20178220	20178679	+	1000	NA	promoter (CARHR136310.2)	-1053	CARHR136310.2	CARHR136310	AT2G41220
892	Chr8	19022715	19023188	+	1000	NA	promoter-TSS (CARHR277260.1)	33	CARHR277260.1	CARHR277260	NA
893	Chr3	11850719	11851207	+	1000	NA	Intergenic	5326	CARHR102920.1	CARHR102920	AT2G04900
894	Chr6	4082234	4082971	+	1000	NA	TTS (CARHR179710.1)	936	CARHR179710.1	CARHR179710	AT5G43770
895	Chr4	17953382	17953833	+	1000	NA	exon (CARHR131260.1, exon 1 of 1)	317	CARHR131260.1	CARHR131260	NA
896	Chr2	19896956	19897472	+	1000	NA	Intergenic	-5887	CARHR073940.1	CARHR073940	AT1G80570
897	Chr7	20007372	20007834	+	1000	NA	TTS (CARHR238760.1)	1180	CARHR238760.1	CARHR238760	NA
898	Chr8	835827	836315	+	1000	NA	promoter-TSS (CARHR250070.1)	-46	CARHR250070.1	CARHR250070	AT4G01600
899	Chr1	12790780	12791289	+	1000	NA	intron (CARHR032160.1, intron 8 of 9)	3735	CARHR032160.1	CARHR032160	AT1G32780
900	Chr2	17123707	17124182	+	1000	NA	intron (CARHR066510.2, intron 5 of 7)	2669	CARHR066510.1	CARHR066510	AT1G73480
901	Chr4	10968815	10969244	+	1000	NA	Intergenic	-51045	CARHR119720.1	CARHR119720	AT2G27220
902	Chr6	1112306	1112746	+	1000	NA	exon (CARHR175880.1, exon 4 of 5)	4081	CARHR175880.1	CARHR175880	AT5G46050
903	Chr7	15289513	15289974	+	1000	NA	exon (CARHR226250.1, exon 1 of 1)	763	CARHR226250.1	CARHR226250	AT4G19460
904	Chr5	19112432	19112916	+	1000	NA	promoter-TSS (CARHR166810.1)	-302	CARHR166810.2	CARHR166810	AT3G56690
905	Chr5	11387405	11387897	+	1000	NA	Intergenic	-18358	CARHR153440.1	CARHR153440	AT3G43240
906	Chr8	4506071	4506550	+	1000	NA	TTS (CARHR256880.1)	407	CARHR256890.1	CARHR256890	AT5G51160
907	Chr3	2916610	2917116	+	1000	NA	exon (CARHR083790.1, exon 1 of 4)	1042	CARHR083790.1	CARHR083790	AT3G09400
908	Chr6	2133573	2134058	+	1000	NA	Intergenic	6366	CARHR177250.1	CARHR177250	NA
909	Chr8	887925	888489	+	1000	NA	promoter-TSS (CARHR250190.1)	437	CARHR250200.1	CARHR250200	AT4G01470
910	Chr6	18063272	18063740	+	1000	NA	Intergenic	1593	CARHR195000.1	CARHR195000	NA
911	Chr5	2570227	2570732	+	1000	NA	exon (CARHR148470.1, exon 1 of 2)	715	CARHR148470.1	CARHR148470	AT3G24780
912	Chr1	14328958	14329447	+	1000	NA	exon (CARHR033640.1, exon 2 of 4)	572	CARHR033640.1	CARHR033640	AT1G34140
913	Chr7	13302100	13302612	+	1000	NA	promoter-TSS (CARHR222020.1)	-693	CARHR222020.1	CARHR222020	AT4G15290
914	Chr6	22092889	22093354	+	1000	NA	exon (CARHR206320.1, exon 3 of 3)	1401	CARHR206320.5	CARHR206320	AT5G06850
915	Chr2	5639178	5639684	+	1000	NA	exon (CARHR054940.1, exon 1 of 2)	291	CARHR054940.1	CARHR054940	NA
916	NSCAFA.124I	183470	183922	+	1000	NA	Intergenic	4385	CARHR283940.1	CARHR283940	AT1G58470
917	NSCAFA.542	1200	1674	+	1000	NA	TTS (CARHR288780.1)	1340	CARHR288780.1	CARHR288780	NA
918	Chr7	22590662	22591155	+	1000	NA	exon (CARHR245770.1, exon 3 of 3)	1612	CARHR245770.1	CARHR245770	AT4G37390
919	Chr8	11410311	11410946	+	1000	NA	exon (CARHR261390.1, exon 1 of 1)	237	CARHR261390.1	CARHR261390	AT5G40590
920	Chr3	3969869	3970366	+	1000	NA	exon (CARHR087040.1, exon 6 of 8)	1674	CARHR087040.1	CARHR087040	AT3G12540
921	NSCAFA.214I	99725	100297	+	1000	NA	intron (CARHR285480.1, intron 5 of 9)	1509	CARHR285480.1	CARHR285480	AT5G59120
922	Chr3	294994	295739	+	1000	NA	promoter-TSS (CARHR075850.1)	-527	CARHR075850.1	CARHR075850	AT3G01190
923	Chr3	5536352	5537125	+	1000	NA	promoter-TSS (CARHR091390.1)	-367	CARHR091390.1	CARHR091390	AT3G16200
924	Chr7	14372822	14373332	+	1000	NA	intron (CARHR224380.1, intron 3 of 3)	1089	CARHR224380.1	CARHR224380	AT4G17660
925	Chr1	9214327	9215229	+	1000	NA	exon (CARHR025550.1, exon 1 of 1)	385	CARHR025550.1	CARHR025550	AT1G26390
926	Chr6	2164727	2165187	+	1000	NA	Intergenic	-5128	CARHR177300.1	CARHR177300	NA
927	Chr7	21364766	21365228	+	1000	NA	exon (CARHR242390.1, exon 1 of 1)	907	CARHR242390.1	CARHR242390	AT4G34380
928	Chr3	23319749	23320214	+	1000	NA	promoter-TSS (CARHR111470.1)	18	CARHR111470.1	CARHR111470	AT2G20800
929	Chr5	3472684	3473168	+	1000	NA	intron (CARHR149620.2, intron 2 of 2)	2011	CARHR149620.2	CARHR149620	AT3G27960
930	Chr5	19325028	19325554	+	1000	NA	promoter-TSS (CARHR167460.1)	-9	CARHR167460.1	CARHR167460	NA
931	Chr1	5501431	5502288	+	1000	NA	exon (CARHR015730.1, exon 4 of 9)	2604	CARHR015730.1	CARHR015730	AT1G15210
932	Chr8	1390997	1391455	+	1000	NA	TTS (CARHR251370.1)	1461	CARHR251370.1	CARHR251370	NA
933	Chr7	15854395	15854870	+	1000	NA	promoter-TSS (CARHR227610.1)	-435	CARHR227610.1	CARHR227610	NA
934	Chr5	19124891	19125363	+	1000	NA	intron (CARHR166840.1, intron 1 of 6)	304	CARHR166840.1	CARHR166840	AT3G56700
935	Chr4	11800603	11801044	+	1000	NA	exon (CARHR120050.1, exon 1 of 1)	645	CARHR120050.1	CARHR120050	AT2G26530
936	Chr1	1805167	1805624	+	1000	NA	promoter-TSS (CARHR005350.1)	-362	CARHR005350.1	CARHR005350	AT1G05820
937	Chr6	18731343	18732107	+	1000	NA	promoter-TSS (CARHR196860.1)	-914	CARHR196860.1	CARHR196860	AT5G16400
938	NSCAFA.230	92002	92481	+	1000	NA	Intergenic	9949	CARHR286060.1	CARHR286060	NA
939	Chr8	2159217	2160552	+	1000	NA	promoter-TSS (CARHR253010.1)	345	CARHR253020.1	CARHR253020	AT4G04490
940	Chr5	15939982	15940494	+	1000	NA	promoter-TSS (CARHR158920.1)	-573	CARHR158920.1	CARHR158920	AT3G49845
941	Chr3	12328978	12329462	+	1000	NA	TTS (CARHR103320.1)	1890	CARHR103320.1	CARHR103320	NA
942	Chr5	20282384	20282859	+	1000	NA	exon (CARHR170060.1, exon 6 of 7)	1029	CARHR170060.4	CARHR170060	AT3G59690
943	Chr1	13074543	13075023	+	1000	NA	TTS (CARHR032490.1)	189	CARHR032500.1	CARHR032500	NA
944	Chr1	3937009	3937954	+	1000	NA	promoter (CARHR011260.1)	-2548	CARHR011260.1	CARHR011260	AT1G11070
945	Chr7	20301871	20302329	+	1000	NA	exon (CARHR239500.1, exon 2 of 5)	676	CARHR239500.1	CARHR239500	AT4G31630
946	Chr7	13498555	13499065	+	1000	NA	exon (CARHR222270.1, exon 1 of 1)	1070	CARHR222270.1	CARHR222270	NA
947	NSCAFA.185	244463	245558	+	1000	NA	exon (CARHR284640.1, exon 1 of 2)	1156	CARHR284640.1	CARHR284640	AT5G48940
948	Chr2	17581712	17582732	+	1000	NA	promoter (CARHR067760.1)	-1152	CARHR067760.1	CARHR067760	AT1G74480
949	Chr2	2354704	2355199	+	1000	NA	promoter (CARHR050860.1)	-1330	CARHR050860.1	CARHR050860	AT1G61550
950	Chr5	19957082	19957562	+	1000	NA	TTS (CARHR169180.1)	3767	CARHR169170.1	CARHR169170	AT3G58780
951	Chr3	7018440	7018888	+	1000	NA	exon (CARHR095370.1, exon 2 of 3)	698	CARHR095370.1	CARHR095370	AT3G19850
952	Chr8	1921269	1922375	+	1000	NA	intron (CARHR252540.1, intron 5 of 6)	1522	CARHR252550.1	CARHR252550	AT4G04972
953	Chr3	7268660	7269133	+	1000	NA	exon (CARHR096040.1, exon 6 of 6)	3255	CARHR096040.1	CARHR096040	NA
954	Chr1	170679	171748	+	1000	NA	promoter (CARHR000650.1)	-1810	CARHR000650.1	CARHR000650	AT1G01700
955	Chr5	783640	784121	+	1000	NA	promoter-TSS (CARHR145150.1)	-150	CARHR145150.1	CARHR145150	AT2G02720
956	Chr3	3287310	3287815	+	1000	NA	exon (CARHR084980.1, exon 2 of 2)	852	CARHR084980.1	CARHR084980	AT3G10470
957	Chr1	2770964	2771450	+	1000	NA	exon (CARHR007980.1, exon 2 of 5)	817	CARHR007980.1	CARHR007980	AT1G08150
958	Chr1	21072511	21072962	+	1000	NA	exon (CARHR036760.1, exon 3 of 7)	896	CARHR036760.1	CARHR036760	NA
959	Chr3	1180422	1180901	+	1000	NA	exon (CARHR078550.1, exon 1 of 3)	212	CARHR078550.1	CARHR078550	AT3G04370
960	Chr3	7216033	7216519	+	1000	NA	TTS (CARHR095890.1)	1472	CARHR095890.1	CARHR095890	NA
961	Chr8	2574070	2574551	+	1000	NA	Intergenic	7988	CARHR253840.1	CARHR253840	NA
962	Chr2	15745562	15746297	+	1000	NA	exon (CARHR063220.1, exon 2 of 2)	1879	CARHR063220.1	CARHR063220	AT1G70130
963	Chr5	9762899	9763346	+	1000	NA	exon (CARHR153080.1, exon 1 of 1)	298	CARHR153080.1	CARHR153080	AT3G29590
964	Chr4	10343180	10343667	+	1000	NA	TTS (CARHR119320.1)	493	CARHR119320.1	CARHR119320	NA
965	Chr2	18057812	18058266	+	1000	NA	promoter (CARHR069130.2)	-1010	CARHR069130.2	CARHR069130	AT1G75720
966	Chr6	23220768	23221382	+	1000	NA	exon (CARHR209450.1, exon 3 of 5)	800	CARHR209450.1	CARHR209450	AT5G03820
967	Chr2	1932429	1932891	+	1000	NA	Intergenic	-3896	CARHR050090.1	CARHR050090	NA
968	Chr2	19193514	19193978	+	1000	NA	Intergenic	2416	CARHR071910.1	CARHR071910	NA
969	Chr7	17433885	17434355	+	1000	NA	exon (CARHR231540.1, exon 1 of 5)	161	CARHR231540.1	CARHR231540	AT4G24140
970	Chr1	4726218	4726756	+	1000	NA	promoter-TSS (CARHR013510.1)	-145	CARHR013510.1	CARHR013510	NA
971	Chr3	7186786	7187399	+	1000	NA	promoter (CARHR095790.1)	-1020	CARHR095790.1	CARHR095790	AT3G20200
972	Chr5	382856	383347	+	1000	NA	Intergenic	-5832	CARHR144400.1	CARHR144400	NA
973	Chr1	9696970	9697416	+	1000	NA	promoter-TSS (CARHR026650.1)	-217	CARHR026650.1	CARHR026650	AT1G24480
974	Chr5	19322698	19323161	+	1000	NA	TTS (CARHR167440.1)	173	CARHR167450.1	CARHR167450	AT3G57240
975	Chr3	6116789	6117737	+	1000	NA	TTS (CARHR093060.1)	1615	CARHR093060.1	CARHR093060	AT3G17730
976	Chr4	17806936	17807652	+	1000	NA	exon (CARHR131200.1, exon 2 of 2)	581	CARHR131200.1	CARHR131200	NA
977	Chr6	22892943	22893423	+	1000	NA	promoter-TSS (CARHR208600.1)	-325	CARHR208600.1	CARHR208600	NA
978	Chr5	18813544	18814024	+	1000	NA	intron (CARHR165910.1, intron 3 of 7)	625	CARHR165910.1	CARHR165910	AT3G55800
979	Chr3	5347370	5347819	+	1000	NA	promoter-TSS (CARHR090820.1)	-112	CARHR090820.1	CARHR090820	AT3G15720
980	Chr2	14339585	14340061	+	1000	NA	promoter-TSS (CARHR060500.1)	-309	CARHR060500.1	CARHR060500	AT1G67856
981	Chr1	10034858	10035295	+	1000	NA	intron (CARHR027460.1, intron 4 of 8)	995	CARHR027460.1	CARHR027460	AT1G28010
982	Chr4	13482991	13483471	+	1000	NA	TTS (CARHR121720.1)	1326	CARHR121720.1	CARHR121720	NA
983	Chr2	19071298	19071806	+	1000	NA	exon (CARHR071580.1, exon 4 of 5)	1743	CARHR071580.1	CARHR071580	AT1G78120
984	Chr4	14192490	14192998	+	1000	NA	exon (CARHR122660.1, exon 2 of 5)	374	CARHR122660.1	CARHR122660	AT2G29370
985	Chr1	12233225	12233912	+	1000	NA	intron (CARHR031550.1, intron 1 of 2)	347	CARHR031550.1	CARHR031550	AT1G32180
986	Chr2	16551047	16551624	+	1000	NA	exon (CARHR065040.1, exon 4 of 4)	3839	CARHR065050.1	CARHR065050	AT1G72190
987	NSCAFA.580	22775	23254	+	1000	NA	TTS (CARHR288930.1)	1383	CARHR288940.1	CARHR288940	NA
988	Chr3	963273	963736	+	1000	NA	promoter-TSS (CARHR077870.1)	-448	CARHR077870.1	CARHR077870	AT3G03800
989	Chr6	23861782	23862593	+	1000	NA	exon (CARHR211180.1, exon 7 of 11)	1797	CARHR211180.1	CARHR211180	AT5G02180
990	NSCAFA.214I	113651	114121	+	1000	NA	promoter (CARHR285540.1)	-1327	CARHR285540.1	CARHR285540	NA
991	Chr7	16004942	16005416	+	1000	NA	exon (CARHR227980.1, exon 4 of 7)	3188	CARHR227980.1	CARHR227980	AT4G21380
992	Chr6	20882603	20883085	+	1000	NA	exon (CARHR202790.1, exon 2 of 2)	2162	CARHR202790.1	CARHR202790	AT5G10500
993	Chr7	19241748	19242607	+	1000	NA	Intergenic	1763	CARHR236760.1	CARHR236760	AT4G29033
994	Chr7	21126739	21127470	+	1000	NA	TTS (CARHR241700.1)	355	CARHR241690.1	CARHR241690	AT4G33600
995	Chr1	24880452	24881101	+	1000	NA	exon (CARHR043310.1, exon 6 of 6)	2380	CARHR043320.1	CARHR043320	AT1G53100
996	Chr3	2898201	2898680	+	1000	NA	promoter-TSS (CARHR083710.1)	427	CARHR083700.1	CARHR083700	AT3G09330
997	Chr6	18024493	18024925	+	1000	NA	exon (CARHR194900.1, exon 1 of 1)	449	CARHR194900.1	CARHR194900	AT5G18160
998	Chr8	3295480	3296051	+	1000	NA	exon (CARHR255220.1, exon 1 of 3)	523	CARHR255220.1	CARHR255220	AT4G11350
999	Chr7	18655428	18655920	+	1000	NA	TTS (CARHR235130.1)	1280	CARHR235120.1	CARHR235120	AT4G27440
1000	Chr1	13428033	13428517	+	1000	NA	promoter (CARHR032960.1)	-1422	CARHR032960.1	CARHR032960	AT1G33520
1001	Chr8	17931678	17932160	+	1000	NA	intron (CARHR274380.1, intron 1 of 2)	1165	CARHR274380.1	CARHR274380	AT5G60700
1002	Chr6	13775766	13776753	+	1000	NA	Intergenic	1523	CARHR185570.1	CARHR185570	AT5G49600
1003	Chr5	17674045	17674489	+	1000	NA	Intergenic	-3587	CARHR162870.1	CARHR162870	AT3G52970
1004	Chr8	14102427	14102871	+	1000	NA	promoter-TSS (CARHR265500.1)	17	CARHR265500.1	CARHR265500	NA
1005	Chr4	21936133	21936896	+	1000	NA	promoter (CARHR141010.2)	-1962	CARHR141010.2	CARHR141010	NA
1006	Chr8	6302406	6303238	+	1000	NA	TTS (CARHR258230.1)	584	CARHR258230.1	CARHR258230	AT3G61940
1007	Chr8	14240263	14240756	+	1000	NA	promoter-TSS (CARHR265730.1)	-404	CARHR265730.1	CARHR265730	AT5G52780
1008	Chr3	3515579	3516032	+	1000	NA	promoter (CARHR085670.1)	-1312	CARHR085670.1	CARHR085670	AT3G11090
1009	Chr6	21371795	21372270	+	1000	NA	exon (CARHR204280.1, exon 1 of 2)	267	CARHR204280.1	CARHR204280	NA
1010	Chr6	20337348	20337786	+	1000	NA	TTS (CARHR201200.1)	1552	CARHR201200.1	CARHR201200	NA
1011	Chr6	1742714	1743218	+	1000	NA	exon (CARHR176790.1, exon 3 of 9)	3861	CARHR176790.1	CARHR176790	NA
1012	Chr1	512557	513058	+	1000	NA	TTS (CARHR001580.1)	177	CARHR001570.1	CARHR001570	AT2G41610
1013	Chr4	13804286	13805184	+	1000	NA	Intergenic	4297	CARHR122060.1	CARHR122060	AT2G28890
1014	Chr4	14385390	14385872	+	1000	NA	intron (CARHR123230.1, intron 6 of 6)	2162	CARHR123230.1	CARHR123230	AT2G29990
1015	Chr8	15105837	15106325	+	1000	NA	exon (CARHR267010.1, exon 2 of 2)	3418	CARHR267010.1	CARHR267010	AT5G53890
1016	Chr2	14519026	14519513	+	1000	NA	intron (CARHR060940.1, intron 1 of 4)	309	CARHR060940.1	CARHR060940	NA
1017	Chr5	19938164	19938617	+	1000	NA	TTS (CARHR169140.1)	277	CARHR169130.1	CARHR169130	NA
1018	Chr2	16270870	16271342	+	1000	NA	TTS (CARHR064400.1)	412	CARHR064410.1	CARHR064410	AT1G71120
1019	Chr3	269150	269831	+	1000	NA	promoter-TSS (CARHR075740.2)	-992	CARHR075740.2	CARHR075740	AT3G01290
1020	Chr1	21099060	21099557	+	1000	NA	TTS (CARHR036840.1)	934	CARHR036840.1	CARHR036840	AT5G60110
1021	Chr4	16859878	16860726	+	1000	NA	promoter (CARHR128860.1)	-2830	CARHR128860.1	CARHR128860	AT2G34700
1022	Chr2	17486529	17487001	+	1000	NA	TTS (CARHR067470.1)	538	CARHR067480.1	CARHR067480	AT1G74220
1023	Chr3	4129106	4129644	+	1000	NA	promoter-TSS (CARHR087490.1)	250	CARHR087480.1	CARHR087480	AT3G12955
1024	Chr8	20454530	20455198	+	1000	NA	exon (CARHR281170.1, exon 3 of 3)	1054	CARHR281170.1	CARHR281170	AT5G66570
1025	Chr7	16650609	16651073	+	1000	NA	promoter-TSS (CARHR229650.1)	23	CARHR229650.1	CARHR229650	AT4G22730
1026	Chr1	26014193	26014965	+	1000	NA	exon (CARHR045650.1, exon 2 of 6)	296	CARHR045650.1	CARHR045650	AT1G55940
1027	Chr6	3187501	3187965	+	1000	NA	promoter (CARHR178600.2)	-2487	CARHR178600.2	CARHR178600	AT5G44480
1028	Chr7	1141096	1141563	+	1000	NA	exon (CARHR214170.1, exon 1 of 3)	130	CARHR214170.1	CARHR214170	AT5G38430
1029	Chr2	8704601	8705073	+	1000	NA	promoter (CARHR056350.1)	-1491	CARHR056350.1	CARHR056350	NA
1030	Chr8	19943569	19944033	+	1000	NA	exon (CARHR279800.1, exon 3 of 3)	1224	CARHR279800.1	CARHR279800	AT5G65800
1031	Chr4	16560747	16561258	+	1000	NA	intron (CARHR128100.1, intron 5 of 6)	1475	CARHR128100.1	CARHR128100	AT2G34020
1032	Chr1	8233583	8234155	+	1000	NA	promoter-TSS (CARHR023230.1)	-12	CARHR023230.1	CARHR023230	AT1G22880
1033	Chr4	19301935	19302421	+	1000	NA	exon (CARHR134150.1, exon 1 of 1)	789	CARHR134150.1	CARHR134150	AT2G39360
1034	Chr1	4947486	4947974	+	1000	NA	exon (CARHR014110.1, exon 2 of 2)	1157	CARHR014110.1	CARHR014110	AT1G13710
1035	Chr4	22283509	22284019	+	1000	NA	exon (CARHR141970.1, exon 1 of 1)	344	CARHR141970.1	CARHR141970	AT2G46630
1036	Chr4	14134138	14134634	+	1000	NA	exon (CARHR122480.1, exon 1 of 1)	1145	CARHR122480.1	CARHR122480	NA
1037	Chr3	20236420	20236936	+	1000	NA	exon (CARHR106920.1, exon 1 of 1)	1738	CARHR106920.1	CARHR106920	NA
1038	Chr6	17450581	17451059	+	1000	NA	exon (CARHR193540.1, exon 1 of 1)	1064	CARHR193540.1	CARHR193540	AT5G19410
1039	Chr5	12054493	12055152	+	1000	NA	Intergenic	5951	CARHR153640.1	CARHR153640	AT3G42630
1040	Chr6	13440471	13441356	+	1000	NA	Intergenic	17059	CARHR185200.1	CARHR185200	NA
1041	Chr7	15654253	15654735	+	1000	NA	promoter (CARHR227110.2)	-1258	CARHR227110.2	CARHR227110	AT4G20280
1042	Chr4	14122741	14123241	+	1000	NA	exon (CARHR122450.1, exon 2 of 6)	293	CARHR122450.1	CARHR122450	AT2G29350
1043	Chr3	16087072	16087510	+	1000	NA	Intergenic	22094	CARHR105030.1	CARHR105030	NA
1044	Chr7	20836907	20837369	+	1000	NA	intron (CARHR240880.1, intron 9 of 17)	2729	CARHR240880.1	CARHR240880	AT4G32880
1045	Chr3	556074	556556	+	1000	NA	promoter-TSS (CARHR076610.1)	-518	CARHR076610.1	CARHR076610	NA
1046	Chr3	19994981	19995431	+	1000	NA	Intergenic	-8227	CARHR106780.1	CARHR106780	AT2G16580
1047	Chr6	15360242	15360751	+	1000	NA	exon (CARHR188540.1, exon 4 of 5)	1642	CARHR188540.1	CARHR188540	AT5G24900
1048	Chr8	2226506	2227001	+	1000	NA	exon (CARHR253160.1, exon 2 of 3)	758	CARHR253160.1	CARHR253160	NA
1049	Chr6	20547394	20547890	+	1000	NA	exon (CARHR201830.1, exon 3 of 3)	219	CARHR201840.1	CARHR201840	NA
1050	Chr8	19944230	19944976	+	1000	NA	exon (CARHR279800.1, exon 2 of 3)	422	CARHR279800.1	CARHR279800	AT5G65800
1051	Chr4	21867337	21867825	+	1000	NA	intron (CARHR140800.1, intron 3 of 4)	1577	CARHR140800.1	CARHR140800	AT2G45580
1052	Chr1	22917180	22917700	+	1000	NA	exon (CARHR039280.1, exon 1 of 1)	595	CARHR039280.1	CARHR039280	NA
1053	Chr4	22433280	22433740	+	1000	NA	intron (CARHR142310.1, intron 1 of 4)	367	CARHR142310.1	CARHR142310	AT2G46960
1054	Chr3	20026678	20027144	+	1000	NA	promoter (CARHR106790.1)	-1474	CARHR106790.1	CARHR106790	AT2G16592
1055	Chr1	10700303	10700891	+	1000	NA	Intergenic	-4729	CARHR028950.2	CARHR028950	AT1G29630
1056	Chr8	1324198	1324708	+	1000	NA	exon (CARHR251180.1, exon 1 of 1)	267	CARHR251180.1	CARHR251180	AT4G02810
1057	Chr6	17475571	17476385	+	1000	NA	TTS (CARHR193590.1)	420	CARHR193600.1	CARHR193600	AT5G19360
1058	Chr5	18848325	18848813	+	1000	NA	TTS (CARHR166010.1)	2408	CARHR166010.1	CARHR166010	AT3G55920
1059	Chr8	15317069	15317722	+	1000	NA	Intergenic	-3534	CARHR267520.1	CARHR267520	NA
1060	Chr7	22298793	22299273	+	1000	NA	exon (CARHR245020.1, exon 2 of 2)	875	CARHR245020.1	CARHR245020	AT4G36670
1061	Chr4	16560099	16560602	+	1000	NA	intron (CARHR128100.1, intron 6 of 6)	2127	CARHR128100.1	CARHR128100	AT2G34020
1062	NSCAFA.645	264	828	+	1000	NA	TTS (CARHR289050.1)	543	CARHR289050.1	CARHR289050	NA
1063	Chr8	12852739	12853268	+	1000	NA	promoter-TSS (CARHR263510.1)	-632	CARHR263510.1	CARHR263510	NA
1064	Chr3	1547297	1547903	+	1000	NA	exon (CARHR079680.1, exon 4 of 4)	1740	CARHR079680.1	CARHR079680	AT3G05330
1065	Chr1	12374842	12375301	+	1000	NA	promoter-TSS (CARHR031740.1)	70	CARHR031740.1	CARHR031740	AT1G32361
1066	Chr7	13490463	13491003	+	1000	NA	exon (CARHR222260.1, exon 1 of 1)	1096	CARHR222260.1	CARHR222260	AT4G15490
1067	Chr1	8509545	8510029	+	1000	NA	promoter-TSS (CARHR023950.1)	-143	CARHR023950.1	CARHR023950	AT1G23520
1068	Chr2	15377280	15378228	+	1000	NA	exon (CARHR062520.1, exon 2 of 2)	1358	CARHR062520.1	CARHR062520	AT1G69570
1069	Chr8	18027429	18028007	+	1000	NA	exon (CARHR274580.1, exon 5 of 5)	3977	CARHR274570.1	CARHR274570	AT5G60890
1070	Chr4	14136994	14137541	+	1000	NA	exon (CARHR122490.1, exon 1 of 1)	1197	CARHR122490.1	CARHR122490	AT2G29220
1071	Chr4	19696748	19697464	+	1000	NA	promoter (CARHR135110.1)	-1325	CARHR135110.1	CARHR135110	NA
1072	Chr7	519844	520345	+	1000	NA	exon (CARHR213010.1, exon 6 of 8)	2927	CARHR213010.1	CARHR213010	AT5G41315
1073	Chr8	20307689	20308156	+	1000	NA	exon (CARHR280800.1, exon 1 of 3)	159	CARHR280800.1	CARHR280800	AT5G66870
1074	Chr2	11784742	11785233	+	1000	NA	Intergenic	11307	CARHR058130.1	CARHR058130	AT1G66230
1075	NSCAFB.163	311542	312016	+	1000	NA	Intergenic	1824	CARHR290640.1	CARHR290640	AT4G16008
1076	Chr6	19678050	19678537	+	1000	NA	intron (CARHR199560.1, intron 2 of 4)	1264	CARHR199560.1	CARHR199560	AT5G13870
1077	Chr8	16469703	16470193	+	1000	NA	Intergenic	4594	CARHR270590.1	CARHR270590	AT5G56840
1078	Chr7	15780795	15781535	+	1000	NA	exon (CARHR227420.1, exon 7 of 7)	750	CARHR227430.1	CARHR227430	AT4G20860
1079	Chr6	17140041	17140659	+	1000	NA	promoter (CARHR192560.1)	-2206	CARHR192560.1	CARHR192560	AT5G20270
1080	Chr5	11708972	11709433	+	1000	NA	Intergenic	-12971	CARHR153500.1	CARHR153500	AT3G30530
1081	Chr7	13857971	13858460	+	1000	NA	exon (CARHR223120.1, exon 5 of 7)	1120	CARHR223120.1	CARHR223120	AT4G16620
1082	Chr7	13623670	13624256	+	1000	NA	TTS (CARHR222510.1)	3280	CARHR222520.1	CARHR222520	AT4G16155
1083	Chr2	3379797	3380289	+	1000	NA	exon (CARHR052700.1, exon 7 of 13)	1451	CARHR052700.1	CARHR052700	AT1G60090
1084	Chr3	814820	815318	+	1000	NA	intron (CARHR077460.2, intron 1 of 1)	166	CARHR077460.2	CARHR077460	AT3G03440
1085	Chr1	10866341	10866836	+	1000	NA	exon (CARHR029240.1, exon 1 of 1)	535	CARHR029240.1	CARHR029240	AT1G30190
1086	Chr2	1931286	1931747	+	1000	NA	Intergenic	3890	CARHR050080.1	CARHR050080	NA
1087	Chr7	12216860	12217339	+	1000	NA	exon (CARHR220700.1, exon 1 of 1)	343	CARHR220700.1	CARHR220700	AT4G14480
1088	NSCAFA.214I	91683	92200	+	1000	NA	TTS (CARHR285450.1)	800	CARHR285460.1	CARHR285460	NA
1089	Chr1	13496223	13496682	+	1000	NA	promoter-TSS (CARHR033010.1)	-233	CARHR033010.1	CARHR033010	NA
1090	Chr3	6483488	6483977	+	1000	NA	promoter (CARHR094030.1)	-1513	CARHR094030.1	CARHR094030	AT3G18650
1091	Chr7	15972231	15972875	+	1000	NA	Intergenic	2511	CARHR227920.1	CARHR227920	AT4G21330
1092	Chr7	16188444	16189194	+	1000	NA	TTS (CARHR228390.1)	719	CARHR228400.1	CARHR228400	AT4G21680
1093	Chr4	21584749	21585257	+	1000	NA	promoter-TSS (CARHR140110.1)	344	CARHR140100.1	CARHR140100	NA
1094	Chr1	455470	455967	+	1000	NA	TTS (CARHR001440.1)	1778	CARHR001450.1	CARHR001450	NA
1095	Chr7	21834670	21835165	+	1000	NA	promoter-TSS (CARHR243710.1)	-793	CARHR243710.1	CARHR243710	NA
1096	Chr6	22449338	22449796	+	1000	NA	exon (CARHR207340.1, exon 2 of 2)	962	CARHR207340.1	CARHR207340	AT5G05880
1097	Chr8	651938	652567	+	1000	NA	promoter (CARHR249710.1)	-1590	CARHR249710.1	CARHR249710	NA
1098	Chr7	17773815	17774306	+	1000	NA	promoter-TSS (CARHR232470.1)	-293	CARHR232470.1	CARHR232470	AT4G25080
1099	Chr1	5990024	5990499	+	1000	NA	intron (CARHR017220.1, intron 3 of 9)	614	CARHR017220.1	CARHR017220	AT1G16760
1100	Chr8	16766251	16766751	+	817	NA	promoter (CARHR271140.1)	-1950	CARHR271140.1	CARHR271140	AT5G57345
1101	Chr8	17192916	17194138	+	1000	NA	exon (CARHR272290.1, exon 2 of 2)	896	CARHR272290.1	CARHR272290	AT5G37060
1102	Chr5	19779899	19780542	+	1000	NA	exon (CARHR168650.1, exon 4 of 4)	1027	CARHR168650.1	CARHR168650	AT3G58290
1103	Chr8	13131453	13131944	+	1000	NA	exon (CARHR264010.1, exon 1 of 7)	699	CARHR264010.1	CARHR264010	NA
1104	Chr7	23086286	23086951	+	1000	NA	promoter-TSS (CARHR247060.1)	82	CARHR247060.1	CARHR247060	AT4G39670
1105	Chr8	3297473	3297907	+	1000	NA	promoter (CARHR255230.1)	-1361	CARHR255230.1	CARHR255230	NA
1106	Chr6	22495717	22496172	+	1000	NA	intron (CARHR207470.1, intron 1 of 1)	482	CARHR207470.1	CARHR207470	AT5G05790
1107	Chr3	7388617	7389075	+	1000	NA	promoter-TSS (CARHR096370.1)	20	CARHR096370.1	CARHR096370	AT3G20580
1108	Chr7	15945487	15945987	+	1000	NA	exon (CARHR227830.1, exon 1 of 7)	427	CARHR227830.1	CARHR227830	AT4G21230
1109	Chr1	21789778	21790248	+	1000	NA	promoter (CARHR037610.1)	-1342	CARHR037610.1	CARHR037610	AT1G47980
1110	Chr1	238396	238866	+	1000	NA	promoter (CARHR000810.3)	-1317	CARHR000810.3	CARHR000810	AT1G01550
1111	Chr3	5087886	5088338	+	1000	NA	exon (CARHR090090.1, exon 1 of 2)	375	CARHR090090.1	CARHR090090	AT3G15115
1112	Chr2	1984575	1985442	+	1000	NA	promoter-TSS (CARHR050260.1)	-314	CARHR050260.1	CARHR050260	NA
1113	Chr1	831237	831838	+	1000	NA	exon (CARHR002510.1, exon 2 of 2)	1335	CARHR002510.1	CARHR002510	AT1G03170
1114	Chr2	2786684	2787147	+	1000	NA	promoter-TSS (CARHR051720.1)	-204	CARHR051730.1	CARHR051730	AT1G60760
1115	Chr1	4996970	4997428	+	1000	NA	TTS (CARHR014260.1)	1230	CARHR014260.1	CARHR014260	AT1G13890
1116	Chr5	16348804	16349309	+	1000	NA	exon (CARHR159620.1, exon 1 of 5)	442	CARHR159620.1	CARHR159620	NA
1117	Chr5	15458790	15459669	+	1000	NA	promoter-TSS (CARHR157860.1)	-240	CARHR157870.1	CARHR157870	NA
1118	Chr3	6775306	6775811	+	1000	NA	exon (CARHR094720.1, exon 1 of 2)	456	CARHR094720.1	CARHR094720	AT3G19320
1119	Chr7	1422626	1423111	+	1000	NA	exon (CARHR214620.1, exon 1 of 1)	451	CARHR214620.1	CARHR214620	NA
1120	Chr5	16985454	16985972	+	1000	NA	exon (CARHR161120.1, exon 2 of 2)	1720	CARHR161120.1	CARHR161120	AT3G51550
1121	Chr3	8889172	8890322	+	1000	NA	intron (CARHR099430.1, intron 5 of 22)	2666	CARHR099430.1	CARHR099430	AT3G23530
1122	Chr6	22730681	22731130	+	1000	NA	promoter (CARHR208220.1)	-1477	CARHR208220.1	CARHR208220	NA
1123	Chr1	3139231	3140243	+	1000	NA	exon (CARHR008970.1, exon 4 of 5)	1708	CARHR008970.1	CARHR008970	AT1G09080
1124	Chr1	5991591	5992046	+	1000	NA	promoter (CARHR017230.1)	-1384	CARHR017230.1	CARHR017230	AT1G16770
1125	Chr2	1896194	1896663	+	1000	NA	exon (CARHR049950.1, exon 4 of 4)	857	CARHR049950.1	CARHR049950	AT1G62180
1126	Chr8	20604518	20604962	+	1000	NA	promoter-TSS (CARHR281680.1)	-553	CARHR281680.1	CARHR281680	AT5G66070
1127	Chr6	13724172	13724647	+	1000	NA	Intergenic	2891	CARHR185540.1	CARHR185540	NA
1128	Chr2	19711232	19711940	+	1000	NA	promoter (CARHR073330.1)	-1951	CARHR073330.1	CARHR073330	AT1G79600
1129	Chr1	9099630	9100101	+	1000	NA	exon (CARHR025230.1, exon 1 of 12)	432	CARHR025230.1	CARHR025230	AT1G35350
1130	Chr8	394044	394506	+	1000	NA	TTS (CARHR249060.1)	227	CARHR249070.1	CARHR249070	AT4G01230
1131	Chr8	11889262	11889732	+	1000	NA	Intergenic	-5329	CARHR262190.1	CARHR262190	NA
1132	Chr6	15615650	15616148	+	1000	NA	exon (CARHR189040.1, exon 1 of 5)	178	CARHR189040.1	CARHR189040	AT5G24380
1133	Chr3	21810205	21811193	+	1000	NA	Intergenic	-3349	CARHR108970.1	CARHR108970	AT2G18380
1134	Chr7	14936526	14936987	+	1000	NA	exon (CARHR225490.1, exon 1 of 2)	1123	CARHR225490.1	CARHR225490	AT4G18630
1135	Chr6	23316373	23316817	+	1000	NA	exon (CARHR209650.1, exon 4 of 22)	1094	CARHR209650.1	CARHR209650	AT5G03650
1136	Chr7	14538934	14539386	+	1000	NA	promoter (CARHR224650.1)	-1039	CARHR224650.1	CARHR224650	NA
1137	Chr8	20300825	20301220	+	1000	NA	TTS (CARHR280790.1)	2039	CARHR280790.2	CARHR280790	AT5G66880
1138	Chr4	586272	586847	+	1000	NA	intron (CARHR112640.1, intron 2 of 6)	1254	CARHR112640.1	CARHR112640	AT2G21650
1139	Chr3	1676225	1677040	+	1000	NA	exon (CARHR080080.1, exon 11 of 16)	2640	CARHR080080.1	CARHR080080	AT3G05630
1140	Chr1	23193663	23194129	+	1000	NA	exon (CARHR039800.1, exon 2 of 3)	847	CARHR039800.1	CARHR039800	AT1G49750
1141	Chr2	2332308	2332772	+	1000	NA	exon (CARHR050780.1, exon 2 of 3)	534	CARHR050780.2	CARHR050780	AT1G61600
1142	Chr8	13983089	13983556	+	1000	NA	intron (CARHR265300.1, intron 2 of 10)	472	CARHR265300.1	CARHR265300	AT5G52340
1143	Chr8	15415494	15416049	+	1000	NA	TTS (CARHR267710.1)	7828	CARHR267710.1	CARHR267710	AT5G54440
1144	Chr8	736303	736760	+	1000	NA	promoter-TSS (CARHR249890.1)	48	CARHR249890.1	CARHR249890	NA
1145	Chr1	26040733	26041181	+	1000	NA	promoter (CARHR045750.1)	-1714	CARHR045750.1	CARHR045750	AT1G56020
1146	Chr8	17298080	17298539	+	1000	NA	TTS (CARHR272670.1)	863	CARHR272660.1	CARHR272660	AT5G58750
1147	Chr2	14835330	14835963	+	1000	NA	promoter (CARHR061460.1)	-1050	CARHR061460.1	CARHR061460	AT1G68650
1148	Chr3	5290106	5290615	+	1000	NA	exon (CARHR090640.1, exon 7 of 7)	736	CARHR090650.1	CARHR090650	AT3G15570
1149	Chr8	15677489	15677960	+	1000	NA	TTS (CARHR268340.1)	3745	CARHR268340.1	CARHR268340	AT5G55000
1150	Chr4	4859170	4859646	+	1000	NA	promoter (CARHR115650.2)	-2730	CARHR115650.2	CARHR115650	AT2G25640
1151	Chr5	487318	487740	+	1000	NA	exon (CARHR144580.1, exon 21 of 21)	2625	CARHR144580.3	CARHR144580	AT2G01980
1152	Chr1	258248	258820	+	1000	NA	exon (CARHR000890.1, exon 4 of 4)	1633	CARHR000890.1	CARHR000890	AT1G01480
1153	Chr2	19999374	19999855	+	1000	NA	exon (CARHR074250.1, exon 3 of 3)	785	CARHR074250.1	CARHR074250	AT1G80240
1154	Chr4	15158243	15158691	+	1000	NA	promoter-TSS (CARHR124710.1)	772	CARHR124720.1	CARHR124720	NA
1155	Chr1	25126640	25127080	+	1000	NA	promoter-TSS (CARHR043800.1)	-981	CARHR043800.1	CARHR043800	NA
1156	Chr5	19020967	19021463	+	1000	NA	promoter-TSS (CARHR166510.1)	-314	CARHR166510.1	CARHR166510	AT3G56360
1157	Chr4	15313710	15314174	+	1000	NA	promoter-TSS (CARHR125060.1)	707	CARHR125050.1	CARHR125050	NA
1158	Chr1	25818151	25818748	+	1000	NA	exon (CARHR045270.1, exon 2 of 3)	1686	CARHR045270.1	CARHR045270	AT1G55570
1159	Chr5	15836929	15837357	+	1000	NA	promoter-TSS (CARHR158650.1)	-477	CARHR158650.1	CARHR158650	NA
1160	Chr4	19338372	19338838	+	1000	NA	exon (CARHR134220.1, exon 1 of 1)	848	CARHR134220.1	CARHR134220	AT2G39370
1161	Chr1	23812935	23813428	+	1000	NA	exon (CARHR040900.1, exon 1 of 1)	383	CARHR040900.1	CARHR040900	AT1G50870
1162	Chr7	13712180	13712668	+	1000	NA	TTS (CARHR222720.1)	1079	CARHR222720.1	CARHR222720	AT4G16350
1163	Chr7	19003083	19003540	+	1000	NA	intron (CARHR236190.1, intron 2 of 4)	1387	CARHR236190.1	CARHR236190	NA
1164	Chr4	15413605	15414061	+	1000	NA	TTS (CARHR125370.1)	522	CARHR125370.1	CARHR125370	NA
1165	Chr1	3344857	3345351	+	1000	NA	TTS (CARHR009660.1)	428	CARHR009650.1	CARHR009650	AT1G09680
1166	Chr6	20413991	20414452	+	1000	NA	promoter (CARHR201490.1)	-1805	CARHR201490.1	CARHR201490	AT5G11730
1167	Chr5	982150	982632	+	1000	NA	promoter-TSS (CARHR145470.1)	-61	CARHR145470.1	CARHR145470	NA
1168	Chr1	8242255	8242731	+	1000	NA	exon (CARHR023260.1, exon 1 of 1)	111	CARHR023260.1	CARHR023260	AT1G22900
1169	Chr1	8843184	8843668	+	1000	NA	TTS (CARHR024770.1)	461	CARHR024770.1	CARHR024770	NA
1170	Chr7	18070210	18070713	+	1000	NA	TTS (CARHR233430.1)	532	CARHR233440.1	CARHR233440	AT4G25930
1171	Chr1	3437190	3437659	+	1000	NA	intron (CARHR009930.1, intron 6 of 14)	1087	CARHR009930.1	CARHR009930	AT1G09890
1172	Chr7	21676391	21676893	+	1000	NA	promoter-TSS (CARHR243280.1)	-860	CARHR243280.1	CARHR243280	AT4G35000
1173	Chr7	14742849	14743527	+	1000	NA	exon (CARHR225110.1, exon 3 of 4)	1362	CARHR225110.1	CARHR225110	AT4G18340
1174	Chr4	4956970	4957534	+	1000	NA	Intergenic	-9957	CARHR115700.1	CARHR115700	NA
1175	Chr7	13627873	13628341	+	1000	NA	promoter-TSS (CARHR222520.1)	600	CARHR222530.1	CARHR222530	AT4G16160
1176	Chr2	15543018	15543505	+	1000	NA	TTS (CARHR062870.1)	1993	CARHR062870.1	CARHR062870	AT1G69800
1177	Chr7	18057697	18058142	+	1000	NA	promoter-TSS (CARHR233360.1)	522	CARHR233370.1	CARHR233370	AT4G25900
1178	Chr3	9210160	9210640	+	1000	NA	exon (CARHR099900.1, exon 2 of 2)	3422	CARHR099900.1	CARHR099900	AT3G24240
1179	Chr1	26137012	26137477	+	1000	NA	TTS (CARHR045920.1)	479	CARHR045930.1	CARHR045930	NA
1180	Chr5	18302402	18302883	+	1000	NA	exon (CARHR164590.1, exon 5 of 19)	2532	CARHR164590.2	CARHR164590	AT3G54670
1181	Chr3	5524187	5524852	+	1000	NA	exon (CARHR091340.1, exon 3 of 3)	701	CARHR091350.1	CARHR091350	NA
1182	Chr1	336808	337319	+	1000	NA	exon (CARHR001110.1, exon 8 of 9)	2783	CARHR001110.2	CARHR001110	AT1G01340
1183	Chr6	14735009	14735476	+	1000	NA	promoter-TSS (CARHR187350.1)	69	CARHR187350.1	CARHR187350	NA
1184	Chr7	23283034	23283829	+	1000	NA	promoter-TSS (CARHR247660.1)	-235	CARHR247660.1	CARHR247660	AT4G39090
1185	Chr1	8976216	8976673	+	1000	NA	intron (CARHR024990.1, intron 3 of 4)	1129	CARHR024990.1	CARHR024990	AT1G22000
1186	Chr1	2550628	2551110	+	1000	NA	exon (CARHR007350.1, exon 3 of 13)	874	CARHR007350.1	CARHR007350	AT1G07560
1187	Chr4	16692022	16692453	+	1000	NA	intron (CARHR128450.2, intron 1 of 8)	785	CARHR128450.1	CARHR128450	AT2G34360
1188	Chr2	15937729	15938326	+	1000	NA	promoter-TSS (CARHR063660.1)	-467	CARHR063660.1	CARHR063660	AT1G70500
1189	Chr2	19418987	19419903	+	1000	NA	exon (CARHR072640.1, exon 10 of 15)	1670	CARHR072640.1	CARHR072640	AT1G78980
1190	Chr5	14158949	14159742	+	1000	NA	exon (CARHR155420.1, exon 10 of 10)	2679	CARHR155420.2	CARHR155420	AT3G46840
1191	Chr8	16510142	16510611	+	1000	NA	promoter (CARHR270650.2)	-1505	CARHR270650.2	CARHR270650	AT5G56900
1192	Chr3	978371	978844	+	1000	NA	promoter-TSS (CARHR077960.1)	519	CARHR077950.1	CARHR077950	AT3G03840
1193	Chr2	10355914	10356399	+	1000	NA	intron (CARHR057380.1, intron 2 of 4)	2207	CARHR057380.1	CARHR057380	AT1G65610
1194	Chr1	790740	791242	+	1000	NA	intron (CARHR002420.1, intron 2 of 3)	506	CARHR002420.1	CARHR002420	AT1G03070
1195	Chr8	8604675	8605137	+	1000	NA	Intergenic	2858	CARHR259440.1	CARHR259440	AT2G42340
1196	Chr3	22272060	22272531	+	1000	NA	promoter-TSS (CARHR109580.1)	77	CARHR109580.1	CARHR109580	NA
1197	Chr5	21404756	21405202	+	1000	NA	TTS (CARHR173070.1)	1903	CARHR173070.1	CARHR173070	AT3G62800
1198	Chr1	412411	412922	+	1000	NA	exon (CARHR001340.1, exon 1 of 1)	1037	CARHR001340.1	CARHR001340	AT1G01120
1199	Chr5	2055602	2056128	+	1000	NA	promoter-TSS (CARHR147620.1)	51	CARHR147620.1	CARHR147620	NA
1200	Chr8	17356146	17356630	+	1000	NA	exon (CARHR272830.1, exon 1 of 1)	408	CARHR272830.1	CARHR272830	AT5G58890
1201	Chr3	21141835	21142314	+	1000	NA	exon (CARHR108070.1, exon 1 of 1)	166	CARHR108070.1	CARHR108070	NA
1202	Chr1	7374483	7374962	+	1000	NA	TTS (CARHR021220.1)	3444	CARHR021220.1	CARHR021220	AT1G20780
1203	Chr4	19795216	19796016	+	1000	NA	intron (CARHR135330.2, intron 2 of 3)	1014	CARHR135330.2	CARHR135330	AT2G40270
1204	Chr3	1464399	1464844	+	1000	NA	exon (CARHR079460.1, exon 5 of 8)	1267	CARHR079460.1	CARHR079460	AT3G05140
1205	Chr2	15507240	15507661	+	1000	NA	Intergenic	-3038	CARHR062830.1	CARHR062830	AT1G69760
1206	Chr4	18346843	18347305	+	1000	NA	promoter (CARHR131890.1)	-1091	CARHR131890.1	CARHR131890	NA
1207	Chr7	6427295	6427770	+	1000	NA	Intergenic	-6929	CARHR217880.1	CARHR217880	NA
1208	Chr1	12909157	12909652	+	1000	NA	TTS (CARHR032270.3)	1102	CARHR032270.1	CARHR032270	AT1G32940
1209	Chr1	10674450	10674921	+	1000	NA	exon (CARHR028890.1, exon 1 of 1)	132	CARHR028890.1	CARHR028890	NA
1210	Chr2	15580028	15580420	+	1000	NA	promoter-TSS (CARHR062920.1)	-598	CARHR062920.1	CARHR062920	AT1G69840
1211	Chr5	352727	353182	+	1000	NA	TTS (CARHR144360.1)	2211	CARHR144360.1	CARHR144360	AT2G01810
1212	Chr1	8235007	8235489	+	1000	NA	exon (CARHR023230.1, exon 5 of 5)	1367	CARHR023230.1	CARHR023230	AT1G22880
1213	Chr4	22409663	22410119	+	1000	NA	intron (CARHR142230.1, intron 2 of 3)	1284	CARHR142230.1	CARHR142230	AT2G46880
1214	Chr4	14180240	14180736	+	1000	NA	exon (CARHR122630.1, exon 2 of 5)	328	CARHR122630.1	CARHR122630	NA
1215	Chr3	1543016	1543652	+	1000	NA	TTS (CARHR079670.1)	847	CARHR079670.1	CARHR079670	AT3G05327
1216	Chr7	14117850	14118347	+	1000	NA	promoter-TSS (CARHR223660.1)	-470	CARHR223660.1	CARHR223660	AT4G17080
1217	Chr2	19713771	19714294	+	1000	NA	intron (CARHR073350.1, intron 2 of 18)	350	CARHR073350.1	CARHR073350	AT1G79620
1218	Chr7	12554488	12555061	+	1000	NA	Intergenic	-3376	CARHR221010.1	CARHR221010	NA
1219	Chr3	1538492	1538947	+	1000	NA	TTS (CARHR079650.1)	1921	CARHR079660.1	CARHR079660	AT3G05320
1220	Chr6	14729747	14730229	+	1000	NA	promoter (CARHR187330.1)	-1807	CARHR187330.1	CARHR187330	AT5G26050
1221	Chr8	15214755	15215258	+	1000	NA	TTS (CARHR267260.1)	1924	CARHR267260.1	CARHR267260	AT5G54070
1222	Chr8	15323944	15324404	+	1000	NA	intron (CARHR267530.1, intron 6 of 7)	3171	CARHR267530.1	CARHR267530	AT5G54250
1223	Chr4	17364490	17364949	+	1000	NA	TTS (CARHR130190.1)	1139	CARHR130190.1	CARHR130190	AT2G35930
1224	Chr8	2145072	2145523	+	1000	NA	promoter-TSS (CARHR252960.1)	-857	CARHR252960.1	CARHR252960	AT4G04540
1225	Chr2	6415778	6416236	+	1000	NA	Intergenic	-6789	CARHR055460.1	CARHR055460	NA
1226	Chr1	23942488	23942970	+	1000	NA	promoter (CARHR041210.1)	-1049	CARHR041210.1	CARHR041210	NA
1227	Chr4	21978592	21979040	+	1000	NA	promoter (CARHR141110.1)	-2004	CARHR141110.1	CARHR141110	NA
1228	Chr4	1794044	1794502	+	1000	NA	promoter (CARHR114220.3)	-2176	CARHR114220.3	CARHR114220	AT2G22910
1229	Chr6	23329068	23329569	+	1000	NA	intron (CARHR209680.1, intron 7 of 11)	1579	CARHR209680.1	CARHR209680	AT5G03620
1230	NSCAFA.542	3153	3656	+	1000	NA	promoter-TSS (CARHR288790.1)	-399	CARHR288790.1	CARHR288790	NA
1231	Chr4	1718305	1718792	+	1000	NA	TTS (CARHR114130.1)	1745	CARHR114130.1	CARHR114130	AT2G22830
1232	Chr6	21012668	21013150	+	1000	NA	exon (CARHR203110.1, exon 4 of 10)	1694	CARHR203110.1	CARHR203110	AT5G10180
1233	Chr1	218886	219341	+	1000	NA	intron (CARHR000760.1, intron 6 of 7)	1788	CARHR000760.1	CARHR000760	AT1G01590
1234	Chr6	330211	330656	+	1000	NA	promoter-TSS (CARHR174370.1)	-195	CARHR174370.1	CARHR174370	NA
1235	Chr1	23409202	23409677	+	1000	NA	exon (CARHR040150.1, exon 2 of 2)	581	CARHR040150.1	CARHR040150	AT1G50060
1236	Chr8	16768428	16768909	+	1000	NA	exon (CARHR271150.1, exon 7 of 16)	2816	CARHR271150.3	CARHR271150	AT5G57350
1237	Chr1	7403157	7403646	+	1000	NA	exon (CARHR021290.1, exon 2 of 2)	1945	CARHR021290.1	CARHR021290	AT1G20860
1238	Chr7	290018	290701	+	1000	NA	promoter-TSS (CARHR212790.1)	-216	CARHR212790.1	CARHR212790	AT5G41780
1239	Chr6	93301	93790	+	1000	NA	TTS (CARHR173810.1)	1165	CARHR173820.1	CARHR173820	AT5G47530
1240	Chr7	14897956	14898402	+	1000	NA	exon (CARHR225390.1, exon 1 of 2)	365	CARHR225390.1	CARHR225390	AT4G18540
1241	Chr2	15581261	15581744	+	1000	NA	promoter (CARHR062920.1)	-1876	CARHR062920.1	CARHR062920	AT1G69840
1242	Chr7	5433664	5434202	+	1000	NA	exon (CARHR217390.1, exon 1 of 1)	1063	CARHR217390.1	CARHR217390	AT5G35370
1243	Chr1	3355786	3356291	+	1000	NA	promoter-TSS (CARHR009690.1)	100	CARHR009690.1	CARHR009690	AT1G09720
1244	Chr5	16991471	16991937	+	1000	NA	promoter (CARHR161120.2)	-1196	CARHR161120.2	CARHR161120	AT3G51550
1245	Chr4	21383036	21383421	+	1000	NA	exon (CARHR139530.1, exon 1 of 1)	132	CARHR139530.1	CARHR139530	NA
1246	Chr8	2820895	2821380	+	1000	NA	exon (CARHR254370.1, exon 2 of 4)	600	CARHR254370.1	CARHR254370	NA
1247	Chr7	17815511	17815958	+	1000	NA	intron (CARHR232620.1, intron 1 of 2)	167	CARHR232620.1	CARHR232620	AT4G25220
1248	Chr1	4724025	4724523	+	1000	NA	TTS (CARHR013510.1)	2068	CARHR013510.1	CARHR013510	NA
1249	NSCAFC.76	136369	136827	+	1000	NA	Intergenic	-7073	CARHR292870.1	CARHR292870	NA
1250	Chr3	1929516	1930015	+	1000	NA	promoter-TSS (CARHR080770.1)	-801	CARHR080770.1	CARHR080770	AT3G06260
1251	Chr5	19441644	19442126	+	1000	NA	promoter (CARHR167730.1)	-2983	CARHR167730.1	CARHR167730	AT3G57510
1252	Chr8	19645714	19646183	+	1000	NA	promoter-TSS (CARHR279070.1)	93	CARHR279070.1	CARHR279070	AT5G65160
1253	Chr6	14838366	14838844	+	1000	NA	intron (CARHR187550.1, intron 1 of 18)	273	CARHR187550.1	CARHR187550	AT5G25880
1254	Chr6	13724812	13725268	+	1000	NA	TTS (CARHR185550.1)	2660	CARHR185550.1	CARHR185550	AT5G30510
1255	Chr5	19330069	19330499	+	553	NA	promoter-TSS (CARHR167480.1)	-352	CARHR167480.1	CARHR167480	AT3G57280
1256	Chr4	9719090	9719571	+	1000	NA	TTS (CARHR118830.1)	526	CARHR118840.1	CARHR118840	NA
1257	Chr8	17303897	17304380	+	1000	NA	TTS (CARHR272680.1)	1286	CARHR272680.1	CARHR272680	AT5G58770
1258	Chr1	1200113	1200574	+	1000	NA	promoter-TSS (CARHR003660.1)	170	CARHR003670.1	CARHR003670	NA
1259	Chr6	24010924	24011426	+	1000	NA	exon (CARHR211590.1, exon 1 of 1)	324	CARHR211590.1	CARHR211590	AT5G01250
1260	Chr4	22460083	22460816	+	1000	NA	exon (CARHR142370.1, exon 6 of 12)	1851	CARHR142370.1	CARHR142370	AT2G47000
1261	Chr7	16978469	16978910	+	1000	NA	TTS (CARHR230410.2)	1377	CARHR230410.1	CARHR230410	AT4G23200
1262	Chr8	16926116	16926572	+	1000	NA	promoter (CARHR271450.1)	-2300	CARHR271450.1	CARHR271450	AT5G57700
1263	Chr4	16533294	16533929	+	1000	NA	Intergenic	-6937	CARHR128040.2	CARHR128040	AT2G33880
1264	Chr6	18032496	18032927	+	1000	NA	intron (CARHR194940.1, intron 1 of 1)	949	CARHR194940.1	CARHR194940	AT5G18130
1265	Chr2	3696205	3696671	+	1000	NA	TTS (CARHR053050.1)	2107	CARHR053050.1	CARHR053050	AT1G59980
1266	Chr4	805604	805998	+	1000	NA	Intergenic	-7190	CARHR113020.2	CARHR113020	AT2G21940
1267	Chr4	8840036	8840487	+	1000	NA	TTS (CARHR118670.2)	1120	CARHR118670.1	CARHR118670	NA
1268	Chr6	23083270	23083756	+	1000	NA	exon (CARHR209060.1, exon 1 of 1)	862	CARHR209060.1	CARHR209060	AT5G04200
1269	Chr6	23956634	23957127	+	1000	NA	intron (CARHR211450.1, intron 4 of 4)	1826	CARHR211450.1	CARHR211450	NA
1270	Chr1	1445613	1446070	+	1000	NA	promoter (CARHR004310.2)	-1666	CARHR004310.2	CARHR004310	AT1G04910
1271	Chr8	17712572	17713397	+	1000	NA	exon (CARHR273750.1, exon 1 of 1)	752	CARHR273750.1	CARHR273750	NA
1272	Chr8	19016050	19016512	+	1000	NA	exon (CARHR277240.1, exon 1 of 6)	756	CARHR277240.1	CARHR277240	AT5G63410
1273	Chr5	20089695	20090152	+	1000	NA	exon (CARHR169540.1, exon 1 of 10)	396	CARHR169540.1	CARHR169540	AT3G59140
1274	Chr1	25920833	25921343	+	1000	NA	intron (CARHR045460.1, intron 2 of 2)	236	CARHR045460.1	CARHR045460	NA
1275	Chr4	4239887	4240332	+	1000	NA	exon (CARHR115430.1, exon 3 of 3)	2032	CARHR115430.1	CARHR115430	AT2G25810
1276	Chr6	16489836	16490324	+	1000	NA	exon (CARHR191020.1, exon 1 of 2)	383	CARHR191020.1	CARHR191020	AT5G22540
1277	Chr7	16986577	16987033	+	1000	NA	exon (CARHR230440.1, exon 1 of 7)	376	CARHR230440.2	CARHR230440	AT4G23210
1278	Chr2	3426450	3426927	+	1000	NA	exon (CARHR052760.1, exon 1 of 1)	1000	CARHR052760.1	CARHR052760	AT1G60190
1279	Chr4	10932656	10933551	+	1000	NA	Intergenic	-15119	CARHR119720.1	CARHR119720	AT2G27220
1280	Chr7	21909420	21909910	+	1000	NA	exon (CARHR243950.1, exon 1 of 1)	1177	CARHR243950.1	CARHR243950	NA
1281	Chr8	11322741	11323207	+	1000	NA	Intergenic	13076	CARHR261240.1	CARHR261240	AT4G10150
1282	Chr5	21373623	21374220	+	1000	NA	intron (CARHR173010.2, intron 3 of 11)	6753	CARHR173010.1	CARHR173010	AT4G27820
1283	Chr6	23387578	23388186	+	1000	NA	exon (CARHR209840.1, exon 1 of 1)	404	CARHR209840.1	CARHR209840	AT5G03510
1284	Chr1	10598188	10598779	+	1000	NA	intron (CARHR028640.2, intron 4 of 11)	1268	CARHR028640.2	CARHR028640	AT1G29320
1285	Chr4	17587544	17587996	+	1000	NA	promoter (CARHR130690.1)	-1213	CARHR130690.1	CARHR130690	AT2G36390
1286	Chr7	16282112	16282565	+	1000	NA	promoter (CARHR228620.1)	-2136	CARHR228620.1	CARHR228620	AT4G21865
1287	Chr5	4586846	4587306	+	1000	NA	Intergenic	-8429	CARHR150760.1	CARHR150760	NA
1288	Chr2	16236123	16236589	+	1000	NA	TTS (CARHR064290.1)	465	CARHR064300.1	CARHR064300	AT1G71015
1289	Chr8	17703516	17704021	+	1000	NA	intron (CARHR273710.1, intron 1 of 4)	228	CARHR273710.1	CARHR273710	NA
1290	Chr1	22913008	22913477	+	1000	NA	exon (CARHR039270.1, exon 1 of 1)	964	CARHR039270.1	CARHR039270	NA
1291	NSCAFA.214I	139215	139663	+	1000	NA	promoter-TSS (CARHR285610.1)	67	CARHR285610.1	CARHR285610	AT4G09080
1292	scaffold1271	124138	124622	+	1000	NA	promoter-TSS (CARHR294290.1)	-361	CARHR294290.1	CARHR294290	AT4G38560
1293	Chr4	16703492	16703981	+	1000	NA	promoter-TSS (CARHR128460.1)	-247	CARHR128460.1	CARHR128460	AT2G34380
1294	NSCAFA.304	81078	81472	+	1000	NA	Intergenic	-7875	CARHR286640.2	CARHR286640	AT3G28690
1295	Chr5	2469533	2469992	+	1000	NA	promoter-TSS (CARHR148310.1)	-511	CARHR148310.1	CARHR148310	AT3G27090
1296	Chr4	7342398	7342855	+	1000	NA	promoter (CARHR117620.1)	-1552	CARHR117620.1	CARHR117620	AT2G24440
1297	Chr1	9562544	9563007	+	1000	NA	promoter-TSS (CARHR026350.1)	-48	CARHR026350.1	CARHR026350	NA
1298	Chr7	16243502	16244001	+	1000	NA	promoter (CARHR228500.1)	-1592	CARHR228500.1	CARHR228500	AT4G21760
1299	Chr4	18528449	18529207	+	939	NA	intron (CARHR132310.1, intron 17 of 21)	4710	CARHR132310.1	CARHR132310	AT2G37280
1300	NSCAFA.214I	96934	97429	+	1000	NA	promoter (CARHR285480.1)	-1321	CARHR285480.1	CARHR285480	AT5G59120
1301	Chr5	3812568	3813394	+	921	NA	exon (CARHR149890.1, exon 8 of 21)	4792	CARHR149890.1	CARHR149890	AT3G45780
1302	Chr7	19501387	19501885	+	1000	NA	exon (CARHR237550.1, exon 1 of 1)	1005	CARHR237550.1	CARHR237550	AT4G29700
1303	Chr5	21118533	21119624	+	1000	NA	TTS (CARHR172300.1)	559	CARHR172300.1	CARHR172300	NA
1304	Chr3	988409	988885	+	1000	NA	intron (CARHR077990.1, intron 1 of 1)	1052	CARHR077990.1	CARHR077990	AT3G03870
1305	Chr6	14151569	14152049	+	1000	NA	Intergenic	3751	CARHR186280.1	CARHR186280	AT5G27770
1306	Chr3	271321	271871	+	1000	NA	TTS (CARHR075750.1)	900	CARHR075740.1	CARHR075740	AT3G01290
1307	Chr6	1319687	1320150	+	1000	NA	TTS (CARHR176240.1)	719	CARHR176240.1	CARHR176240	AT5G45740
1308	Chr2	19228969	19229482	+	1000	NA	exon (CARHR071990.1, exon 4 of 9)	1030	CARHR071990.2	CARHR071990	AT1G78490
1309	Chr8	1517398	1517883	+	1000	NA	exon (CARHR251730.1, exon 2 of 5)	432	CARHR251730.1	CARHR251730	AT4G03280
1310	Chr6	22859810	22860276	+	1000	NA	exon (CARHR208500.1, exon 1 of 1)	610	CARHR208500.1	CARHR208500	AT5G04780
1311	Chr5	19731479	19731980	+	1000	NA	TTS (CARHR168510.1)	1576	CARHR168520.1	CARHR168520	AT3G58150
1312	Chr8	11697188	11697663	+	1000	NA	exon (CARHR261780.1, exon 1 of 1)	1308	CARHR261780.1	CARHR261780	AT5G40320
1313	Chr3	21512424	21513428	+	1000	NA	intron (CARHR108630.1, intron 2 of 3)	542	CARHR108630.1	CARHR108630	AT2G18150
1314	Chr7	13388638	13389115	+	1000	NA	intron (CARHR222130.1, intron 5 of 11)	2245	CARHR222130.1	CARHR222130	NA
1315	Chr5	14880158	14880615	+	1000	NA	promoter-TSS (CARHR156730.1)	-9	CARHR156730.1	CARHR156730	AT3G48010
1316	Chr7	17150860	17151257	+	1000	NA	exon (CARHR230930.1, exon 3 of 3)	1020	CARHR230930.1	CARHR230930	AT4G23550
1317	Chr4	17293207	17293663	+	1000	NA	promoter-TSS (CARHR129980.1)	-1000	CARHR129980.1	CARHR129980	AT2G35736
1318	Chr2	1899016	1899462	+	1000	NA	TTS (CARHR049960.1)	701	CARHR049960.1	CARHR049960	NA
1319	Chr5	869495	869984	+	1000	NA	exon (CARHR145300.1, exon 2 of 2)	623	CARHR145300.1	CARHR145300	AT2G02870
1320	Chr4	16443938	16444413	+	1000	NA	exon (CARHR127810.1, exon 1 of 2)	213	CARHR127810.1	CARHR127810	AT2G33750
1321	Chr8	18778416	18778937	+	1000	NA	promoter (CARHR276510.1)	-1654	CARHR276510.1	CARHR276510	AT5G62720
1322	Chr4	21339114	21339939	+	1000	NA	exon (CARHR139390.1, exon 2 of 2)	1043	CARHR139390.1	CARHR139390	AT2G44230
1323	Chr8	12435076	12435508	+	1000	NA	intron (CARHR262930.1, intron 1 of 8)	365	CARHR262930.1	CARHR262930	AT5G39420
1324	Chr3	4716950	4717376	+	1000	NA	exon (CARHR089110.1, exon 5 of 5)	1545	CARHR089110.1	CARHR089110	AT3G14210
1325	Chr8	1724364	1725140	+	1000	NA	promoter-TSS (CARHR252050.1)	348	CARHR252040.1	CARHR252040	AT4G03620
1326	Chr3	5534363	5534871	+	1000	NA	promoter-TSS (CARHR091380.1)	-720	CARHR091380.1	CARHR091380	AT3G16190
1327	Chr3	1920696	1921183	+	1000	NA	exon (CARHR080740.1, exon 1 of 1)	128	CARHR080740.1	CARHR080740	AT3G06230
1328	Chr6	20011744	20012236	+	1000	NA	promoter-TSS (CARHR200390.1)	-243	CARHR200390.1	CARHR200390	AT5G13080
1329	Chr6	24065456	24066176	+	1000	NA	exon (CARHR211740.1, exon 3 of 5)	650	CARHR211740.1	CARHR211740	AT5G01360
1330	Chr4	22553878	22554359	+	1000	NA	promoter (CARHR142640.1)	-2058	CARHR142640.1	CARHR142640	NA
1331	Chr8	16913823	16914639	+	978	NA	exon (CARHR271430.1, exon 8 of 10)	2096	CARHR271430.1	CARHR271430	AT5G57670
1332	NSCAFA.413	30929	31384	+	1000	NA	exon (CARHR287840.1, exon 1 of 1)	117	CARHR287840.1	CARHR287840	AT2G26490
1333	Chr2	14102000	14102579	+	1000	NA	TTS (CARHR060140.1)	4019	CARHR060130.1	CARHR060130	AT1G67560
1334	Chr8	4191368	4191786	+	1000	NA	Intergenic	3549	CARHR256470.1	CARHR256470	NA
1335	Chr8	17855335	17855965	+	1000	NA	TTS (CARHR274150.1)	621	CARHR274160.1	CARHR274160	AT5G60490
1336	Chr6	903757	904237	+	1000	NA	promoter (CARHR175460.1)	-1149	CARHR175460.1	CARHR175460	AT5G46340
1337	Chr7	277069	277570	+	1000	NA	intron (CARHR212770.1, intron 4 of 7)	1278	CARHR212770.1	CARHR212770	AT5G41800
1338	Chr8	17328096	17328548	+	1000	NA	promoter (CARHR272760.1)	-1678	CARHR272760.1	CARHR272760	NA
1339	Chr1	7137231	7137735	+	1000	NA	intron (CARHR020480.1, intron 2 of 2)	1906	CARHR020480.1	CARHR020480	AT1G20010
1340	Chr1	1487854	1488424	+	1000	NA	exon (CARHR004450.1, exon 1 of 1)	1398	CARHR004450.1	CARHR004450	AT1G05020
1341	NSCAFA.927	651	1051	+	1000	NA	TTS (CARHR289510.1)	848	CARHR289500.1	CARHR289500	AT4G36540
1342	Chr6	1426833	1427305	+	1000	NA	Intergenic	-8070	CARHR176350.1	CARHR176350	AT5G45630
1343	NSCAFA.392	89038	89448	+	1000	NA	Intergenic	4316	CARHR287540.1	CARHR287540	AT1G55000
1344	Chr4	22142045	22142514	+	1000	NA	promoter-TSS (CARHR141620.1)	-162	CARHR141620.1	CARHR141620	AT2G46340
1345	Chr3	10272377	10272877	+	932	NA	Intergenic	3099	CARHR101410.1	CARHR101410	AT3G25070
1346	Chr1	13161214	13161676	+	1000	NA	promoter-TSS (CARHR032600.1)	-607	CARHR032600.2	CARHR032600	AT1G33240
1347	Chr8	13520618	13521464	+	1000	NA	Intergenic	4401	CARHR264410.1	CARHR264410	AT5G51640
1348	Chr2	16460372	16460897	+	1000	NA	promoter-TSS (CARHR064810.1)	-950	CARHR064810.1	CARHR064810	AT1G71990
1349	Chr4	18326882	18327369	+	1000	NA	exon (CARHR131810.1, exon 1 of 1)	1305	CARHR131810.1	CARHR131810	AT2G37710
1350	Chr2	10896154	10896611	+	1000	NA	TTS (CARHR057670.1)	396	CARHR057660.1	CARHR057660	NA
1351	Chr8	18735416	18735879	+	1000	NA	intron (CARHR276440.1, intron 5 of 6)	1854	CARHR276440.1	CARHR276440	AT5G62630
1352	NSCAFA.304	176855	177294	+	1000	NA	promoter (CARHR286740.1)	-1061	CARHR286740.1	CARHR286740	AT3G28570
1353	Chr1	9494831	9495233	+	1000	NA	TTS (CARHR026180.1)	808	CARHR026180.1	CARHR026180	NA
1354	Chr4	13640359	13640811	+	1000	NA	exon (CARHR121900.1, exon 3 of 3)	1982	CARHR121900.1	CARHR121900	AT2G28780
1355	Chr1	16434202	16434671	+	1000	NA	Intergenic	13243	CARHR034680.1	CARHR034680	AT5G37380
1356	Chr4	8168760	8169214	+	1000	NA	Intergenic	-9863	CARHR118400.1	CARHR118400	NA
1357	Chr7	6647325	6647732	+	1000	NA	intron (CARHR218010.1, intron 7 of 8)	1453	CARHR218020.1	CARHR218020	NA
1358	NSCAFA.304	26625	27066	+	1000	NA	Intergenic	3966	CARHR286560.1	CARHR286560	NA
1359	Chr1	11910071	11910937	+	1000	NA	intron (CARHR031020.1, intron 1 of 2)	191	CARHR031020.1	CARHR031020	AT1G31720
1360	Chr4	1237998	1238412	+	1000	NA	promoter-TSS (CARHR113730.1)	305	CARHR113710.1	CARHR113710	AT2G22510
1361	Chr3	22396301	22396719	+	855	NA	intron (CARHR109680.1, intron 12 of 13)	4056	CARHR109680.1	CARHR109680	AT2G19230
1362	Chr5	14235842	14236905	+	1000	NA	exon (CARHR155540.1, exon 1 of 1)	622	CARHR155540.1	CARHR155540	NA
1363	Chr3	7916833	7917298	+	567	NA	Intergenic	1389	CARHR097620.1	CARHR097620	AT3G21680
1364	Chr8	19343501	19343943	+	1000	NA	exon (CARHR278180.1, exon 2 of 2)	2846	CARHR278190.1	CARHR278190	AT5G64280
1365	Chr3	7855578	7856060	+	1000	NA	TTS (CARHR097470.1)	1249	CARHR097480.1	CARHR097480	AT3G21530
1366	Chr3	8913881	8914467	+	1000	NA	promoter-TSS (CARHR099470.1)	-379	CARHR099470.1	CARHR099470	NA
1367	Chr7	13596026	13596457	+	1000	NA	exon (CARHR222450.1, exon 4 of 13)	946	CARHR222450.2	CARHR222450	AT4G16144
1368	Chr6	23177345	23177815	+	1000	NA	TTS (CARHR209340.2)	1706	CARHR209350.1	CARHR209350	AT5G03905
1369	Chr7	2697811	2698278	+	1000	NA	promoter (CARHR215900.1)	-1195	CARHR215900.1	CARHR215900	NA
1370	Chr8	19338122	19338549	+	1000	NA	promoter (CARHR278180.1)	-1378	CARHR278180.1	CARHR278180	AT5G64270
1371	Chr5	576374	576865	+	1000	NA	TTS (CARHR144770.1)	567	CARHR144770.1	CARHR144770	NA
1372	Chr6	989757	990219	+	1000	NA	exon (CARHR175590.1, exon 5 of 8)	1299	CARHR175590.1	CARHR175590	AT5G46200
1373	Chr5	454416	454893	+	1000	NA	TTS (CARHR144540.1)	756	CARHR144530.1	CARHR144530	AT2G01920
1374	Chr3	7194409	7194845	+	1000	NA	promoter (CARHR095810.1)	-1342	CARHR095810.1	CARHR095810	AT3G20210
1375	Chr1	25930141	25930544	+	1000	NA	Intergenic	-6637	CARHR045470.1	CARHR045470	NA
1376	Chr4	15434934	15435505	+	1000	NA	exon (CARHR125450.1, exon 1 of 2)	395	CARHR125450.1	CARHR125450	NA
1377	Chr4	20159470	20159961	+	1000	NA	promoter-TSS (CARHR136260.1)	-87	CARHR136260.1	CARHR136260	AT2G41170
1378	Chr7	12886673	12887128	+	1000	NA	TTS (CARHR221250.1)	1359	CARHR221250.1	CARHR221250	AT4G14750
1379	Chr1	25380988	25381451	+	1000	NA	promoter (CARHR044340.1)	-1661	CARHR044340.1	CARHR044340	AT1G54010
1380	Chr8	17547646	17548919	+	1000	NA	exon (CARHR273270.1, exon 1 of 1)	1211	CARHR273270.1	CARHR273270	AT5G59700
1381	Chr3	848595	849053	+	1000	NA	promoter-TSS (CARHR077570.1)	-62	CARHR077570.2	CARHR077570	AT3G03560
1382	Chr6	5219702	5220169	+	1000	NA	promoter (CARHR180740.1)	-1373	CARHR180740.1	CARHR180740	AT5G43170
1383	NSCAFA.697	1169	1619	+	1000	NA	promoter-TSS (CARHR289250.1)	-969	CARHR289250.1	CARHR289250	NA
1384	Chr6	2792647	2793202	+	1000	NA	exon (CARHR178200.1, exon 1 of 2)	2446	CARHR178200.1	CARHR178200	AT5G44700
1385	Chr4	15049712	15050185	+	1000	NA	promoter-TSS (CARHR124550.1)	-13	CARHR124550.1	CARHR124550	AT2G31020
1386	Chr3	1658294	1659193	+	1000	NA	exon (CARHR080040.1, exon 2 of 2)	1226	CARHR080040.1	CARHR080040	AT3G05610
1387	Chr4	17955341	17955831	+	1000	NA	exon (CARHR131270.1, exon 2 of 2)	954	CARHR131270.1	CARHR131270	AT1G03910
1388	Chr8	2514708	2515193	+	1000	NA	TTS (CARHR253780.1)	3029	CARHR253780.1	CARHR253780	AT4G12420
1389	Chr6	15263564	15264024	+	1000	NA	promoter (CARHR188360.1)	-2713	CARHR188360.1	CARHR188360	NA
1390	Chr1	9512863	9513327	+	811	NA	promoter (CARHR026210.1)	-1060	CARHR026210.1	CARHR026210	NA
1391	Chr3	20858687	20859110	+	1000	NA	TTS (CARHR107630.1)	3485	CARHR107630.1	CARHR107630	AT2G17470
1392	Chr5	17586694	17587139	+	1000	NA	TTS (CARHR162700.1)	125	CARHR162690.1	CARHR162690	AT3G52810
1393	Chr1	12555882	12556360	+	1000	NA	promoter-TSS (CARHR031920.1)	-505	CARHR031920.1	CARHR031920	AT1G32470
1394	Chr6	13299763	13300214	+	1000	NA	intron (CARHR184990.1, intron 2 of 5)	521	CARHR184990.2	CARHR184990	AT5G28050
1395	Chr4	22411936	22412413	+	1000	NA	promoter-TSS (CARHR142230.1)	805	CARHR142240.1	CARHR142240	AT2G46890
1396	Chr6	2492640	2493114	+	1000	NA	promoter (CARHR177770.1)	-2390	CARHR177770.1	CARHR177770	NA
1397	Chr2	10346516	10346927	+	1000	NA	promoter (CARHR057370.1)	-2630	CARHR057370.1	CARHR057370	NA
1398	Chr2	17009717	17010234	+	1000	NA	Intergenic	-4767	CARHR066230.1	CARHR066230	AT1G73220
1399	Chr4	16960815	16961309	+	1000	NA	promoter (CARHR129030.1)	-2012	CARHR129030.1	CARHR129030	AT2G34880
1400	Chr4	16566891	16567404	+	1000	NA	promoter-TSS (CARHR128110.1)	-206	CARHR128110.2	CARHR128110	AT2G34030
1401	NSCAFA.539	29563	29973	+	1000	NA	exon (CARHR288760.1, exon 2 of 4)	1616	CARHR288760.1	CARHR288760	AT5G38710
1402	Chr1	25810600	25811039	+	1000	NA	exon (CARHR045250.1, exon 10 of 11)	3216	CARHR045250.1	CARHR045250	AT1G55550
1403	Chr6	22343229	22343663	+	1000	NA	TTS (CARHR206990.1)	1280	CARHR206990.1	CARHR206990	AT5G06270
1404	Chr7	16384027	16384474	+	1000	NA	exon (CARHR228900.1, exon 7 of 13)	1278	CARHR228900.1	CARHR228900	AT4G22100
1405	Chr5	17082887	17083312	+	1000	NA	TTS (CARHR161400.1)	484	CARHR161390.1	CARHR161390	AT3G51760
1406	Chr1	1314912	1315373	+	1000	NA	exon (CARHR003960.1, exon 1 of 3)	361	CARHR003960.1	CARHR003960	AT1G04610
1407	Chr8	20182360	20183068	+	1000	NA	TTS (CARHR280480.1)	527	CARHR280490.1	CARHR280490	NA
1408	Chr7	17850437	17850888	+	1000	NA	TTS (CARHR232750.1)	3170	CARHR232750.1	CARHR232750	AT4G25340
1409	Chr2	1018711	1019197	+	1000	NA	promoter-TSS (CARHR048190.1)	-838	CARHR048190.1	CARHR048190	NA
1410	Chr4	15447153	15447570	+	1000	NA	promoter-TSS (CARHR125480.3)	-145	CARHR125480.3	CARHR125480	AT2G31760
1411	Chr8	19035396	19035819	+	1000	NA	exon (CARHR277300.1, exon 1 of 1)	829	CARHR277300.1	CARHR277300	AT5G63450
1412	Chr5	1165889	1166316	+	1000	NA	exon (CARHR145910.1, exon 1 of 1)	514	CARHR145910.1	CARHR145910	AT5G38270
1413	Chr1	22769449	22769915	+	1000	NA	TTS (CARHR039020.1)	941	CARHR039020.1	CARHR039020	NA
1414	Chr7	2466243	2466734	+	1000	NA	exon (CARHR215650.1, exon 1 of 1)	455	CARHR215650.1	CARHR215650	NA
1415	Chr6	13463626	13464372	+	1000	NA	promoter (CARHR185220.1)	-1349	CARHR185220.1	CARHR185220	AT4G09465
1416	Chr3	11886835	11887289	+	1000	NA	TTS (CARHR102950.1)	180	CARHR102960.1	CARHR102960	NA
1417	Chr7	4174276	4174745	+	1000	NA	promoter-TSS (CARHR216820.1)	-523	CARHR216820.1	CARHR216820	AT5G35740
1418	Chr3	9680667	9681133	+	976	NA	promoter-TSS (CARHR100550.1)	-300	CARHR100550.1	CARHR100550	AT3G24460
1419	Chr1	6558344	6558846	+	1000	NA	exon (CARHR018950.1, exon 7 of 7)	1395	CARHR018950.2	CARHR018950	AT1G18360
1420	Chr2	18534968	18535391	+	1000	NA	exon (CARHR070400.1, exon 2 of 2)	1797	CARHR070400.1	CARHR070400	AT1G76890
1421	Chr4	16156894	16157579	+	1000	NA	promoter-TSS (CARHR127090.1)	512	CARHR127080.1	CARHR127080	NA
1422	Chr1	6933573	6934045	+	1000	NA	promoter-TSS (CARHR019980.1)	-84	CARHR019980.1	CARHR019980	AT1G19390
1423	Chr3	6516652	6517148	+	1000	NA	exon (CARHR094100.1, exon 1 of 1)	323	CARHR094100.1	CARHR094100	NA
1424	Chr2	2007632	2008101	+	1000	NA	intron (CARHR050350.1, intron 2 of 8)	886	CARHR050350.1	CARHR050350	AT1G61950
1425	Chr8	15200011	15200882	+	1000	NA	exon (CARHR267210.1, exon 1 of 1)	316	CARHR267210.1	CARHR267210	AT5G54010
1426	Chr7	15973449	15973907	+	1000	NA	Intergenic	3636	CARHR227920.1	CARHR227920	AT4G21330
1427	Chr3	9213149	9213639	+	1000	NA	exon (CARHR099900.1, exon 1 of 2)	428	CARHR099900.1	CARHR099900	AT3G24240
1428	Chr7	17096800	17097374	+	1000	NA	promoter-TSS (CARHR230780.1)	-990	CARHR230780.1	CARHR230780	AT4G23450
1429	Chr3	1602022	1602887	+	1000	NA	promoter (CARHR079840.1)	-1200	CARHR079840.1	CARHR079840	NA
1430	Chr5	17209163	17209600	+	1000	NA	TTS (CARHR161740.1)	904	CARHR161740.1	CARHR161740	NA
1431	Chr3	22658990	22659448	+	1000	NA	TTS (CARHR110090.1)	804	CARHR110080.1	CARHR110080	NA
1432	Chr7	14961497	14961993	+	1000	NA	exon (CARHR225550.1, exon 1 of 1)	530	CARHR225550.1	CARHR225550	AT4G18680
1433	Chr4	9138471	9138939	+	1000	NA	Intergenic	-8684	CARHR118750.1	CARHR118750	AT2G26695
1434	Chr3	6848506	6849009	+	917	NA	promoter-TSS (CARHR094930.1)	-24	CARHR094930.1	CARHR094930	AT3G19508
1435	Chr1	4701690	4702093	+	1000	NA	promoter-TSS (CARHR013430.1)	-103	CARHR013430.1	CARHR013430	AT1G13080
1436	Chr1	9211374	9211952	+	1000	NA	exon (CARHR025540.1, exon 1 of 1)	446	CARHR025540.1	CARHR025540	NA
1437	Chr7	22342064	22342529	+	1000	NA	TTS (CARHR245120.2)	373	CARHR245130.1	CARHR245130	AT4G36770
1438	Chr3	19614224	19614700	+	1000	NA	intron (CARHR106460.3, intron 1 of 1)	1260	CARHR106460.2	CARHR106460	AT2G16230
1439	Chr7	15325481	15325948	+	1000	NA	exon (CARHR226300.1, exon 11 of 11)	9252	CARHR226300.3	CARHR226300	NA
1440	Chr5	16408034	16408480	+	1000	NA	intron (CARHR159760.1, intron 1 of 2)	222	CARHR159760.1	CARHR159760	NA
1441	Chr1	7547660	7548120	+	1000	NA	TTS (CARHR021600.1)	1551	CARHR021600.1	CARHR021600	AT1G21150
1442	Chr1	6805858	6806330	+	1000	NA	promoter-TSS (CARHR019640.1)	-825	CARHR019640.1	CARHR019640	AT1G19020
1443	Chr6	19250360	19251293	+	1000	NA	exon (CARHR198330.1, exon 1 of 1)	174	CARHR198330.1	CARHR198330	AT5G14980
1444	Chr3	21904312	21905654	+	1000	NA	exon (CARHR109140.1, exon 5 of 5)	2392	CARHR109140.1	CARHR109140	AT2G18540
1445	Chr4	477751	478116	+	902	NA	promoter-TSS (CARHR112400.1)	-60	CARHR112400.1	CARHR112400	AT2G21480
1446	Chr6	23219537	23220415	+	857	NA	promoter-TSS (CARHR209450.1)	-299	CARHR209450.1	CARHR209450	AT5G03820
1447	NSCAFA.445	15824	16216	+	1000	NA	NA	NA	NA	NA	NA
1448	Chr8	3948608	3949055	+	1000	NA	Intergenic	-3282	CARHR256260.1	CARHR256260	NA
1449	Chr8	2562223	2562674	+	1000	NA	Intergenic	-6380	CARHR253830.1	CARHR253830	NA
1450	Chr7	17024453	17025451	+	1000	NA	promoter-TSS (CARHR230530.1)	14	CARHR230530.1	CARHR230530	NA
1451	Chr2	11699401	11699807	+	1000	NA	promoter (CARHR058110.1)	-2053	CARHR058110.1	CARHR058110	AT1G66140
1452	Chr3	8806499	8806955	+	931	NA	exon (CARHR099380.1, exon 3 of 3)	2981	CARHR099380.1	CARHR099380	AT3G23410
1453	Chr1	3468385	3468846	+	1000	NA	promoter-TSS (CARHR010040.1)	-896	CARHR010040.2	CARHR010040	NA
1454	Chr7	22751449	22751946	+	1000	NA	intron (CARHR246140.1, intron 7 of 7)	2012	CARHR246140.1	CARHR246140	AT4G37750
1455	Chr4	10914713	10915245	+	853	NA	exon (CARHR119720.1, exon 5 of 5)	3005	CARHR119720.1	CARHR119720	AT2G27220
1456	Chr4	21851246	21851822	+	1000	NA	exon (CARHR140750.1, exon 2 of 3)	982	CARHR140750.1	CARHR140750	AT1G33720
1457	Chr5	21292920	21293408	+	1000	NA	promoter-TSS (CARHR172800.1)	-309	CARHR172810.2	CARHR172810	AT3G62550
1458	Chr4	14610768	14611242	+	1000	NA	intron (CARHR123630.1, intron 2 of 2)	1015	CARHR123630.1	CARHR123630	AT2G30310
1459	Chr7	20255695	20256451	+	1000	NA	exon (CARHR239400.1, exon 1 of 2)	759	CARHR239400.1	CARHR239400	AT4G31500
1460	Chr6	21230378	21230870	+	1000	NA	exon (CARHR203770.1, exon 1 of 1)	126	CARHR203770.1	CARHR203770	NA
1461	NSCAFA.124I	402570	403019	+	1000	NA	exon (CARHR284170.1, exon 3 of 13)	658	CARHR284170.1	CARHR284170	AT1G58350
1462	Chr5	17251297	17251778	+	1000	NA	TTS (CARHR161930.1)	596	CARHR161920.1	CARHR161920	AT3G52160
1463	NSCAFA.214I	92688	93325	+	1000	NA	promoter-TSS (CARHR285470.1)	-209	CARHR285470.1	CARHR285470	NA
1464	Chr3	21426497	21426947	+	1000	NA	Intergenic	15222	CARHR108510.1	CARHR108510	AT2G18020
1465	Chr5	4333703	4334309	+	1000	NA	exon (CARHR150530.1, exon 1 of 2)	1287	CARHR150530.1	CARHR150530	NA
1466	Chr5	3984208	3984707	+	1000	NA	promoter-TSS (CARHR150100.1)	-186	CARHR150100.1	CARHR150100	NA
1467	Chr4	13840777	13841260	+	578	NA	TTS (CARHR122110.1)	1868	CARHR122100.2	CARHR122100	AT2G28930
1468	Chr3	7059567	7060024	+	1000	NA	promoter (CARHR095470.1)	-1759	CARHR095470.1	CARHR095470	AT3G19940
1469	Chr6	16490874	16491278	+	1000	NA	TTS (CARHR191020.1)	1379	CARHR191020.1	CARHR191020	AT5G22540
1470	Chr6	13669921	13670411	+	1000	NA	exon (CARHR185430.1, exon 1 of 1)	221	CARHR185430.1	CARHR185430	NA
1471	Chr5	19081853	19082285	+	1000	NA	promoter-TSS (CARHR166710.1)	-336	CARHR166710.1	CARHR166710	AT3G56600
1472	Chr8	15625969	15626394	+	1000	NA	TTS (CARHR268190.1)	229	CARHR268200.1	CARHR268200	AT5G54860
1473	Chr4	13593247	13593735	+	994	NA	Intergenic	7119	CARHR121830.1	CARHR121830	NA
1474	NSCAFA.577	6612	8409	+	1000	NA	promoter (CARHR288890.2)	-1259	CARHR288890.2	CARHR288890	NA
1475	Chr1	25952734	25953238	+	1000	NA	intron (CARHR045490.1, intron 1 of 1)	125	CARHR045490.1	CARHR045490	NA
1476	Chr6	13918559	13919392	+	1000	NA	exon (CARHR185860.1, exon 3 of 3)	1025	CARHR185860.1	CARHR185860	NA
1477	Chr1	11303068	11303538	+	1000	NA	TTS (CARHR030010.1)	1708	CARHR030010.1	CARHR030010	AT1G30560
1478	Chr1	23878200	23878797	+	780	NA	promoter (CARHR041030.1)	-1096	CARHR041030.1	CARHR041030	NA
1479	Chr8	18661792	18662254	+	1000	NA	Intergenic	-3729	CARHR276260.1	CARHR276260	AT5G62470
1480	Chr3	4503087	4503526	+	1000	NA	exon (CARHR088560.1, exon 4 of 7)	1600	CARHR088560.1	CARHR088560	AT3G13790
1481	Chr2	807661	808130	+	1000	NA	exon (CARHR047690.1, exon 6 of 8)	2389	CARHR047690.1	CARHR047690	AT1G63650
1482	Chr8	17097836	17098285	+	1000	NA	exon (CARHR271970.1, exon 2 of 17)	889	CARHR271970.1	CARHR271970	AT5G58160
1483	Chr4	20133892	20134353	+	1000	NA	exon (CARHR136190.1, exon 1 of 2)	766	CARHR136190.2	CARHR136190	AT2G41080
1484	Chr5	1414684	1415126	+	1000	NA	intron (CARHR146480.1, intron 6 of 10)	1198	CARHR146480.1	CARHR146480	AT3G25560
1485	Chr8	1679040	1679467	+	1000	NA	TTS (CARHR251950.1)	2390	CARHR251950.1	CARHR251950	AT4G03510
1486	Chr7	19457429	19457917	+	1000	NA	exon (CARHR237320.1, exon 15 of 15)	833	CARHR237330.1	CARHR237330	AT2G19640
1487	Chr5	1172491	1172953	+	1000	NA	exon (CARHR145930.1, exon 2 of 3)	723	CARHR145930.1	CARHR145930	NA
1488	Chr6	22146132	22146648	+	1000	NA	exon (CARHR206470.1, exon 4 of 4)	1420	CARHR206470.1	CARHR206470	AT5G06730
1489	Chr2	609705	610181	+	1000	NA	intron (CARHR047300.1, intron 2 of 5)	1874	CARHR047300.1	CARHR047300	AT1G63880
1490	Chr5	15999878	16000355	+	1000	NA	exon (CARHR159100.1, exon 3 of 3)	1396	CARHR159100.1	CARHR159100	AT3G50030
1491	Chr4	22641804	22642216	+	1000	NA	intron (CARHR142850.1, intron 1 of 2)	407	CARHR142850.1	CARHR142850	AT2G47460
1492	Chr1	9452725	9453168	+	1000	NA	TTS (CARHR026080.1)	1519	CARHR026080.1	CARHR026080	AT1G25400
1493	Chr2	874031	874694	+	1000	NA	exon (CARHR047860.1, exon 1 of 2)	231	CARHR047860.1	CARHR047860	AT1G63520
1494	Chr7	16909739	16910137	+	1000	NA	exon (CARHR230240.1, exon 1 of 5)	514	CARHR230240.1	CARHR230240	NA
1495	Chr4	10029751	10030201	+	1000	NA	Intergenic	-5534	CARHR119030.1	CARHR119030	AT2G26870
1496	Chr3	2745982	2746465	+	1000	NA	exon (CARHR083180.1, exon 2 of 9)	508	CARHR083180.1	CARHR083180	AT3G08860
1497	NSCAFC.115	253605	254068	+	1000	NA	Intergenic	2077	CARHR292660.1	CARHR292660	NA
1498	Chr1	6128996	6129478	+	1000	NA	TTS (CARHR017740.1)	1580	CARHR017730.1	CARHR017730	AT1G17150
1499	Chr3	19687574	19687989	+	1000	NA	promoter (CARHR106550.1)	-1583	CARHR106550.1	CARHR106550	NA
1500	Chr8	15158240	15158711	+	1000	NA	promoter (CARHR267100.2)	-1467	CARHR267100.2	CARHR267100	AT5G53970
1501	Chr1	18840664	18841164	+	1000	NA	exon (CARHR035190.1, exon 1 of 2)	489	CARHR035190.1	CARHR035190	AT1G42550
1502	Chr8	3197839	3198279	+	1000	NA	exon (CARHR255080.1, exon 1 of 6)	728	CARHR255080.1	CARHR255080	NA
1503	Chr6	11484176	11484672	+	1000	NA	promoter (CARHR184270.1)	-1159	CARHR184270.1	CARHR184270	NA
1504	Chr6	5435231	5435697	+	1000	NA	Intergenic	20897	CARHR180910.1	CARHR180910	AT5G43080
1505	Chr5	13745274	13745725	+	1000	NA	exon (CARHR154740.1, exon 3 of 6)	1847	CARHR154740.1	CARHR154740	AT3G46280
1506	Chr2	438762	439232	+	1000	NA	promoter (CARHR046890.1)	-2224	CARHR046890.1	CARHR046890	AT1G64060
1507	Chr4	18822392	18822872	+	1000	NA	TTS (CARHR132950.1)	474	CARHR132960.1	CARHR132960	AT2G38340
1508	Chr5	3363929	3364387	+	916	NA	intron (CARHR149540.1, intron 3 of 7)	708	CARHR149540.1	CARHR149540	NA
1509	Chr2	17227310	17227804	+	1000	NA	intron (CARHR066750.1, intron 5 of 8)	1692	CARHR066750.1	CARHR066750	AT1G73680
1510	Chr8	2812231	2812723	+	1000	NA	exon (CARHR254340.1, exon 1 of 1)	508	CARHR254340.1	CARHR254340	AT4G11950
1511	Chr6	7639630	7640096	+	1000	NA	intron (CARHR182170.1, intron 2 of 6)	1917	CARHR182170.1	CARHR182170	AT5G49360
1512	Chr1	982999	983505	+	1000	NA	Intergenic	3540	CARHR003060.1	CARHR003060	AT1G03730
1513	Chr4	22746192	22746656	+	1000	NA	exon (CARHR143180.1, exon 1 of 10)	1316	CARHR143180.1	CARHR143180	AT2G47800
1514	Chr6	15107191	15107732	+	1000	NA	exon (CARHR188110.1, exon 1 of 1)	439	CARHR188110.1	CARHR188110	AT5G25400
1515	Chr3	8237936	8238389	+	1000	NA	promoter-TSS (CARHR098350.1)	-165	CARHR098350.2	CARHR098350	AT3G22440
1516	Chr4	7703728	7704135	+	1000	NA	promoter (CARHR118050.1)	-1288	CARHR118050.1	CARHR118050	NA
1517	Chr4	19898940	19899414	+	850	NA	promoter (CARHR135580.1)	-1536	CARHR135580.1	CARHR135580	AT2G40470
1518	Chr7	19141857	19142402	+	1000	NA	exon (CARHR236510.1, exon 1 of 1)	272	CARHR236510.1	CARHR236510	AT4G28720
1519	Chr8	6300479	6301084	+	1000	NA	promoter-TSS (CARHR258220.1)	74	CARHR258220.1	CARHR258220	AT5G39490
1520	Chr7	21633472	21633971	+	1000	NA	TTS (CARHR243170.1)	2698	CARHR243160.1	CARHR243160	AT4G34870
1521	Chr1	18684546	18685044	+	925	NA	Intergenic	113890	CARHR035120.1	CARHR035120	AT3G42550
1522	Chr7	20319644	20320128	+	943	NA	promoter-TSS (CARHR239580.1)	-205	CARHR239580.1	CARHR239580	AT4G31710
1523	Chr4	14314358	14314807	+	1000	NA	exon (CARHR123070.1, exon 1 of 3)	211	CARHR123070.1	CARHR123070	NA
1524	Chr7	19105957	19106409	+	586	NA	TTS (CARHR236440.1)	493	CARHR236450.1	CARHR236450	AT4G28670
1525	Chr1	19972915	19973330	+	1000	NA	Intergenic	-4852	CARHR035840.1	CARHR035840	AT1G44170
1526	Chr6	15337792	15338295	+	607	NA	TTS (CARHR188500.1)	2057	CARHR188500.1	CARHR188500	AT5G24940
1527	Chr6	13541727	13542198	+	1000	NA	promoter-TSS (CARHR185300.1)	-13	CARHR185300.1	CARHR185300	AT5G28690
1528	Chr7	13534282	13534721	+	962	NA	intron (CARHR222330.1, intron 4 of 16)	2802	CARHR222330.1	CARHR222330	AT4G15530
1529	Chr8	20349903	20350399	+	1000	NA	exon (CARHR280910.1, exon 3 of 3)	1479	CARHR280910.1	CARHR280910	AT5G66790
1530	Chr1	2531808	2532289	+	1000	NA	promoter (CARHR007300.1)	-2154	CARHR007300.1	CARHR007300	AT1G07530
1531	Chr5	18080986	18081458	+	1000	NA	promoter-TSS (CARHR164020.1)	11	CARHR164030.1	CARHR164030	NA
1532	NSCAFC.115	89103	89569	+	726	NA	exon (CARHR292560.1, exon 1 of 1)	409	CARHR292560.1	CARHR292560	AT3G28420
1533	Chr6	17952504	17952954	+	1000	NA	TTS (CARHR194730.1)	1458	CARHR194730.1	CARHR194730	NA
1534	Chr6	598422	598848	+	1000	NA	intron (CARHR174840.4, intron 3 of 6)	8399	CARHR174850.1	CARHR174850	AT5G46650
1535	Chr1	579174	579612	+	1000	NA	TTS (CARHR001800.1)	385	CARHR001790.1	CARHR001790	AT1G02470
1536	Chr7	14629224	14629679	+	701	NA	intron (CARHR224840.4, intron 3 of 3)	4085	CARHR224840.3	CARHR224840	AT4G18070
1537	Chr8	19333823	19334510	+	1000	NA	promoter (CARHR278160.1)	-2687	CARHR278160.1	CARHR278160	AT5G64250
1538	Chr4	3240097	3240572	+	1000	NA	TTS (CARHR114950.1)	2340	CARHR114950.1	CARHR114950	AT2G26180
1539	Chr3	3749835	3750315	+	830	NA	promoter-TSS (CARHR086320.1)	394	CARHR086330.1	CARHR086330	AT3G11773
1540	Chr7	16876678	16877107	+	1000	NA	exon (CARHR230170.1, exon 2 of 13)	407	CARHR230170.1	CARHR230170	NA
1541	NSCAFB.163	277211	277697	+	1000	NA	TTS (CARHR290550.1)	226	CARHR290580.1	CARHR290580	NA
1542	Chr7	1583064	1583493	+	1000	NA	Intergenic	3870	CARHR214700.1	CARHR214700	AT5G38050
1543	Chr6	20678904	20679384	+	1000	NA	TTS (CARHR202240.1)	1472	CARHR202240.1	CARHR202240	AT5G11050
1544	Chr8	18302256	18303139	+	1000	NA	promoter-TSS (CARHR275280.1)	-408	CARHR275280.1	CARHR275280	AT5G61510
1545	Chr6	22011716	22012196	+	1000	NA	promoter-TSS (CARHR206030.1)	78	CARHR206030.1	CARHR206030	AT5G07100
1546	Chr5	13118192	13118619	+	1000	NA	promoter (CARHR154070.1)	-1097	CARHR154070.1	CARHR154070	AT3G29360
1547	Chr4	17395492	17395944	+	1000	NA	Intergenic	-5879	CARHR130210.1	CARHR130210	AT2G35950
1548	Chr4	14684142	14684603	+	1000	NA	TTS (CARHR123760.1)	174	CARHR123770.1	CARHR123770	NA
1549	Chr7	10461445	10461885	+	1000	NA	Intergenic	-35086	CARHR219120.1	CARHR219120	NA
1550	Chr1	8395027	8396098	+	1000	NA	exon (CARHR023650.1, exon 1 of 2)	598	CARHR023650.1	CARHR023650	AT1G23200
1551	Chr2	14445107	14445726	+	1000	NA	promoter-TSS (CARHR060750.1)	-863	CARHR060750.1	CARHR060750	NA
1552	Chr1	13571527	13572008	+	776	NA	exon (CARHR033110.1, exon 10 of 20)	2504	CARHR033110.1	CARHR033110	AT1G33700
1553	Chr8	656167	656784	+	1000	NA	promoter (CARHR249720.1)	-1225	CARHR249720.1	CARHR249720	AT4G01960
1554	Chr6	4784525	4785018	+	1000	NA	promoter (CARHR180370.1)	-1765	CARHR180370.1	CARHR180370	NA
1555	Chr1	25897864	25898702	+	1000	NA	exon (CARHR045400.1, exon 9 of 12)	2206	CARHR045400.1	CARHR045400	AT1G55740
1556	Chr1	15194471	15195244	+	1000	NA	Intergenic	-13515	CARHR034130.1	CARHR034130	AT1G35330
1557	Chr8	17454359	17454830	+	1000	NA	exon (CARHR273030.1, exon 1 of 2)	1106	CARHR273030.1	CARHR273030	AT5G59570
1558	Chr5	16395657	16396333	+	1000	NA	exon (CARHR159720.1, exon 1 of 1)	503	CARHR159720.1	CARHR159720	NA
1559	Chr5	12659767	12660217	+	846	NA	Intergenic	8497	CARHR153850.1	CARHR153850	NA
1560	Chr3	12777544	12777974	+	968	NA	Intergenic	-3658	CARHR103660.1	CARHR103660	NA
1561	Chr1	25976404	25977277	+	839	NA	intron (CARHR045550.1, intron 1 of 5)	783	CARHR045550.1	CARHR045550	AT1G55850
1562	Chr5	14712743	14713189	+	1000	NA	promoter-TSS (CARHR156420.1)	-768	CARHR156420.1	CARHR156420	AT3G47740
1563	Chr2	19115285	19115717	+	1000	NA	promoter-TSS (CARHR071700.1)	-870	CARHR071700.1	CARHR071700	AT1G78240
1564	Chr7	19445204	19445705	+	1000	NA	intron (CARHR237270.1, intron 1 of 9)	406	CARHR237270.1	CARHR237270	AT4G29450
1565	Chr4	7298144	7298570	+	1000	NA	Intergenic	9568	CARHR117590.1	CARHR117590	NA
1566	Chr7	15494193	15494605	+	1000	NA	TTS (CARHR226690.1)	999	CARHR226690.1	CARHR226690	NA
1567	Chr1	4081624	4082101	+	1000	NA	TTS (CARHR011680.1)	1852	CARHR011680.1	CARHR011680	NA
1568	Chr7	18275598	18276032	+	1000	NA	TTS (CARHR234020.1)	1747	CARHR234030.1	CARHR234030	NA
1569	Chr4	20252744	20253180	+	1000	NA	Intergenic	-4170	CARHR136490.1	CARHR136490	AT2G41370
1570	Chr6	2793971	2794424	+	1000	NA	TTS (CARHR178200.1)	3719	CARHR178200.1	CARHR178200	AT5G44700
1571	Chr7	19373688	19374139	+	988	NA	intron (CARHR237020.1, intron 2 of 2)	998	CARHR237020.1	CARHR237020	AT4G29270
1572	Chr1	2379393	2379845	+	810	NA	TTS (CARHR006820.1)	1019	CARHR006830.1	CARHR006830	NA
1573	Chr3	9251185	9251645	+	1000	NA	intron (CARHR099940.1, intron 2 of 2)	1881	CARHR099940.1	CARHR099940	AT3G24210
1574	Chr8	3190362	3190794	+	624	NA	TTS (CARHR255060.1)	260	CARHR255050.1	CARHR255050	NA
1575	NSCAFA.214I	208884	209306	+	1000	NA	TTS (CARHR285830.1)	1555	CARHR285820.1	CARHR285820	AT5G59450
1576	Chr1	4752508	4752983	+	1000	NA	exon (CARHR013580.1, exon 1 of 1)	687	CARHR013580.1	CARHR013580	NA
1577	Chr4	20608067	20608552	+	838	NA	exon (CARHR137330.1, exon 2 of 2)	1662	CARHR137330.1	CARHR137330	AT2G42290
1578	Chr8	4003186	4003653	+	1000	NA	promoter-TSS (CARHR256290.1)	-129	CARHR256290.1	CARHR256290	AT4G10350
1579	Chr6	20323642	20324068	+	1000	NA	exon (CARHR201190.1, exon 8 of 18)	3928	CARHR201190.1	CARHR201190	AT5G36930
1580	Chr5	14754339	14754790	+	1000	NA	promoter-TSS (CARHR156470.1)	-208	CARHR156470.1	CARHR156470	AT3G47790
1581	Chr3	7676758	7677220	+	743	NA	intron (CARHR097050.1, intron 27 of 33)	3900	CARHR097060.1	CARHR097060	AT3G21190
1582	Chr3	23113025	23113504	+	1000	NA	promoter-TSS (CARHR110880.1)	-636	CARHR110880.1	CARHR110880	AT2G20360
1583	Chr6	23822654	23823142	+	933	NA	exon (CARHR211080.1, exon 6 of 6)	510	CARHR211090.1	CARHR211090	AT5G02280
1584	Chr7	18104521	18105321	+	1000	NA	exon (CARHR233520.1, exon 1 of 2)	132	CARHR233520.1	CARHR233520	NA
1585	Chr5	20080149	20080601	+	876	NA	promoter-TSS (CARHR169530.1)	-984	CARHR169530.1	CARHR169530	AT3G59110
1586	Chr8	20269742	20270148	+	1000	NA	promoter-TSS (CARHR280710.1)	-708	CARHR280710.1	CARHR280710	AT5G66980
1587	Chr7	19796362	19796842	+	1000	NA	intron (CARHR238180.1, intron 2 of 2)	570	CARHR238180.1	CARHR238180	AT4G30270
1588	Chr3	824925	826664	+	828	NA	promoter-TSS (CARHR077480.1)	-760	CARHR077480.1	CARHR077480	AT3G03470
1589	Chr5	19119827	19120948	+	1000	NA	Intergenic	5044	CARHR166840.1	CARHR166840	AT3G56700
1590	Chr8	16451651	16452148	+	610	NA	promoter-TSS (CARHR270560.1)	-190	CARHR270560.1	CARHR270560	AT5G56800
1591	Chr4	17763040	17763528	+	851	NA	exon (CARHR131110.1, exon 1 of 2)	124	CARHR131110.1	CARHR131110	AT2G36750
1592	Chr2	14905625	14906106	+	1000	NA	exon (CARHR061600.1, exon 2 of 2)	1264	CARHR061600.1	CARHR061600	AT1G68780
1593	Chr6	22817280	22818221	+	1000	NA	promoter-TSS (CARHR208370.1)	-721	CARHR208370.1	CARHR208370	AT5G04895
1594	Chr6	20261259	20261749	+	1000	NA	promoter-TSS (CARHR201030.1)	-272	CARHR201030.1	CARHR201030	NA
1595	Chr7	21647019	21647459	+	835	NA	exon (CARHR243200.1, exon 1 of 1)	597	CARHR243200.1	CARHR243200	AT4G34930
1596	Chr3	4739202	4740021	+	1000	NA	promoter-TSS (CARHR089170.1)	-572	CARHR089170.1	CARHR089170	AT3G14250
1597	Chr4	21521256	21522066	+	1000	NA	exon (CARHR139950.1, exon 2 of 2)	731	CARHR139950.1	CARHR139950	NA
1598	NSCAFA.326	88510	88984	+	939	NA	Intergenic	2544	CARHR287010.1	CARHR287010	NA
1599	Chr8	2440730	2441199	+	1000	NA	TTS (CARHR253710.1)	600	CARHR253710.1	CARHR253710	AT4G12480
1600	Chr5	19322082	19322554	+	1000	NA	exon (CARHR167440.1, exon 3 of 3)	784	CARHR167450.1	CARHR167450	AT3G57240
1601	Chr2	19733017	19733501	+	1000	NA	promoter-TSS (CARHR073420.1)	-67	CARHR073420.1	CARHR073420	NA
1602	Chr8	12404951	12405403	+	1000	NA	TTS (CARHR262890.1)	1612	CARHR262890.1	CARHR262890	NA
1603	Chr8	7909301	7909725	+	1000	NA	promoter-TSS (CARHR259150.1)	-951	CARHR259150.1	CARHR259150	NA
1604	Chr2	2490183	2490683	+	1000	NA	promoter (CARHR051110.1)	-1648	CARHR051110.1	CARHR051110	NA
1605	Chr3	6881695	6882440	+	1000	NA	promoter-TSS (CARHR094990.1)	-254	CARHR094990.1	CARHR094990	NA
1606	Chr2	19072943	19073608	+	1000	NA	promoter-TSS (CARHR071580.1)	20	CARHR071580.1	CARHR071580	AT1G78120
1607	Chr7	19504227	19504870	+	1000	NA	exon (CARHR237560.1, exon 1 of 1)	884	CARHR237560.1	CARHR237560	NA
1608	Chr8	2095180	2095605	+	803	NA	TTS (CARHR252890.1)	2243	CARHR252890.1	CARHR252890	AT4G04640
1609	Chr6	19952873	19953322	+	1000	NA	promoter-TSS (CARHR200260.1)	-154	CARHR200260.1	CARHR200260	AT5G13210
1610	Chr1	11899633	11900174	+	1000	NA	exon (CARHR030970.1, exon 1 of 1)	720	CARHR030970.1	CARHR030970	AT1G31450
1611	Chr5	16412718	16413138	+	1000	NA	exon (CARHR159780.1, exon 1 of 1)	331	CARHR159780.1	CARHR159780	AT3G50310
1612	Chr4	20386168	20386639	+	780	NA	promoter-TSS (CARHR136780.1)	-160	CARHR136780.1	CARHR136780	NA
1613	Chr8	2262619	2263074	+	997	NA	Intergenic	-3126	CARHR253230.1	CARHR253230	NA
1614	Chr6	3366757	3367179	+	1000	NA	promoter-TSS (CARHR178820.1)	-682	CARHR178820.1	CARHR178820	NA
1615	Chr1	3611422	3611892	+	748	NA	TTS (CARHR010420.2)	827	CARHR010430.1	CARHR010430	NA
1616	Chr3	4525185	4525690	+	907	NA	exon (CARHR088590.1, exon 1 of 1)	601	CARHR088590.1	CARHR088590	NA
1617	Chr2	5464614	5465747	+	1000	NA	TTS (CARHR054810.1)	671	CARHR054800.1	CARHR054800	AT1G56710
1618	Chr8	11580623	11581062	+	1000	NA	exon (CARHR261630.1, exon 1 of 5)	124	CARHR261630.1	CARHR261630	AT5G40390
1619	Chr4	22851045	22851489	+	1000	NA	exon (CARHR143510.1, exon 11 of 11)	966	CARHR143520.1	CARHR143520	AT2G48130
1620	Chr1	5376062	5376937	+	929	NA	exon (CARHR015330.1, exon 4 of 5)	3624	CARHR015330.1	CARHR015330	AT1G14790
1621	Chr7	15647603	15648029	+	1000	NA	Intergenic	-3979	CARHR227100.1	CARHR227100	AT4G20270
1622	Chr3	21501502	21502033	+	1000	NA	intron (CARHR108600.2, intron 7 of 9)	2654	CARHR108600.1	CARHR108600	NA
1623	Chr2	468486	468967	+	913	NA	TTS (CARHR046980.1)	2112	CARHR046980.1	CARHR046980	AT1G64000
1624	NSCAFA.795	2217	2885	+	1000	NA	exon (CARHR289340.1, exon 1 of 1)	391	CARHR289340.1	CARHR289340	AT5G28210
1625	Chr2	2253911	2254365	+	987	NA	promoter (CARHR050680.1)	-1416	CARHR050680.1	CARHR050680	NA
1626	Chr5	21378048	21378658	+	1000	NA	intron (CARHR173010.2, intron 3 of 11)	-5471	CARHR173020.1	CARHR173020	AT3G62740
1627	Chr6	3682759	3683217	+	694	NA	promoter (CARHR179210.1)	-2204	CARHR179210.1	CARHR179210	NA
1628	Chr5	8924144	8924575	+	738	NA	Intergenic	-19227	CARHR152830.1	CARHR152830	NA
1629	Chr3	4320221	4320644	+	1000	NA	TTS (CARHR087990.1)	1484	CARHR088000.1	CARHR088000	AT3G13390
1630	Chr1	9189311	9190290	+	1000	NA	exon (CARHR025470.1, exon 1 of 1)	845	CARHR025470.1	CARHR025470	AT1G26500
1631	Chr5	19495396	19495925	+	1000	NA	exon (CARHR167880.1, exon 8 of 12)	1531	CARHR167880.1	CARHR167880	AT3G57680
1632	Chr6	756133	756566	+	1000	NA	promoter-TSS (CARHR175120.1)	-403	CARHR175120.1	CARHR175120	NA
1633	Chr2	17015290	17015735	+	608	NA	exon (CARHR066230.1, exon 2 of 2)	770	CARHR066230.1	CARHR066230	AT1G73220
1634	Chr4	13638796	13639750	+	618	NA	promoter (CARHR121890.1)	-1204	CARHR121890.1	CARHR121890	AT2G28760
1635	Chr1	9654373	9655108	+	1000	NA	exon (CARHR026550.1, exon 1 of 1)	342	CARHR026550.1	CARHR026550	AT1G24540
1636	Chr5	2148725	2149302	+	779	NA	promoter-TSS (CARHR147870.1)	134	CARHR147860.1	CARHR147860	AT4G16024
1637	Chr1	22102123	22102667	+	1000	NA	exon (CARHR038000.1, exon 1 of 4)	285	CARHR038000.1	CARHR038000	NA
1638	Chr6	2543165	2543540	+	1000	NA	promoter-TSS (CARHR177840.2)	5	CARHR177840.2	CARHR177840	AT5G66900
1639	Chr2	5765616	5766067	+	958	NA	Intergenic	11062	CARHR055080.1	CARHR055080	NA
1640	Chr5	16077609	16078042	+	1000	NA	promoter-TSS (CARHR159270.1)	-547	CARHR159270.1	CARHR159270	NA
1641	Chr7	14670464	14670953	+	1000	NA	intron (CARHR224930.1, intron 2 of 5)	505	CARHR224930.1	CARHR224930	AT4G18180
1642	Chr7	18071623	18072071	+	637	NA	exon (CARHR233450.1, exon 11 of 14)	1918	CARHR233440.1	CARHR233440	AT4G25930
1643	Chr2	19794689	19795160	+	1000	NA	Intergenic	-4144	CARHR073630.2	CARHR073630	AT1G80840
1644	Chr1	21811647	21812127	+	690	NA	exon (CARHR037630.1, exon 3 of 3)	2558	CARHR037630.1	CARHR037630	AT1G48000
1645	Chr5	19933526	19933972	+	1000	NA	promoter (CARHR169110.1)	-1768	CARHR169110.1	CARHR169110	AT3G58730
1646	Chr8	13522032	13522479	+	1000	NA	TTS (CARHR264410.1)	3187	CARHR264410.1	CARHR264410	AT5G51640
1647	Chr3	5894892	5895812	+	1000	NA	promoter-TSS (CARHR092360.1)	-90	CARHR092360.1	CARHR092360	NA
1648	Chr7	1123355	1123793	+	935	NA	promoter-TSS (CARHR214140.1)	-870	CARHR214140.1	CARHR214140	NA
1649	Chr6	19826996	19827434	+	1000	NA	intron (CARHR199950.2, intron 1 of 3)	300	CARHR199950.1	CARHR199950	AT5G13490
1650	Chr5	18355235	18355990	+	1000	NA	exon (CARHR164740.1, exon 10 of 14)	1951	CARHR164740.1	CARHR164740	AT3G54800
1651	Chr2	15480860	15481276	+	1000	NA	Intergenic	2554	CARHR062760.1	CARHR062760	NA
1652	Chr7	14054295	14054790	+	713	NA	promoter (CARHR223530.1)	-1196	CARHR223530.1	CARHR223530	NA
1653	Chr5	16328162	16328574	+	799	NA	promoter-TSS (CARHR159560.1)	6	CARHR159570.1	CARHR159570	NA
1654	Chr1	10669603	10670042	+	1000	NA	promoter-TSS (CARHR028870.1)	109	CARHR028860.1	CARHR028860	NA
1655	Chr8	1353999	1354485	+	959	NA	TTS (CARHR251270.1)	318	CARHR251280.1	CARHR251280	AT4G02900
1656	Chr7	17045928	17046356	+	1000	NA	TTS (CARHR230620.1)	3055	CARHR230620.1	CARHR230620	NA
1657	Chr1	6853235	6853683	+	1000	NA	TTS (CARHR019790.1)	464	CARHR019800.1	CARHR019800	AT1G19200
1658	Chr1	22105296	22105757	+	902	NA	promoter-TSS (CARHR038010.1)	-701	CARHR038010.1	CARHR038010	NA
1659	Chr5	9382769	9383220	+	1000	NA	Intergenic	2785	CARHR153000.1	CARHR153000	NA
1660	Chr5	19043524	19043971	+	1000	NA	TTS (CARHR166550.1)	816	CARHR166550.1	CARHR166550	AT3G56420
1661	Chr8	15436822	15437259	+	969	NA	promoter-TSS (CARHR267750.1)	-128	CARHR267750.1	CARHR267750	NA
1662	Chr3	8362330	8363080	+	941	NA	Intergenic	3018	CARHR098680.1	CARHR098680	AT3G22820
1663	Chr4	20000601	20001094	+	841	NA	intron (CARHR135830.1, intron 2 of 2)	1608	CARHR135830.1	CARHR135830	AT2G40740
1664	Chr8	2360201	2360864	+	878	NA	TTS (CARHR253490.1)	2750	CARHR253490.1	CARHR253490	NA
1665	Chr6	6448030	6448453	+	1000	NA	promoter (CARHR181520.1)	-1044	CARHR181520.1	CARHR181520	NA
1666	Chr3	9202947	9203399	+	896	NA	promoter-TSS (CARHR099890.1)	49	CARHR099890.1	CARHR099890	AT3G24250
1667	Chr6	4817458	4818000	+	1000	NA	Intergenic	2697	CARHR180400.1	CARHR180400	NA
1668	NSCAFA.214I	57914	58390	+	1000	NA	Intergenic	1695	CARHR285330.1	CARHR285330	NA
1669	Chr6	23327051	23327509	+	1000	NA	TTS (CARHR209670.1)	2267	CARHR209670.1	CARHR209670	AT5G03630
1670	Chr5	20966227	20966693	+	934	NA	TTS (CARHR171920.1)	1806	CARHR171920.1	CARHR171920	AT3G61610
1671	Chr1	4653006	4653444	+	821	NA	exon (CARHR013300.1, exon 2 of 8)	1211	CARHR013300.1	CARHR013300	AT1G12950
1672	Chr5	1771028	1771799	+	1000	NA	promoter-TSS (CARHR147140.1)	-61	CARHR147140.1	CARHR147140	AT3G26125
1673	Chr3	5613148	5613607	+	992	NA	exon (CARHR091610.1, exon 2 of 4)	283	CARHR091610.1	CARHR091610	AT3G16410
1674	Chr6	5403783	5404244	+	855	NA	intron (CARHR180890.1, intron 2 of 4)	1376	CARHR180890.1	CARHR180890	NA
1675	Chr2	13534994	13535580	+	601	NA	Intergenic	-4661	CARHR059560.1	CARHR059560	AT1G67110
1676	Chr2	1039027	1039490	+	964	NA	promoter (CARHR048260.1)	-1383	CARHR048260.1	CARHR048260	AT1G63220
1677	Chr5	16927187	16927917	+	1000	NA	intron (CARHR160940.1, intron 1 of 8)	397	CARHR160940.1	CARHR160940	NA
1678	Chr6	19630547	19631017	+	1000	NA	promoter (CARHR199370.1)	-1941	CARHR199370.1	CARHR199370	AT5G14010
1679	NSCAFA.214I	109028	109513	+	1000	NA	intron (CARHR285520.1, intron 5 of 5)	1159	CARHR285520.1	CARHR285520	NA
1680	Chr8	3945210	3945655	+	1000	NA	exon (CARHR256260.1, exon 1 of 4)	117	CARHR256260.1	CARHR256260	NA
1681	Chr2	282889	283552	+	831	NA	Intergenic	-9192	CARHR046540.1	CARHR046540	AT1G64390
1682	Chr8	4449163	4449631	+	1000	NA	promoter-TSS (CARHR256770.1)	-319	CARHR256770.1	CARHR256770	AT5G51260
1683	Chr7	15738619	15739094	+	1000	NA	exon (CARHR227340.1, exon 1 of 1)	398	CARHR227340.1	CARHR227340	AT4G20800
1684	Chr5	19365196	19365656	+	1000	NA	Intergenic	-3616	CARHR167570.1	CARHR167570	AT3G57380
1685	Chr3	1743399	1743884	+	1000	NA	Intergenic	4414	CARHR080230.1	CARHR080230	AT3G05760
1686	Chr7	19113162	19113689	+	1000	NA	exon (CARHR236470.1, exon 1 of 1)	1256	CARHR236470.1	CARHR236470	AT4G28700
1687	Chr3	12264290	12264757	+	1000	NA	TTS (CARHR103290.2)	161	CARHR103280.1	CARHR103280	AT2G05620
1688	Chr1	3779939	3780457	+	1000	NA	TTS (CARHR010850.1)	3656	CARHR010850.1	CARHR010850	AT1G10670
1689	Chr5	17673187	17673761	+	993	NA	promoter (CARHR162870.1)	-2794	CARHR162870.1	CARHR162870	AT3G52970
1690	Chr3	7200509	7201422	+	1000	NA	promoter-TSS (CARHR095830.1)	-466	CARHR095830.1	CARHR095830	AT3G20220
1691	Chr6	15618235	15618881	+	1000	NA	exon (CARHR189050.1, exon 1 of 1)	289	CARHR189050.1	CARHR189050	AT5G24370
1692	Chr2	18600741	18601186	+	848	NA	exon (CARHR070520.1, exon 1 of 1)	1048	CARHR070520.1	CARHR070520	AT1G77010
1693	Chr6	3135658	3136113	+	1000	NA	TTS (CARHR178550.1)	3557	CARHR178550.1	CARHR178550	AT5G44560
1694	Chr6	1965183	1965623	+	1000	NA	promoter (CARHR177060.1)	-2069	CARHR177060.1	CARHR177060	NA
1695	Chr8	1660898	1661402	+	948	NA	Intergenic	-6997	CARHR251910.1	CARHR251910	NA
1696	Chr4	14746608	14747053	+	937	NA	intron (CARHR123940.1, intron 2 of 2)	1316	CARHR123940.1	CARHR123940	AT2G30490
1697	Chr1	3167554	3168023	+	931	NA	exon (CARHR009080.1, exon 3 of 3)	750	CARHR009080.1	CARHR009080	AT1G09155
1698	Chr3	8178385	8178820	+	890	NA	exon (CARHR098260.1, exon 3 of 4)	1189	CARHR098260.1	CARHR098260	AT3G22370
1699	NSCAFB.163	340515	340975	+	711	NA	Intergenic	-4439	CARHR290700.1	CARHR290700	NA
1700	Chr2	20111423	20111870	+	1000	NA	promoter-TSS (CARHR074580.1)	-156	CARHR074590.1	CARHR074590	AT1G79900
1701	Chr7	3942649	3943068	+	1000	NA	promoter (CARHR216700.2)	-1594	CARHR216700.2	CARHR216700	AT5G35930
1702	Chr6	17909513	17909995	+	698	NA	TTS (CARHR194610.1)	1200	CARHR194620.1	CARHR194620	AT5G42120
1703	Chr2	3197512	3197923	+	1000	NA	promoter-TSS (CARHR052410.1)	751	CARHR052420.1	CARHR052420	NA
1704	Chr2	1733601	1734051	+	871	NA	intron (CARHR049750.1, intron 9 of 10)	2513	CARHR049750.1	CARHR049750	AT1G62320
1705	Chr2	2127342	2127807	+	1000	NA	promoter-TSS (CARHR050530.1)	-203	CARHR050530.1	CARHR050530	AT1G61800
1706	Chr1	397344	397959	+	1000	NA	promoter-TSS (CARHR001290.1)	-125	CARHR001290.1	CARHR001290	AT1G01180
1707	Chr3	1061591	1062413	+	977	NA	exon (CARHR078200.1, exon 3 of 3)	851	CARHR078200.1	CARHR078200	AT3G04070
1708	Chr6	20926468	20926902	+	1000	NA	TTS (CARHR202870.1)	719	CARHR202870.1	CARHR202870	NA
1709	Chr4	5363600	5364497	+	1000	NA	intron (CARHR115990.1, intron 1 of 3)	310	CARHR115990.1	CARHR115990	AT2G25460
1710	Chr6	16569990	16570410	+	839	NA	promoter-TSS (CARHR191180.1)	-241	CARHR191190.1	CARHR191190	AT5G22350
1711	Chr3	22583913	22584356	+	940	NA	intron (CARHR109890.2, intron 15 of 15)	2863	CARHR109890.1	CARHR109890	AT2G19450
1712	Chr8	17695416	17695889	+	919	NA	TTS (CARHR273690.1)	445	CARHR273680.1	CARHR273680	AT5G60060
1713	NSCAFA.214I	112619	113217	+	713	NA	intron (CARHR285530.1, intron 5 of 9)	1691	CARHR285530.1	CARHR285530	AT5G59100
1714	Chr3	21242538	21242974	+	912	NA	intron (CARHR108170.3, intron 4 of 8)	1488	CARHR108170.2	CARHR108170	AT2G17780
1715	Chr6	21247255	21247674	+	956	NA	promoter (CARHR203820.1)	-2137	CARHR203820.1	CARHR203820	NA
1716	Chr1	10953314	10953781	+	760	NA	Intergenic	-3921	CARHR029370.1	CARHR029370	AT1G30020
1717	NSCAFA.214I	83678	84344	+	1000	NA	intron (CARHR285410.2, intron 5 of 9)	1914	CARHR285410.1	CARHR285410	AT5G59130
1718	Chr7	16757440	16758018	+	1000	NA	exon (CARHR229940.1, exon 1 of 1)	546	CARHR229940.1	CARHR229940	AT4G22900
1719	Chr6	11745151	11745590	+	724	NA	promoter-TSS (CARHR184390.1)	37	CARHR184390.1	CARHR184390	NA
1720	Chr3	9393087	9393514	+	1000	NA	TTS (CARHR100090.1)	264	CARHR100100.2	CARHR100100	AT3G24100
1721	Chr1	770419	771002	+	973	NA	TTS (CARHR002390.1)	1407	CARHR002400.1	CARHR002400	AT1G03055
1722	Chr7	17425393	17426095	+	1000	NA	intron (CARHR231520.1, intron 2 of 4)	915	CARHR231520.1	CARHR231520	AT4G24120
1723	Chr5	2788896	2789367	+	1000	NA	exon (CARHR148880.1, exon 1 of 1)	125	CARHR148880.1	CARHR148880	AT3G27473
1724	NSCAFC.76	195787	196258	+	872	NA	exon (CARHR292940.1, exon 1 of 2)	1196	CARHR292940.1	CARHR292940	AT2G23300
1725	Chr8	17699346	17700152	+	952	NA	promoter (CARHR273690.1)	-1012	CARHR273690.1	CARHR273690	AT5G60070
1726	Chr6	556127	556578	+	947	NA	exon (CARHR174810.1, exon 2 of 3)	843	CARHR174810.1	CARHR174810	AT5G46690
1727	Chr3	12758496	12758980	+	744	NA	TTS (CARHR103640.1)	2157	CARHR103640.1	CARHR103640	NA
1728	Chr1	3992864	3993326	+	896	NA	TTS (CARHR011410.1)	1445	CARHR011410.1	CARHR011410	NA
1729	NSCAFA.124I	130299	130771	+	1000	NA	intron (CARHR283900.1, intron 1 of 3)	2272	CARHR283900.1	CARHR283900	NA
1730	Chr3	972613	973114	+	930	NA	promoter-TSS (CARHR077900.1)	50	CARHR077900.1	CARHR077900	NA
1731	Chr8	13949661	13950090	+	1000	NA	exon (CARHR265210.1, exon 1 of 1)	995	CARHR265210.1	CARHR265210	NA
1732	Chr2	3580792	3581240	+	869	NA	promoter (CARHR052940.1)	-1073	CARHR052940.1	CARHR052940	AT1G60030
1733	Chr3	2330537	2331349	+	1000	NA	promoter (CARHR081900.1)	-1336	CARHR081900.1	CARHR081900	AT4G16200
1734	Chr1	9994372	9994963	+	1000	NA	intron (CARHR027370.1, intron 4 of 8)	1125	CARHR027370.1	CARHR027370	AT1G27940
1735	Chr7	4054885	4055341	+	1000	NA	Intergenic	4106	CARHR216750.1	CARHR216750	NA
1736	Chr7	14840477	14840917	+	980	NA	promoter (CARHR225260.1)	-1493	CARHR225260.1	CARHR225260	AT4G18430
1737	Chr4	21644342	21644797	+	815	NA	promoter (CARHR140260.1)	-1342	CARHR140260.1	CARHR140260	AT2G45000
1738	Chr8	16953434	16953857	+	899	NA	TTS (CARHR271500.2)	385	CARHR271490.1	CARHR271490	AT5G57760
1739	Chr8	15105201	15105634	+	842	NA	exon (CARHR267010.1, exon 2 of 2)	2754	CARHR267010.1	CARHR267010	AT5G53890
1740	Chr1	4373799	4374394	+	985	NA	exon (CARHR012490.1, exon 5 of 5)	724	CARHR012500.1	CARHR012500	AT1G12150
1741	Chr1	6766254	6766890	+	992	NA	exon (CARHR019530.1, exon 3 of 4)	922	CARHR019530.1	CARHR019530	AT1G18880
1742	Chr8	17700510	17700961	+	666	NA	intron (CARHR273700.1, intron 1 of 4)	279	CARHR273700.1	CARHR273700	NA
1743	Chr8	15819806	15820291	+	998	NA	promoter-TSS (CARHR268690.1)	-264	CARHR268690.1	CARHR268690	AT5G55350
1744	Chr5	13552535	13552977	+	1000	NA	TTS (CARHR154490.1)	1879	CARHR154490.1	CARHR154490	NA
1745	Chr7	15850337	15850795	+	1000	NA	intron (CARHR227600.1, intron 1 of 1)	379	CARHR227600.1	CARHR227600	AT4G21020
1746	Chr6	22510779	22511206	+	644	NA	promoter-TSS (CARHR207500.1)	318	CARHR207510.1	CARHR207510	AT5G05760
1747	Chr5	19730627	19731026	+	848	NA	exon (CARHR168510.1, exon 6 of 10)	1228	CARHR168510.1	CARHR168510	NA
1748	Chr5	15098636	15099078	+	864	NA	TTS (CARHR157140.1)	2205	CARHR157140.1	CARHR157140	AT3G48360
1749	Chr1	9397478	9398008	+	1000	NA	promoter-TSS (CARHR025940.1)	-826	CARHR025940.1	CARHR025940	AT1G25520
1750	Chr4	17721586	17722057	+	904	NA	intron (CARHR130980.1, intron 2 of 4)	597	CARHR130980.1	CARHR130980	AT2G36690
1751	Chr6	15374661	15375143	+	1000	NA	promoter-TSS (CARHR188570.1)	-82	CARHR188570.1	CARHR188570	AT5G24880
1752	Chr4	11903850	11904283	+	1000	NA	Intergenic	14260	CARHR120200.1	CARHR120200	NA
1753	Chr1	24126298	24126760	+	1000	NA	promoter (CARHR041630.1)	-2307	CARHR041630.1	CARHR041630	AT1G51460
1754	Chr7	13389852	13390277	+	983	NA	intron (CARHR222130.1, intron 2 of 11)	1057	CARHR222130.1	CARHR222130	NA
1755	Chr7	14626658	14627265	+	1000	NA	TTS (CARHR224840.1)	1595	CARHR224840.3	CARHR224840	AT4G18070
1756	Chr5	12430364	12431173	+	1000	NA	exon (CARHR153760.1, exon 1 of 1)	577	CARHR153760.1	CARHR153760	AT3G42800
1757	Chr5	10168374	10168769	+	917	NA	exon (CARHR153250.1, exon 4 of 9)	1397	CARHR153250.1	CARHR153250	AT3G30180
1758	Chr8	13776801	13777239	+	923	NA	TTS (CARHR264830.1)	1612	CARHR264830.1	CARHR264830	NA
1759	Chr2	19067336	19067779	+	821	NA	promoter (CARHR071570.1)	-1513	CARHR071570.1	CARHR071570	AT1G78110
1760	Chr3	20445114	20446204	+	668	NA	promoter-TSS (CARHR107050.1)	-927	CARHR107050.1	CARHR107050	NA
1761	Chr6	14767563	14768004	+	875	NA	intron (CARHR187430.1, intron 5 of 6)	1653	CARHR187430.1	CARHR187430	AT5G26150
1762	Chr8	2750291	2750775	+	950	NA	exon (CARHR254200.1, exon 6 of 8)	1722	CARHR254200.1	CARHR254200	AT4G12030
1763	Chr5	1425701	1426126	+	944	NA	promoter-TSS (CARHR146500.2)	-258	CARHR146500.2	CARHR146500	AT3G25570
1764	Chr7	13933594	13934076	+	958	NA	promoter-TSS (CARHR223310.1)	-69	CARHR223310.1	CARHR223310	AT4G16745
1765	Chr2	19504853	19505324	+	972	NA	exon (CARHR072820.1, exon 3 of 3)	481	CARHR072820.1	CARHR072820	AT1G79180
1766	Chr8	14633397	14634253	+	823	NA	promoter (CARHR266380.1)	-1748	CARHR266380.1	CARHR266380	NA
1767	Chr6	7501109	7501506	+	1000	NA	promoter-TSS (CARHR182070.1)	-108	CARHR182080.1	CARHR182080	NA
1768	Chr8	2205314	2205702	+	743	NA	exon (CARHR253100.1, exon 12 of 12)	-3959	CARHR253090.1	CARHR253090	AT4G04350
1769	Chr5	17613456	17614193	+	911	NA	promoter (CARHR162730.1)	-1961	CARHR162730.1	CARHR162730	AT3G52860
1770	Chr4	2330973	2331402	+	837	NA	Intergenic	16650	CARHR114550.1	CARHR114550	AT3G43720
1771	Chr6	20333869	20334328	+	918	NA	promoter (CARHR201200.1)	-1917	CARHR201200.1	CARHR201200	NA
1772	Chr5	21387297	21387922	+	960	NA	exon (CARHR173030.1, exon 5 of 14)	988	CARHR173030.1	CARHR173030	NA
1773	Chr3	4969971	4970392	+	1000	NA	promoter (CARHR089740.1)	-1688	CARHR089740.1	CARHR089740	NA
1774	Chr2	15332105	15332536	+	981	NA	exon (CARHR062420.1, exon 2 of 3)	437	CARHR062420.1	CARHR062420	AT1G69490
1775	Chr8	2953953	2954348	+	999	NA	promoter-TSS (CARHR254630.1)	-622	CARHR254630.1	CARHR254630	NA
1776	Chr2	4755655	4756106	+	987	NA	exon (CARHR054190.1, exon 3 of 3)	732	CARHR054190.1	CARHR054190	AT1G47640
1777	Chr6	15164403	15164761	+	901	NA	promoter (CARHR188230.1)	-1140	CARHR188230.1	CARHR188230	AT5G25250
1778	Chr8	55892	56377	+	883	NA	exon (CARHR248160.1, exon 3 of 7)	851	CARHR248160.1	CARHR248160	NA
1779	Chr1	13434275	13434965	+	899	NA	Intergenic	3383	CARHR032970.1	CARHR032970	NA
1780	Chr6	21070478	21070913	+	936	NA	promoter-TSS (CARHR203280.1)	-433	CARHR203280.1	CARHR203280	AT5G10030
1781	NSCAFA.214I	179584	180008	+	1000	NA	exon (CARHR285740.1, exon 4 of 5)	1233	CARHR285740.1	CARHR285740	AT5G59370
1782	Chr1	7346229	7346848	+	973	NA	intron (CARHR021150.1, intron 1 of 2)	631	CARHR021150.1	CARHR021150	AT1G20700
1783	Chr4	11921355	11921811	+	1000	NA	exon (CARHR120210.1, exon 1 of 5)	366	CARHR120210.1	CARHR120210	AT1G35730
1784	Chr4	16137377	16138134	+	798	NA	promoter-TSS (CARHR127010.1)	-148	CARHR127010.1	CARHR127010	NA
1785	Chr5	11916017	11916433	+	908	NA	promoter (CARHR153550.2)	-1882	CARHR153550.2	CARHR153550	NA
1786	Chr7	17299403	17300035	+	982	NA	promoter (CARHR231340.1)	-1530	CARHR231340.1	CARHR231340	AT4G23920
1787	Chr3	1954939	1955378	+	897	NA	promoter-TSS (CARHR080860.2)	-50	CARHR080860.2	CARHR080860	AT3G06340
1788	Chr5	18357193	18357766	+	866	NA	TTS (CARHR164740.1)	3818	CARHR164740.1	CARHR164740	AT3G54800
1789	Chr2	13178962	13179399	+	991	NA	exon (CARHR059140.1, exon 3 of 3)	1193	CARHR059140.1	CARHR059140	NA
1790	Chr1	3102090	3102527	+	735	NA	exon (CARHR008880.1, exon 8 of 9)	1765	CARHR008880.1	CARHR008880	AT1G08980
1791	Chr1	5112482	5112936	+	775	NA	exon (CARHR014600.1, exon 2 of 2)	710	CARHR014600.1	CARHR014600	AT1G14190
1792	Chr1	22992146	22992583	+	692	NA	exon (CARHR039460.1, exon 1 of 1)	938	CARHR039460.1	CARHR039460	AT1G49450
1793	Chr1	23274406	23274908	+	695	NA	intron (CARHR039900.1, intron 2 of 2)	669	CARHR039900.1	CARHR039900	AT1G49850
1794	Chr4	8291002	8291421	+	1000	NA	Intergenic	-7934	CARHR118470.1	CARHR118470	NA
1795	Chr1	11558673	11559127	+	1000	NA	promoter-TSS (CARHR030460.1)	11	CARHR030460.1	CARHR030460	NA
1796	Chr3	10278207	10279085	+	671	NA	promoter (CARHR101430.1)	-1608	CARHR101430.1	CARHR101430	AT3G25100
1797	Chr7	19853809	19854236	+	1000	NA	exon (CARHR238300.1, exon 1 of 1)	395	CARHR238300.1	CARHR238300	AT4G30400
1798	NSCAFC.98	227077	227501	+	1000	NA	exon (CARHR293250.1, exon 1 of 2)	2292	CARHR293250.1	CARHR293250	AT5G49660
1799	Chr6	21220064	21220489	+	723	NA	promoter (CARHR203740.1)	-2185	CARHR203740.1	CARHR203740	AT5G09650
1800	Chr6	19369133	19369598	+	1000	NA	promoter-TSS (CARHR198620.2)	759	CARHR198620.1	CARHR198620	AT5G14690
1801	Chr4	7129706	7130121	+	971	NA	promoter (CARHR117470.1)	-2818	CARHR117470.1	CARHR117470	NA
1802	Chr2	15612714	15613125	+	910	NA	exon (CARHR062950.1, exon 3 of 4)	2695	CARHR062950.1	CARHR062950	AT1G69870
1803	Chr4	22215388	22215815	+	647	NA	promoter-TSS (CARHR141780.1)	-284	CARHR141780.1	CARHR141780	AT2G46480
1804	Chr5	350729	351197	+	1000	NA	exon (CARHR144360.1, exon 1 of 3)	220	CARHR144360.1	CARHR144360	AT2G01810
1805	Chr3	12063937	12064346	+	664	NA	promoter-TSS (CARHR103160.1)	-553	CARHR103160.1	CARHR103160	NA
1806	Chr4	15988163	15989030	+	1000	NA	promoter-TSS (CARHR126730.1)	-617	CARHR126730.1	CARHR126730	NA
1807	Chr6	3162171	3162551	+	965	NA	TTS (CARHR178580.1)	217	CARHR178570.1	CARHR178570	AT5G44540
1808	NSCAFB.163	349188	349585	+	1000	NA	exon (CARHR290700.1, exon 15 of 25)	-3455	CARHR290710.1	CARHR290710	NA
1809	scaffold1271	156455	156854	+	1000	NA	exon (CARHR294370.1, exon 5 of 8)	1024	CARHR294370.1	CARHR294370	AT4G38650
1810	Chr1	1565015	1565479	+	996	NA	TTS (CARHR004690.1)	-3288	CARHR004680.1	CARHR004680	AT1G05205
1811	Chr6	1941281	1941756	+	951	NA	exon (CARHR177030.1, exon 1 of 8)	269	CARHR177030.1	CARHR177030	NA
1812	Chr1	3718992	3719454	+	875	NA	intron (CARHR010700.2, intron 7 of 12)	1895	CARHR010690.1	CARHR010690	NA
1813	Chr6	1053425	1053873	+	631	NA	promoter-TSS (CARHR175760.1)	-237	CARHR175760.1	CARHR175760	AT5G46090
1814	Chr1	6513497	6513905	+	967	NA	promoter-TSS (CARHR018780.1)	-674	CARHR018780.1	CARHR018780	AT1G18200
1815	Chr6	19202471	19203029	+	998	NA	exon (CARHR198210.1, exon 2 of 4)	572	CARHR198210.1	CARHR198210	AT5G15110
1816	Chr5	20914921	20915378	+	974	NA	promoter-TSS (CARHR171800.1)	-384	CARHR171800.2	CARHR171800	AT3G61460
1817	Chr5	427126	427590	+	1000	NA	exon (CARHR144470.1, exon 4 of 8)	1270	CARHR144470.2	CARHR144470	AT2G01900
1818	Chr8	19031650	19032101	+	731	NA	TTS (CARHR277280.1)	187	CARHR277290.1	CARHR277290	AT5G63440
1819	Chr4	16969576	16970059	+	995	NA	TTS (CARHR129060.1)	1447	CARHR129060.1	CARHR129060	AT2G34910
1820	NSCAFA.124I	354194	354634	+	990	NA	promoter (CARHR284140.2)	-1996	CARHR284140.2	CARHR284140	AT1G58370
1821	Chr8	15274470	15274927	+	903	NA	intron (CARHR267410.1, intron 4 of 4)	1369	CARHR267410.1	CARHR267410	AT5G54190
1822	Chr6	16378935	16379366	+	841	NA	promoter (CARHR190820.3)	-1212	CARHR190820.3	CARHR190820	AT5G22780
1823	Chr5	16472650	16473232	+	832	NA	promoter (CARHR159900.1)	-1303	CARHR159900.1	CARHR159900	AT3G50390
1824	Chr2	455691	456169	+	935	NA	exon (CARHR046940.1, exon 2 of 3)	249	CARHR046940.1	CARHR046940	AT1G62170
1825	Chr3	3607922	3608412	+	986	NA	TTS (CARHR085940.1)	435	CARHR085950.1	CARHR085950	AT3G11405
1826	Chr2	981736	982152	+	968	NA	exon (CARHR048110.1, exon 6 of 8)	2927	CARHR048110.1	CARHR048110	AT1G63300
1827	Chr2	1465789	1466233	+	949	NA	intron (CARHR049230.2, intron 3 of 5)	2572	CARHR049230.1	CARHR049230	AT1G62660
1828	Chr5	2696545	2696970	+	856	NA	TTS (CARHR148680.1)	1329	CARHR148680.1	CARHR148680	NA
1829	Chr4	12685063	12685433	+	926	NA	TTS (CARHR120820.1)	341	CARHR120820.1	CARHR120820	AT2G28085
1830	NSCAFA.405	50190	50595	+	970	NA	Intergenic	-18806	CARHR287670.1	CARHR287670	NA
1831	Chr6	2476849	2477335	+	905	NA	promoter-TSS (CARHR177740.1)	-577	CARHR177740.1	CARHR177740	NA
1832	Chr8	15628782	15629205	+	702	NA	promoter-TSS (CARHR268210.1)	-486	CARHR268210.1	CARHR268210	AT5G54870
1833	Chr4	2714826	2715207	+	900	NA	Intergenic	-3807	CARHR114740.1	CARHR114740	NA
1834	Chr7	17329272	17329742	+	1000	NA	promoter (CARHR231400.1)	-1469	CARHR231400.1	CARHR231400	NA
1835	Chr1	26013474	26014005	+	796	NA	exon (CARHR045650.1, exon 3 of 6)	1136	CARHR045650.1	CARHR045650	AT1G55940
1836	Chr7	14300311	14300739	+	961	NA	promoter-TSS (CARHR224160.1)	-180	CARHR224160.1	CARHR224160	AT4G17490
1837	Chr3	9668448	9668874	+	966	NA	TTS (CARHR100540.1)	2515	CARHR100540.1	CARHR100540	AT3G24450
1838	Chr2	17531440	17531843	+	644	NA	promoter-TSS (CARHR067620.1)	-306	CARHR067620.1	CARHR067620	AT1G74360
1839	Chr3	1140340	1140751	+	905	NA	exon (CARHR078440.1, exon 1 of 5)	101	CARHR078440.1	CARHR078440	AT3G04290
1840	Chr4	840050	840432	+	816	NA	exon (CARHR113110.1, exon 3 of 3)	1117	CARHR113110.1	CARHR113110	NA
1841	Chr3	9115564	9116135	+	979	NA	exon (CARHR099760.1, exon 2 of 3)	1361	CARHR099760.1	CARHR099760	AT3G23770
1842	Chr5	15205880	15206733	+	983	NA	exon (CARHR157270.1, exon 1 of 1)	773	CARHR157270.1	CARHR157270	AT1G21620
1843	Chr2	1796188	1796670	+	656	NA	TTS (CARHR049800.1)	631	CARHR049800.1	CARHR049800	NA
1844	Chr3	13112686	13113183	+	989	NA	Intergenic	14057	CARHR103850.1	CARHR103850	NA
1845	Chr1	14594977	14595441	+	760	NA	promoter-TSS (CARHR033940.1)	-780	CARHR033940.1	CARHR033940	AT1G34640
1846	Chr5	9669745	9670370	+	955	NA	promoter (CARHR153030.1)	-1024	CARHR153030.1	CARHR153030	NA
1847	Chr8	1210088	1210463	+	888	NA	TTS (CARHR250940.1)	751	CARHR250950.1	CARHR250950	AT4G02650
1848	Chr7	20798772	20799225	+	861	NA	exon (CARHR240800.1, exon 1 of 6)	238	CARHR240800.1	CARHR240800	AT4G32810
1849	Chr5	17836284	17836740	+	778	NA	promoter-TSS (CARHR163290.1)	-602	CARHR163290.1	CARHR163290	NA
1850	Chr1	23064856	23065322	+	761	NA	Intergenic	4440	CARHR039590.1	CARHR039590	NA
1851	NSCAFA.304	29888	30377	+	811	NA	exon (CARHR286560.1, exon 1 of 1)	679	CARHR286560.1	CARHR286560	NA
1852	Chr7	22310394	22310851	+	911	NA	exon (CARHR245050.1, exon 2 of 4)	879	CARHR245050.1	CARHR245050	AT4G36700
1853	Chr7	6271818	6272273	+	946	NA	promoter-TSS (CARHR217820.1)	-7	CARHR217820.1	CARHR217820	NA
1854	Chr5	15349367	15349823	+	788	NA	TTS (CARHR157520.1)	2662	CARHR157520.1	CARHR157520	AT3G48760
1855	Chr3	4921712	4922349	+	914	NA	promoter-TSS (CARHR089600.1)	-5	CARHR089600.1	CARHR089600	AT3G14620
1856	Chr2	19334092	19334535	+	844	NA	promoter-TSS (CARHR072360.1)	586	CARHR072370.1	CARHR072370	NA
1857	Chr1	1157402	1157824	+	857	NA	TTS (CARHR003540.2)	1874	CARHR003550.1	CARHR003550	AT1G04220
1858	Chr7	14986382	14986852	+	894	NA	TTS (CARHR225620.1)	1673	CARHR225620.1	CARHR225620	AT4G18770
1859	Chr4	19530580	19531023	+	833	NA	TTS (CARHR134710.1)	1498	CARHR134710.1	CARHR134710	NA
1860	Chr2	17885278	17885702	+	667	NA	TTS (CARHR068710.1)	948	CARHR068710.1	CARHR068710	NA
1861	Chr3	20655433	20655886	+	820	NA	Intergenic	-10029	CARHR107280.1	CARHR107280	AT2G16990
1862	Chr2	842285	842705	+	954	NA	promoter-TSS (CARHR047760.1)	-433	CARHR047760.1	CARHR047760	AT1G63590
1863	Chr1	8543038	8543826	+	706	NA	exon (CARHR024080.1, exon 2 of 2)	1012	CARHR024080.1	CARHR024080	NA
1864	Chr8	15750273	15750677	+	945	NA	promoter-TSS (CARHR268470.1)	-520	CARHR268470.1	CARHR268470	AT5G55130
1865	Chr3	6640068	6640494	+	948	NA	exon (CARHR094440.1, exon 1 of 2)	587	CARHR094440.1	CARHR094440	AT3G19020
1866	Chr7	21077826	21078287	+	880	NA	promoter-TSS (CARHR241540.1)	-189	CARHR241540.1	CARHR241540	AT4G33467
1867	Chr7	14394263	14394692	+	786	NA	Intergenic	-3561	CARHR224420.1	CARHR224420	AT4G17695
1868	Chr4	21209864	21210483	+	920	NA	exon (CARHR139000.1, exon 2 of 2)	1047	CARHR139000.1	CARHR139000	AT2G43820
1869	Chr5	16359592	16360108	+	687	NA	exon (CARHR159640.1, exon 1 of 1)	435	CARHR159640.1	CARHR159640	NA
1870	Chr6	19991508	19991889	+	938	NA	TTS (CARHR200330.1)	1283	CARHR200330.1	CARHR200330	AT5G13140
1871	Chr2	11459638	11460056	+	1000	NA	promoter-TSS (CARHR057960.1)	-195	CARHR057960.1	CARHR057960	NA
1872	Chr6	4296459	4296884	+	729	NA	TTS (CARHR179960.1)	290	CARHR179950.1	CARHR179950	NA
1873	Chr4	21320285	21320769	+	591	NA	TTS (CARHR139330.1)	1946	CARHR139330.2	CARHR139330	AT2G44160
1874	Chr2	3164255	3164663	+	750	NA	exon (CARHR052390.1, exon 1 of 7)	135	CARHR052390.1	CARHR052390	AT1G60590
1875	Chr6	17268570	17268982	+	770	NA	promoter-TSS (CARHR192990.1)	-116	CARHR193000.1	CARHR193000	AT5G19860
1876	Chr1	1060751	1061164	+	567	NA	exon (CARHR003280.1, exon 1 of 1)	700	CARHR003280.1	CARHR003280	AT1G03940
1877	Chr4	14106017	14106478	+	924	NA	exon (CARHR122440.1, exon 2 of 5)	320	CARHR122440.1	CARHR122440	NA
1878	Chr3	22934376	22934855	+	859	NA	TTS (CARHR110590.1)	543	CARHR110590.1	CARHR110590	NA
1879	Chr5	20112880	20113354	+	888	NA	promoter-TSS (CARHR169610.1)	85	CARHR169610.1	CARHR169610	AT3G59220
1880	Chr5	18495966	18496403	+	914	NA	TTS (CARHR165110.1)	2130	CARHR165110.1	CARHR165110	AT3G55090
1881	Chr1	21406457	21406946	+	860	NA	TTS (CARHR037280.1)	983	CARHR037270.1	CARHR037270	NA
1882	Chr5	2509574	2510006	+	870	NA	promoter-TSS (CARHR148350.1)	-875	CARHR148350.1	CARHR148350	AT3G27150
1883	Chr6	21256203	21256607	+	880	NA	exon (CARHR203840.1, exon 8 of 12)	1509	CARHR203840.1	CARHR203840	AT5G09550
1884	Chr4	16392540	16392928	+	885	NA	promoter (CARHR127680.1)	-1263	CARHR127680.1	CARHR127680	AT2G33680
1885	Chr1	12976993	12977422	+	873	NA	promoter-TSS (CARHR032340.1)	-673	CARHR032340.1	CARHR032340	NA
1886	Chr3	6736654	6737083	+	750	NA	exon (CARHR094640.1, exon 2 of 9)	449	CARHR094640.1	CARHR094640	AT3G19230
1887	Chr7	21952933	21953402	+	928	NA	promoter-TSS (CARHR244100.1)	-123	CARHR244100.1	CARHR244100	AT4G35760
1888	Chr5	18915188	18915804	+	943	NA	promoter-TSS (CARHR166140.1)	-562	CARHR166140.1	CARHR166140	AT3G56070
1889	Chr1	22157179	22157605	+	922	NA	promoter-TSS (CARHR038140.1)	-505	CARHR038140.1	CARHR038140	AT1G48510
1890	Chr5	4300907	4301314	+	906	NA	promoter (CARHR150500.1)	-2095	CARHR150500.1	CARHR150500	NA
1891	Chr7	21184118	21184552	+	877	NA	promoter-TSS (CARHR241860.1)	60	CARHR241860.1	CARHR241860	AT4G33770
1892	Chr1	24394764	24395487	+	815	NA	exon (CARHR042130.1, exon 1 of 2)	534	CARHR042130.1	CARHR042130	AT1G51965
1893	Chr6	16585868	16586633	+	684	NA	intron (CARHR191240.1, intron 1 of 2)	475	CARHR191240.1	CARHR191240	AT5G22310
1894	Chr1	24573869	24574362	+	651	NA	exon (CARHR042450.1, exon 1 of 1)	582	CARHR042450.1	CARHR042450	NA
1895	Chr3	3593480	3593933	+	1000	NA	TTS (CARHR085890.1)	251	CARHR085900.1	CARHR085900	AT3G11340
1896	Chr5	20397619	20398108	+	819	NA	promoter-TSS (CARHR170400.1)	-926	CARHR170400.1	CARHR170400	AT3G60090
1897	Chr2	19575011	19575404	+	963	NA	promoter-TSS (CARHR072990.1)	-634	CARHR072990.1	CARHR072990	NA
1898	Chr3	7649416	7649899	+	822	NA	promoter-TSS (CARHR096980.1)	-140	CARHR096980.1	CARHR096980	AT4G10190
1899	Chr3	20708862	20709422	+	724	NA	exon (CARHR107330.1, exon 1 of 5)	1209	CARHR107330.1	CARHR107330	AT2G17010
1900	Chr7	21831241	21831705	+	978	NA	intron (CARHR243700.1, intron 2 of 8)	2291	CARHR243700.1	CARHR243700	AT4G35380
1901	Chr3	4379410	4379863	+	927	NA	Intergenic	1289	CARHR088190.1	CARHR088190	AT3G13520
1902	Chr5	20723725	20724143	+	892	NA	TTS (CARHR171190.1)	2348	CARHR171190.1	CARHR171190	AT3G60800
1903	Chr5	17839303	17839765	+	942	NA	promoter-TSS (CARHR163300.1)	453	CARHR163310.1	CARHR163310	AT3G53400
1904	Chr5	17035398	17035843	+	622	NA	promoter-TSS (CARHR161270.1)	-473	CARHR161270.1	CARHR161270	AT3G51670
1905	Chr3	8366777	8367203	+	867	NA	promoter (CARHR098680.1)	-1267	CARHR098680.1	CARHR098680	AT3G22820
1906	Chr2	15322223	15322590	+	798	NA	promoter-TSS (CARHR062410.1)	-693	CARHR062410.1	CARHR062410	NA
1907	Chr1	24261595	24262052	+	868	NA	Intergenic	-7009	CARHR041920.1	CARHR041920	AT1G51760
1908	Chr1	14236201	14236663	+	854	NA	exon (CARHR033550.1, exon 1 of 2)	1040	CARHR033550.1	CARHR033550	AT1G34110
1909	Chr3	3459106	3459520	+	927	NA	promoter-TSS (CARHR085480.1)	51	CARHR085480.1	CARHR085480	AT3G10910
1910	Chr1	10650960	10651472	+	736	NA	exon (CARHR028770.1, exon 1 of 1)	248	CARHR028770.1	CARHR028770	NA
1911	Chr4	22431645	22432094	+	908	NA	promoter (CARHR142300.1)	-1254	CARHR142300.1	CARHR142300	AT2G46950
1912	Chr6	14339884	14340644	+	795	NA	promoter (CARHR186640.1)	-1251	CARHR186640.1	CARHR186640	AT5G26930
1913	Chr8	18787671	18788066	+	823	NA	exon (CARHR276520.1, exon 4 of 5)	1755	CARHR276520.1	CARHR276520	AT5G62730
1914	Chr2	10554578	10555039	+	894	NA	exon (CARHR057490.1, exon 1 of 2)	226	CARHR057490.1	CARHR057490	AT1G65690
1915	Chr4	22429966	22430482	+	808	NA	exon (CARHR142300.1, exon 2 of 5)	391	CARHR142300.1	CARHR142300	AT2G46950
1916	Chr8	7274897	7275431	+	652	NA	Intergenic	-5645	CARHR258760.2	CARHR258760	AT5G49950
1917	Chr8	763933	764576	+	665	NA	promoter (CARHR249940.1)	-2590	CARHR249940.1	CARHR249940	NA
1918	Chr8	16890100	16890519	+	621	NA	TTS (CARHR271390.1)	1524	CARHR271390.1	CARHR271390	AT5G57625
1919	Chr8	16955561	16955971	+	975	NA	TTS (CARHR271490.1)	328	CARHR271500.2	CARHR271500	AT5G57770
1920	Chr3	8786218	8786595	+	542	NA	TTS (CARHR099320.1)	837	CARHR099330.1	CARHR099330	AT3G23360
1921	Chr1	24844426	24844879	+	893	NA	promoter-TSS (CARHR043200.1)	-390	CARHR043210.1	CARHR043210	NA
1922	Chr8	15275410	15275785	+	953	NA	TTS (CARHR267420.2)	470	CARHR267410.1	CARHR267410	AT5G54190
1923	Chr8	11034657	11035087	+	887	NA	promoter (CARHR260850.1)	-1290	CARHR260850.1	CARHR260850	NA
1924	Chr1	9212286	9212783	+	776	NA	exon (CARHR025540.1, exon 1 of 1)	1317	CARHR025540.1	CARHR025540	NA
1925	Chr1	8422941	8423354	+	599	NA	exon (CARHR023710.1, exon 1 of 1)	687	CARHR023710.1	CARHR023710	NA
1926	Chr8	17493673	17494084	+	879	NA	exon (CARHR273170.1, exon 3 of 12)	1236	CARHR273170.1	CARHR273170	NA
1927	Chr8	11220000	11220866	+	957	NA	promoter (CARHR261070.1)	-2671	CARHR261070.1	CARHR261070	NA
1928	Chr3	6948440	6949073	+	765	NA	exon (CARHR095200.1, exon 1 of 1)	440	CARHR095200.1	CARHR095200	AT5G03000
1929	Chr5	12668759	12669196	+	751	NA	promoter-TSS (CARHR153850.1)	-488	CARHR153850.1	CARHR153850	NA
1930	Chr8	16022172	16022617	+	891	NA	exon (CARHR269300.1, exon 5 of 5)	2483	CARHR269300.1	CARHR269300	AT5G55930
1931	Chr7	11151777	11152237	+	862	NA	intron (CARHR219630.1, intron 1 of 1)	939	CARHR219630.1	CARHR219630	NA
1932	Chr7	19498470	19499138	+	791	NA	exon (CARHR237540.1, exon 1 of 1)	918	CARHR237540.1	CARHR237540	AT4G29690
1933	Chr1	22146655	22147121	+	844	NA	TTS (CARHR038120.1)	542	CARHR038120.1	CARHR038120	NA
1934	Chr7	16988196	16988950	+	778	NA	promoter (CARHR230440.1)	-1299	CARHR230440.1	CARHR230440	AT4G23210
1935	Chr1	4407309	4407797	+	881	NA	exon (CARHR012570.1, exon 3 of 3)	869	CARHR012570.1	CARHR012570	AT1G12260
1936	Chr7	19670064	19670957	+	761	NA	exon (CARHR237990.1, exon 3 of 4)	2414	CARHR237990.1	CARHR237990	AT4G30080
1937	Chr1	9422433	9422870	+	588	NA	exon (CARHR026010.1, exon 1 of 2)	272	CARHR026010.1	CARHR026010	AT1G25450
1938	Chr7	11547141	11547627	+	800	NA	Intergenic	-7900	CARHR219960.1	CARHR219960	AT4G13990
1939	Chr5	17380689	17381087	+	788	NA	promoter-TSS (CARHR162230.1)	-388	CARHR162230.1	CARHR162230	AT3G52460
1940	Chr8	18734743	18735051	+	909	NA	TTS (CARHR276440.1)	2604	CARHR276440.1	CARHR276440	AT5G62630
1941	Chr1	7793368	7793788	+	614	NA	intron (CARHR022200.1, intron 3 of 7)	1039	CARHR022200.1	CARHR022200	AT1G21850
1942	Chr6	18309818	18310255	+	898	NA	TTS (CARHR195680.1)	2239	CARHR195680.1	CARHR195680	AT5G17510
1943	Chr3	4993802	4994251	+	885	NA	TTS (CARHR089800.1)	1793	CARHR089790.1	CARHR089790	AT3G14850
1944	Chr7	16224072	16224500	+	793	NA	promoter (CARHR228470.1)	-2324	CARHR228470.1	CARHR228470	AT4G21740
1945	Chr6	15385184	15385618	+	883	NA	Intergenic	1913	CARHR188590.1	CARHR188590	AT5G24860
1946	Chr7	13113684	13114116	+	767	NA	promoter-TSS (CARHR221770.1)	166	CARHR221760.1	CARHR221760	NA
1947	Chr2	15058409	15058856	+	636	NA	exon (CARHR061840.1, exon 1 of 3)	191	CARHR061840.1	CARHR061840	AT3G59240
1948	Chr7	2469749	2470267	+	877	NA	promoter-TSS (CARHR215660.1)	-467	CARHR215660.1	CARHR215660	NA
1949	Chr8	19415700	19416658	+	852	NA	TTS (CARHR278430.1)	580	CARHR278440.1	CARHR278440	NA
1950	Chr3	21374741	21375178	+	867	NA	intron (CARHR108410.3, intron 7 of 17)	2357	CARHR108410.2	CARHR108410	AT2G17930
1951	Chr8	18314713	18315152	+	884	NA	promoter (CARHR275330.1)	-2059	CARHR275330.1	CARHR275330	AT5G61560
1952	Chr8	8427963	8428451	+	566	NA	Intergenic	-8858	CARHR259340.1	CARHR259340	AT4G08240
1953	Chr6	18109105	18109527	+	853	NA	promoter-TSS (CARHR195140.1)	-534	CARHR195140.1	CARHR195140	NA
1954	NSCAFA.580	21545	22049	+	845	NA	exon (CARHR288930.1, exon 2 of 2)	1146	CARHR288930.1	CARHR288930	NA
1955	Chr1	3916493	3916901	+	739	NA	promoter-TSS (CARHR011210.1)	-222	CARHR011220.2	CARHR011220	AT1G11020
1956	NSCAFA.642	7216	7672	+	796	NA	promoter (CARHR289040.1)	-1583	CARHR289040.1	CARHR289040	NA
1957	Chr7	21989437	21989907	+	632	NA	TTS (CARHR244220.1)	2598	CARHR244230.1	CARHR244230	AT4G35860
1958	Chr5	5926306	5926742	+	571	NA	exon (CARHR151720.1, exon 2 of 3)	1257	CARHR151720.1	CARHR151720	AT3G28740
1959	Chr4	7716996	7717452	+	895	NA	promoter (CARHR118090.1)	-2888	CARHR118090.1	CARHR118090	NA
1960	Chr3	4441048	4441456	+	769	NA	promoter-TSS (CARHR088380.1)	-164	CARHR088380.1	CARHR088380	AT3G13672
1961	Chr3	2200351	2200885	+	755	NA	exon (CARHR081500.1, exon 1 of 15)	287	CARHR081500.1	CARHR081500	AT3G06880
1962	Chr4	15415909	15416339	+	860	NA	promoter-TSS (CARHR125390.1)	-188	CARHR125390.1	CARHR125390	NA
1963	Chr3	8903925	8904379	+	827	NA	intron (CARHR099460.1, intron 2 of 6)	1462	CARHR099460.1	CARHR099460	NA
1964	Chr1	25875683	25876114	+	829	NA	TTS (CARHR045350.1)	543	CARHR045350.1	CARHR045350	AT1G55670
1965	Chr7	20781487	20782089	+	722	NA	promoter (CARHR240780.1)	-1108	CARHR240780.1	CARHR240780	AT4G32790
1966	Chr5	12966581	12966996	+	740	NA	TTS (CARHR153970.1)	2363	CARHR153980.1	CARHR153980	NA
1967	Chr1	9305121	9305551	+	863	NA	promoter-TSS (CARHR025750.1)	-384	CARHR025750.1	CARHR025750	AT1G26160
1968	Chr7	21799471	21799929	+	837	NA	promoter-TSS (CARHR243600.1)	-88	CARHR243600.1	CARHR243600	AT4G35280
1969	NSCAFA.124I	449440	449864	+	915	NA	Intergenic	-18166	CARHR284190.1	CARHR284190	AT1G58320
1970	Chr3	3578912	3579398	+	642	NA	intron (CARHR085840.1, intron 2 of 2)	989	CARHR085840.1	CARHR085840	AT3G11280
1971	NSCAFA.780	107	591	+	833	NA	intron (CARHR289290.1, intron 4 of 5)	1853	CARHR289290.1	CARHR289290	AT5G25757
1972	Chr7	21696572	21697029	+	791	NA	Intergenic	-3408	CARHR243340.1	CARHR243340	AT4G35060
1973	Chr8	16072727	16073256	+	872	NA	exon (CARHR269420.1, exon 1 of 2)	524	CARHR269420.1	CARHR269420	AT5G56050
1974	Chr7	20483119	20483516	+	767	NA	TTS (CARHR239990.1)	1449	CARHR239990.1	CARHR239990	AT4G32090
1975	Chr3	1566880	1567347	+	813	NA	exon (CARHR079730.1, exon 1 of 1)	228	CARHR079730.1	CARHR079730	AT3G05390
1976	Chr6	5612842	5613281	+	835	NA	exon (CARHR181080.1, exon 1 of 1)	104	CARHR181080.1	CARHR181080	NA
1977	Chr1	1575657	1576097	+	924	NA	promoter-TSS (CARHR004720.1)	-41	CARHR004720.1	CARHR004720	NA
1978	Chr8	1209521	1209933	+	819	NA	TTS (CARHR250940.1)	203	CARHR250950.1	CARHR250950	AT4G02650
1979	Chr4	14688496	14688921	+	649	NA	promoter-TSS (CARHR123780.1)	-179	CARHR123780.1	CARHR123780	NA
1980	Chr5	20591905	20592369	+	843	NA	promoter-TSS (CARHR170840.1)	-261	CARHR170840.1	CARHR170840	NA
1981	Chr6	21255419	21255865	+	847	NA	TTS (CARHR203840.1)	2272	CARHR203840.1	CARHR203840	AT5G09550
1982	Chr4	14763024	14764383	+	795	NA	exon (CARHR123970.1, exon 4 of 4)	2235	CARHR123970.1	CARHR123970	AT2G30520
1983	Chr5	18682411	18682891	+	797	NA	Intergenic	-4034	CARHR165570.1	CARHR165570	AT3G55515
1984	Chr7	20633111	20633562	+	882	NA	exon (CARHR240420.1, exon 2 of 12)	728	CARHR240420.1	CARHR240420	AT4G32500
1985	Chr6	24045918	24046361	+	858	NA	TTS (CARHR211680.1)	3138	CARHR211680.1	CARHR211680	NA
1986	Chr1	12249824	12250263	+	781	NA	intron (CARHR031570.1, intron 7 of 12)	2311	CARHR031570.1	CARHR031570	AT1G32200
1987	Chr1	23509503	23509944	+	826	NA	exon (CARHR040340.1, exon 2 of 3)	657	CARHR040340.1	CARHR040340	AT1G50280
1988	Chr3	5377490	5377955	+	637	NA	promoter-TSS (CARHR090920.1)	-136	CARHR090920.1	CARHR090920	NA
1989	NSCAFA.980I	12189	12848	+	812	NA	exon (CARHR289580.1, exon 5 of 5)	12395	CARHR289580.1	CARHR289580	AT1G66500
1990	Chr6	18962523	18962936	+	721	NA	promoter (CARHR197560.1)	-1007	CARHR197560.1	CARHR197560	AT5G15770
1991	Chr1	24054954	24055374	+	831	NA	exon (CARHR041430.1, exon 1 of 1)	120	CARHR041430.1	CARHR041430	AT1G51355
1992	Chr3	3449217	3449628	+	641	NA	intron (CARHR085450.1, intron 2 of 3)	553	CARHR085450.1	CARHR085450	AT3G10870
1993	Chr1	756314	757023	+	874	NA	exon (CARHR002350.1, exon 3 of 5)	1501	CARHR002350.1	CARHR002350	AT1G03010
1994	Chr4	16928263	16928658	+	793	NA	exon (CARHR128980.1, exon 2 of 2)	819	CARHR128980.1	CARHR128980	AT2G34820
1995	Chr1	8733597	8734051	+	850	NA	exon (CARHR024530.1, exon 1 of 3)	425	CARHR024530.1	CARHR024530	AT1G24150
1996	Chr4	20579646	20580119	+	827	NA	promoter (CARHR137250.2)	-1088	CARHR137250.2	CARHR137250	AT2G42210
1997	Chr8	1836455	1836918	+	825	NA	TTS (CARHR252410.1)	509	CARHR252420.1	CARHR252420	NA
[truncated: 435 more rows]
