# Supplementary material for: A CUC1/auxin genetic module links cell polarity to patterned tissue growth and leaf shape diversity in crucifer plants
Source: Proc Natl Acad Sci U S A. 2024 Jun 21;121(26):e2321877121. doi: 10.1073/pnas.2321877121 (PMC11214078; doi:10.1073/pnas.2321877121)
Supplement: Supplementary file 4 — Dataset S03 (XLSX) [file pnas.2321877121.sd03.xlsx]

## Sheet: CUC1_HighConfidenceBindingGenes
C. hirsuta gene id	A. thaliana gene id	Associated Gene Name	Description
CARHR092360
CARHR131730	AT2G37820	AT2G37820	cysteine/histidine-rich C1 domain-containing protein
CARHR242100	AT4G33970	AT4G33970	Pollen-specific leucine-rich repeat extensin-like protein 4
CARHR039800	AT1G49750	AT1G49750	leucine-rich repeat-like protein
CARHR281030	AT5G66690	UGT72E2	coniferyl-alcohol glucosyltransferase
CARHR141970	AT2G46630	AT2G46630	uncharacterized protein
CARHR106780	AT2G16580	AT2G16580	SAUR-like auxin-responsive protein
CARHR142850	AT2G47460	MYB12	transcription factor MYB12
CARHR243950
CARHR105030
CARHR054080
CARHR289390	AT2G30400	ATOFP2	ovate family protein 2
CARHR185220
CARHR226250	AT4G19460	AT4G19460	UDP-glycosyltransferase-like protein
CARHR111850	AT2G20960	pEARLI4	phospholipase-like protein (PEARLI 4) domain-containing protein
CARHR198620	AT5G14690	AT5G14690	uncharacterized protein
CARHR017400	AT1G16905	AT1G16905	curculin-like (mannose-binding) lectin-like protein
CARHR153850
CARHR199500	AT5G13930	TT4	chalcone synthase
CARHR165160	AT3G55130	ATWBC19	ABC transporter G family member 19
CARHR292320	AT1G66150	TMK1	putative receptor protein kinase TMK1
CARHR106790
CARHR228050
CARHR236760
CARHR120250
CARHR071270	AT1G77760	NR1	nitrate reductase [NADH]
CARHR096040
CARHR029330	AT1G30080	AT1G30080	glycosyl hydrolases family 17 domain-containing protein
CARHR118740
CARHR120820	AT2G28085	AT2G28085	SAUR-like auxin-responsive protein
CARHR183440	AT5G48570	FKBP65	peptidylprolyl isomerase
CARHR131270
CARHR013300	AT1G12950	RSH2	root hair specific 2
CARHR153080	AT3G29590	AT5MAT	HXXXD-type acyl-transferase-like protein
CARHR034680	AT5G37380	AT5G37380	chaperone DnaJ-domain containing protein
CARHR162990
CARHR090960
CARHR170600	AT3G60280	UCC3	uclacyanin 3
CARHR265800	AT5G52860	AT5G52860	ABC transporter G family member 8
CARHR285480
CARHR132660	AT2G38080	IRX12	laccase-4
CARHR175770
CARHR044000	AT1G53700	WAG1	protein WAG1
CARHR007660	AT1G07850	AT1G07850	uncharacterized protein
CARHR084820	AT3G10340	PAL4	phenylalanine ammonia-lyase 4
CARHR290820
CARHR030260
CARHR039270
CARHR118390	AT2G26410	Iqd4	protein IQ-domain 4
CARHR289790	AT1G56250	PP2-B14	F-box protein PP2-B14
CARHR226540
CARHR287840
CARHR184870
CARHR153350
CARHR176350	AT5G45630	AT5G45630	uncharacterized protein
CARHR118750	AT2G26695	AT2G26695	Ran BP2/NZF zinc finger-like protein
CARHR133670
CARHR153500	AT3G30530	ATBZIP42	basic leucine-zipper 42
CARHR035950	AT1G44575	PSBS	photosystem II 22 kDa protein
CARHR035120
CARHR023650	AT1G23200	AT1G23200	pectinesterase 6
CARHR048310
CARHR284170	AT1G58350	ZW18	Putative serine esterase family protein
CARHR131260
CARHR259270	AT4G08160	AT4G08160	glycosyl hydrolase family 10 protein / carbohydrate-binding domain-containing protein
CARHR139390	AT2G44230	AT2G44230	uncharacterized protein
CARHR143520	AT2G48130	AT2G48130	protease inhibitor/seed storage/lipid transfer protein (LTP) family protein
CARHR027210	AT1G27710	AT1G27710	Glycine-rich protein family
CARHR140260	AT2G45000	EMB2766	structural constituent of nuclear pore
CARHR148470	AT3G24780	AT3G24780	uncharacterized protein
CARHR100690
CARHR034130
CARHR242390	AT4G34380	AT4G34380	transducin/WD40 domain-containing protein
CARHR058130	AT1G66230	MYB20	myb domain protein 20
CARHR273880
CARHR030180	AT1G30720	AT1G30720	FAD-binding and BBE domain-containing protein
CARHR115320
CARHR285460
CARHR103280	AT2G05620	PGR5	protein PROTON GRADIENT REGULATION 5
CARHR115650	AT2G25640	AT2G25640	SPOC domain / Transcription elongation factor S-II protein
CARHR152390
CARHR035840	AT1G44170	ALDH4	aldehyde dehydrogenase 3H1
CARHR151780
CARHR216540
CARHR037090
CARHR115080	AT2G26250	KCS10	3-ketoacyl-CoA synthase 10
CARHR274160	AT5G60490	FLA12	fasciclin-like arabinogalactan protein 12
CARHR184780	AT3G53690	AT3G53690	RING/U-box domain-containing protein
CARHR119720	AT2G27220	BLH5	BEL1-like homeodomain 5
CARHR055610	AT1G54520	AT1G54520	uncharacterized protein
CARHR153340	AT3G30300	AT3G30300	O-fucosyltransferase family protein
CARHR231090	AT4G23700	ATCHX17	cation/H(+) antiporter 17
CARHR258760	AT5G49950	AT5G49950	embryogenesis-associated protein-like protein
CARHR236190
CARHR007840
CARHR105200	AT2G14620	XTH10	xyloglucan:xyloglucosyl transferase
CARHR104120
CARHR236470	AT4G28700	AMT1;4	ammonium transporter 1;4
CARHR284760
CARHR117590
CARHR284190
CARHR153250	AT3G30180	CYP85A2	brassinosteroid-6-oxidase 2
CARHR155650	AT3G47000	AT3G47000	beta-glucosidase
CARHR292660
CARHR014110	AT1G13710	CYP78A5	cytochrome P450, family 78, subfamily A, polypeptide 5
CARHR025250
CARHR047570
CARHR150470
CARHR277300	AT5G63450	CYP94B1	cytochrome P450, family 94, subfamily B, polypeptide 1
CARHR092850	AT3G17520	AT3G17520	late embryogenesis abundant domain-containing protein
CARHR062410
CARHR227340
CARHR165820	AT3G55720	AT3G55720	uncharacterized protein
CARHR055840	AT1G54710	ATATG18H	autophagy 18H-like protein
CARHR177450
CARHR217820
CARHR045270
CARHR293300	AT5G49665	AT5G49665	C3H4 type zinc finger protein
CARHR197560	AT5G15770	GNA1	glucose-6-phosphate acetyltransferase 1
CARHR236510	AT4G28720	YUC8	flavin-containing monooxygenase-like protein
CARHR222280	AT4G15500	UGT84A4	UDP-glycosyltransferase-like protein
CARHR055460
CARHR145490	AT2G03150	emb1579	ATP/GTP-binding protein-like protein
CARHR093190	AT3G17840	RLK902	putative inactive receptor kinase RLK902
CARHR256290	AT4G10350	BRN2	protein BEARSKIN1
CARHR029240	AT1G30190	AT1G30190	uncharacterized protein
CARHR129820
CARHR237400
CARHR114550	AT3G43720	AT3G43720	bifunctional inhibitor/lipid-transfer protein/seed storage 2S albumin-like protein
CARHR233200	AT4G25750	AT4G25750	ABC transporter G family member 4
CARHR195680	AT5G17510	AT5G17510	uncharacterized protein
CARHR263510
CARHR153440	AT3G43240	AT3G43240	ARID/BRIGHT DNA-binding domain-containing protein
CARHR219650	AT4G13770	CYP83A1	cytochrome P450 83A1
CARHR105160	AT2G13360	AGT1	serine--glyoxylate aminotransferase
CARHR077000	AT3G02970	EXL6	protein exordium like 6
CARHR058090
CARHR128040	AT2G33880	WOX9	WUSCHEL-related homeobox 9
CARHR262450	AT5G39785	AT5G39785	uncharacterized protein
CARHR074590	AT1G79900	BAC2	Mitochondrial substrate carrier family protein
CARHR178870	AT5G44310	AT5G44310	late embryogenesis abundant domain-containing protein
CARHR214660
CARHR178500
CARHR251830	AT4G03430	STA1	pre-mRNA-processing factor 6
CARHR074250	AT1G80240	AT1G80240	uncharacterized protein
CARHR218640	AT4G13180	AT4G13180	Rossmann-fold NAD(P)-binding domain-containing protein
CARHR104060	AT2G07560	AHA6	H(+)-ATPase 6
CARHR052010
CARHR185860
CARHR199030	AT5G14300	ATPHB5	prohibitin 5
CARHR120050	AT2G26530	AR781	uncharacterized protein
CARHR103020
CARHR102170
CARHR220610	AT4G14385	AT4G14385	chromatin modification-related protein EAF6
CARHR080040
CARHR143180	AT2G47800	MRP4	ABC transporter C family member 4
CARHR052390	AT1G60590	AT1G60590	Pectin lyase-like protein
CARHR121890	AT2G28760	UXS6	UDP-XYL synthase 6
CARHR199370	AT5G14010	KNU	zinc finger protein KNUCKLES
CARHR248190	AT4G00150	HAM3	scarecrow-like protein 6
CARHR182180	AT5G49350	AT5G49350	glycine-rich protein
CARHR178770
CARHR046300	AT1G64620	AT1G64620	Dof zinc finger protein DOF1.8
CARHR089410	AT3G14370	WAG2	protein kinase WAG2
CARHR254340	AT4G11950	AT4G11950	uncharacterized protein
CARHR219550
CARHR018350	AT1G17745	PGDH	D-3-phosphoglycerate dehydrogenase
CARHR052710
CARHR188500	AT5G24940	AT5G24940	putative protein phosphatase 2C 71
CARHR217390	AT5G35370	AT5G35370	S-locus lectin protein kinase-like protein
CARHR251770	AT4G03340	AT4G03340	Core-2/I-branching beta-1,6-N-acetylglucosaminyltransferase family protein
CARHR047840
CARHR288470
CARHR156730	AT3G48010	ATCNGC16	cyclic nucleotide gated channel
CARHR023230	AT1G22880	ATCEL5	endoglucanase 3
CARHR177250
CARHR085900	AT3G11340	AT3G11340	UDP-glycosyltransferase-like protein
CARHR198330	AT5G14980	AT5G14980	esterase/lipase/thioesterase family protein
CARHR174640
CARHR219120
CARHR099420
CARHR199950	AT5G13490	AAC2	ADP,ATP carrier protein 2
CARHR047830
CARHR084980	AT3G10470	AT3G10470	C2H2-type zinc finger protein
CARHR150620
CARHR290640	AT4G16008	AT4G16008	uncharacterized protein
CARHR026320	AT1G25240	AT1G25240	putative clathrin assembly protein
CARHR157270
CARHR182330	AT5G49270	MRH4	COBRA-like protein 9
CARHR180230	AT5G43380	TOPP6	serine/threonine-protein phosphatase PP1 isozyme 7
CARHR160260	AT3G50750	BEH1	BES1/BZR1 homolog 1
CARHR188140
CARHR099940	AT3G24210	AT3G24210	ankyrin repeat-containing protein
CARHR119030	AT2G26870	NPC2	phospholipase C
CARHR154740	AT3G46280	AT3G46280	protein kinase-like protein
CARHR115430	AT2G25810	TIP4;1	aquaporin TIP4-1
CARHR264010
CARHR033290
CARHR288760	AT5G38710	AT5G38710	proline dehydrogenase 2
CARHR024080
CARHR228850	AT4G22030	AT4G22030	putative F-box protein
CARHR233470	AT4G25960	PGP2	P-glycoprotein 2
CARHR253840
CARHR154000	AT3G29300	AT3G29300	uncharacterized protein
CARHR214950
CARHR030170	AT1G30700	AT1G30700	FAD-binding and BBE domain-containing protein
CARHR265210
CARHR278180	AT5G64270	AT5G64270	putative splicing factor
CARHR285350	AT5G59190	AT5G59190	subtilase family protein
CARHR091540	AT3G16330	AT3G16330	uncharacterized protein
CARHR103850
CARHR091610	AT3G16410	NSP4	Nitrile-specifier protein 4
CARHR114950	AT2G26180	IQD6	IQ-domain 6 protein
CARHR180370
CARHR121740	AT2G28630	KCS12	3-ketoacyl-CoA synthase 12
CARHR049800
CARHR037470	AT1G47870	E2FC	E2F-5-like protein AtE2F2
CARHR175440
CARHR136260	AT2G41170	AT2G41170	F-box protein
CARHR256320
CARHR096700	AT3G20830	AT3G20830	AGC (cAMP-dependent, cGMP-dependent and protein kinase C) kinase family protein
CARHR289740	AT1G55050	AT1G55050	uncharacterized protein
CARHR106270
CARHR057930
CARHR099070
CARHR037630	AT1G48000	MYB112	myb domain protein 112
CARHR216750
CARHR106920
CARHR272790	AT5G58860	CYP86A1	cytochrome P450 86A1
CARHR217840
CARHR106550
CARHR169440	AT3G59030	TT12	protein TRANSPARENT TESTA 12
CARHR217970	AT4G12650	AT4G12650	endomembrane family protein 70
CARHR185200
CARHR006140	AT1G06520	ATGPAT1	glycerol-3-phosphate acyltransferase 1
CARHR259230	AT4G07990	AT4G07990	chaperone DnaJ-domain containing protein
CARHR267410	AT5G54190	PORA	protochlorophyllide reductase A
CARHR184230	AT5G48060	AT5G48060	C2 calcium/lipid-binding and phosphoribosyltransferase C-terminal domain-containing protein
CARHR203770
CARHR151000
CARHR245710	AT4G37310	CYP81H1	cytochrome P450, family 81, subfamily H, polypeptide 1
CARHR232620	AT4G25220	RHS15	root hair specific 15 protein
CARHR153760	AT3G42800	AT3G42800	uncharacterized protein
CARHR222260	AT4G15490	UGT84A3	UDP-glycosyltransferase-like protein
CARHR106980
CARHR176810
CARHR286560
CARHR226160	AT4G19370	AT4G19370	uncharacterized protein
CARHR284200
CARHR284640	AT5G48940	AT5G48940	LRR receptor-like serine/threonine-protein kinase RCH1
CARHR144560	AT2G01950	VH1	serine/threonine-protein kinase BRI1-like 2
CARHR198210
CARHR251910
CARHR025540
CARHR022200
CARHR268000
CARHR189040	AT5G24380	YSL2	metal-nicotianamine transporter YSL2
CARHR039590
CARHR127430	AT2G33420	AT2G33420	uncharacterized protein
CARHR227920	AT4G21330	DYT1	transcription factor DYSFUNCTIONAL TAPETUM 1
CARHR181280	AT5G42860	AT5G42860	uncharacterized protein
CARHR109680
CARHR209060	AT5G04200	AtMC9	metacaspase 9
CARHR273640	AT5G60010	AT5G60010	putative respiratory burst oxidase-H
CARHR272770
CARHR221000	AT4G14640	CAM8	calmodulin-like protein 8
CARHR117200
CARHR194620
CARHR162870	AT3G52970	CYP76G1	cytochrome P450, family 76, subfamily G, polypeptide 1
CARHR061560	AT1G68740	PHO1;H1	phosphate transporter PHO1-1
CARHR250200
CARHR119320
CARHR035190	AT1G42550	PMI1	plastid movement impaired1
CARHR221070
CARHR139540	AT2G44370	AT2G44370	cysteine/histidine-rich C1 domain-containing protein
CARHR169860	AT3G59480	AT3G59480	fructokinase
CARHR261050
CARHR009930	AT1G09890	AT1G09890	rhamnogalacturonate lyase-like protein
CARHR114710
CARHR152830
CARHR070680	AT1G77210	AtSTP14	sugar transport protein 14
CARHR184140
CARHR273700
CARHR126320
CARHR045550	AT1G55850	ATCSLE1	cellulose synthase-like protein E1
CARHR251850
CARHR238760
CARHR015270	AT1G14740	AT1G14740	OBERON 3 protein
CARHR061670	AT1G68830	STN7	serine/threonine-protein kinase SNT7
CARHR150760
CARHR150530
CARHR154070	AT3G29360	AT3G29360	putative UDP-glucose 6-dehydrogenase 1
CARHR212050
CARHR288910	AT2G02080	AtIDD4	indeterminate(ID)-domain 4 protein
CARHR057380	AT1G65610	ATGH9A2	endoglucanase 7
CARHR027470
CARHR248160
CARHR095630
CARHR151060
CARHR030190	AT1G30730	AT1G30730	FAD-binding and BBE domain-containing protein
CARHR185120	AT5G28470	AT5G28470	major facilitator protein
CARHR141760
CARHR113710	AT2G22510	AT2G22510	hydroxyproline-rich glycoprotein family protein
CARHR201230
CARHR032580
CARHR261120
CARHR025550	AT1G26390	AT1G26390	FAD-binding and BBE domain-containing protein
CARHR259150
CARHR287670
CARHR046540	AT1G64390	AtGH9C2	endoglucanase 6
CARHR106090	AT2G15760	AT2G15760	uncharacterized protein
CARHR202230	AT5G11060	KNAT4	homeobox protein knotted-1-like 4
CARHR217880
CARHR159720
CARHR237540	AT4G29690	AT4G29690	alkaline-phosphatase-like protein
CARHR108410	AT2G17930	AT2G17930	transformation/transcription domain-associated protein
CARHR110590
CARHR213120
CARHR179920	AT5G43700	ATAUX2-11	auxin-responsive protein IAA4
CARHR019510	AT1G18860	WRKY61	putative WRKY transcription factor 61
CARHR053570
CARHR054190
CARHR230330
CARHR167450	AT3G57240	BG3	beta-1,3-glucanase 3
CARHR262190
CARHR113020	AT2G21940	ATSK1	Shikimate kinase
CARHR101980	AT2G04070	AT2G04070	MATE efflux family protein
CARHR123540
CARHR255280	AT4G11300	AT4G11300	uncharacterized protein
CARHR226300
CARHR122490
CARHR071920	AT1G78400	AT1G78400	Pectin lyase-like protein
CARHR116550
CARHR177770
CARHR248380
CARHR088000
CARHR114220	AT2G22910	NAGS1	amino-acid N-acetyltransferase
CARHR127810	AT2G33750	ATPUP2	purine permease 2
CARHR225550	AT4G18680	AT4G18680	uncharacterized protein
CARHR240800	AT4G32810	CCD8	carotenoid cleavage dioxygenase 8
CARHR174200
CARHR096980
CARHR249700	AT4G01970	AtSTS	stachyose synthase
CARHR072640
CARHR139530
CARHR134070	AT2G39310	JAL22	jacalin-related lectin 22
CARHR268350	AT5G55020	ATMYB120	myb domain protein 120
CARHR032070	AT1G32640	RD22BP1	transcription factor MYC2
CARHR292170
CARHR182080
CARHR026180
CARHR015240	AT1G14710	AT1G14710	hydroxyproline-rich glycoprotein-like protein
CARHR281670	AT5G66080	AT5G66080	putative protein phosphatase 2C 79
CARHR180740	AT5G43170	AZF3	zinc-finger protein 3
CARHR227410
CARHR021290	AT1G20860	PHT1;8	putative inorganic phosphate transporter 1-8
CARHR111480
CARHR217180
CARHR043500	AT1G53270	AT1G53270	ABC transporter G family member 10
CARHR238610
CARHR230090	AT4G23030	AT4G23030	mate efflux domain-containing protein
CARHR057300
CARHR032270	AT1G32940	ATSBT3.5	Subtilase-like protein
CARHR101820
CARHR198450
CARHR026210
CARHR008890	AT1G08990	PGSIP5	plant glycogenin-like starch initiation protein 5
CARHR075380	AT3G01540	DRH1	DEAD-box ATP-dependent RNA helicase 14
CARHR237840	AT4G29920	AT4G29920	heat shock protein-relatedlike protein
CARHR040150	AT1G50060	AT1G50060	putative pathogenesis-related protein
CARHR231870	AT4G24480	AT4G24480	protein kinase family protein
CARHR059560	AT1G67110	CYP735A2	cytokinin trans-hydroxylase
CARHR042780	AT1G52660	AT1G52660	P-loop containing nucleoside triphosphate hydrolase domain-containing protein
CARHR151940
CARHR285410	AT5G59130	AT5G59130	Subtilase family protein
CARHR062030	AT1G69160	AT1G69160	uncharacterized protein
CARHR177260
CARHR097130	AT3G21230	4CL5	4-coumarate--CoA ligase 4
CARHR178300	AT5G44620	CYP706A3	cytochrome P450, family 706, subfamily A, polypeptide 3
CARHR023380	AT1G23000	AT1G23000	heavy-metal-associated domain-containing protein
CARHR192560	AT5G20270	HHP1	heptahelical transmembrane protein1
CARHR121830
CARHR189700	AT5G23860	TUB8	tubulin beta-8 chain
CARHR100680
CARHR220380
CARHR013410
CARHR167570	AT3G57380	AT3G57380	Glycosyltransferase family 61 protein
CARHR137400	AT2G42350	AT2G42350	RING-H2 finger protein ATL40
CARHR136490	AT2G41370	BOP2	ankyrin repeat and BTB/POZ domain-containing protein
CARHR240780	AT4G32790	AT4G32790	Exostosin family protein
CARHR252960	AT4G04540	CRK39	putative cysteine-rich receptor-like protein kinase 39
CARHR155780
CARHR184050
CARHR242560	AT4G34230	CAD-5	cinnamyl alcohol dehydrogenase 5
CARHR272280	AT5G37055	ATSWC6	zinc finger HIT domain-containing protein 1
CARHR149890	AT3G45780	NPH1	non-specific serine/threonine protein kinase
CARHR184390
CARHR289300
CARHR080860	AT3G06340	AT3G06340	DnaJ domain-containing protein
CARHR159460
CARHR213730
CARHR153000
CARHR115700
CARHR073540	AT1G80930	AT1G80930	pre-mRNA-splicing factor CWC22
CARHR267220	AT5G54060	UF3GT	UDP-glucose:flavonoid 3-o-glucosyltransferase
CARHR072650
CARHR159440
CARHR258120	AT5G50370	AT5G50370	adenylate kinase 2
CARHR264410	AT5G51640	YLS7	uncharacterized protein
CARHR087570
CARHR063730	AT1G70520	CRK2	cysteine-rich receptor-like protein kinase 2
CARHR010860	AT1G10680	PGP10	ABC transporter B family member 10
CARHR078820	AT3G04610	FLK	RNA-binding KH domain-containing protein
CARHR228350
CARHR191370
CARHR172030
CARHR032600	AT1G33240	AT-GTL1	protein GT-2-like 1
CARHR253830
CARHR012570	AT1G12260	EMB2749	NAC domain-containing protein 7
CARHR108630	AT2G18150	AT2G18150	peroxidase 15
CARHR122060	AT2G28890	PLL4	putative protein phosphatase 2C 23
CARHR105300

## Sheet: CUC1_HighConfidenceTargets
C. hirsuta gene id	A. thaliana gene id	Associated Gene Name	Description
CARHR281030	AT5G66690	UGT72E2	coniferyl-alcohol glucosyltransferase
CARHR154740	AT3G46280	AT3G46280	protein kinase-like protein
CARHR089410	AT3G14370	WAG2	protein kinase WAG2
CARHR115430	AT2G25810	TIP4;1	aquaporin TIP4-1
CARHR044000	AT1G53700	WAG1	protein kinase WAG1
CARHR219650	AT4G13770	CYP83A1	cytochrome P450 83A1
CARHR267220	AT5G54060	UF3GT	UDP-glucose:flavonoid 3-o-glucosyltransferase
CARHR252960	AT4G04540	CRK39	putative cysteine-rich receptor-like protein kinase 39
CARHR047840	NA	NA	NA
CARHR120050	AT2G26530	AR781	uncharacterized protein
CARHR045550	AT1G55850	ATCSLE1	cellulose synthase-like protein E1
CARHR106090	AT2G15760	AT2G15760	uncharacterized protein
CARHR289790	AT1G56250	PP2-B14	F-box protein PP2-B14
CARHR230090	AT4G23030	AT4G23030	mate efflux domain-containing protein
CARHR085900	AT3G11340	AT3G11340	UDP-glycosyltransferase-like protein
CARHR183440	AT5G48570	FKBP65	peptidylprolyl isomerase
CARHR184140	NA	NA	NA
CARHR091540	AT3G16330	AT3G16330	uncharacterized protein
CARHR032270	AT1G32940	ATSBT3.5	Subtilase-like protein
CARHR063730	AT1G70520	CRK2	cysteine-rich receptor-like protein kinase 2
CARHR037630	AT1G48000	MYB112	myb domain protein 112
CARHR019510	AT1G18860	WRKY61	putative WRKY transcription factor 61
CARHR242560	AT4G34230	CAD-5	cinnamyl alcohol dehydrogenase 5
CARHR103850	NA	NA	NA
CARHR030170	AT1G30700	AT1G30700	FAD-binding and BBE domain-containing protein
CARHR226250	AT4G19460	AT4G19460	UDP-glycosyltransferase-like protein
CARHR226160	AT4G19370	AT4G19370	uncharacterized protein
CARHR218640	AT4G13180	AT4G13180	Rossmann-fold NAD(P)-binding domain-containing protein
